# Supplementary material for: Computational Phosphosite-Specific Network Analysis of YES1 Y426 Reveals Cancer-Associated Phosphorylation Patterns
Source: Proteomes. 2026 Apr 16;14(2):17. doi: 10.3390/proteomes14020017 (PMC13108085; doi:10.3390/proteomes14020017)
Supplement: Supplementary file 1 [file proteomes-14-00017-s001.zip › Supplementary_information_YES1.xlsx]

## Sheet: Supplementary_Information
Computational Phosphosite-Specific Network Analysis of YES1 Y426 Reveals Cancer-Associated Phosphorylation Patterns
Afreen Khanum1, Leona Dcunha1, Suhail Subair1, Athira Perunelly Gopalakrishnan1, Akhina Palollathil1*, Rajesh Raju1*
Centre for Integrative Omics Data Science, Yenepoya (Deemed to be University), Mangalore, Karnataka- 575018, India.
Table of contents
Supplementary Table S1: Co-occurance of YES1 phosphosites
Supplementary Table S2: Human cellular phopshoproteomics profiling data showing YES1 identification
Supplementary Table S3: Human cellular phosphohoproteomics data showing YES1 differential regulation
Supplementary Table S4: List of phosphosites on other proteins that positively co-modulate with YES1 (Y426)
Supplementary Table S5: List of phosphosites on other proteins that negatively co-modulate with YES1 (Y426)
Supplementary Table S6: Biological process of co-modulated protein phosphosites with YES1 (Y426)
Supplementary Table S7: Binary interactors co-modulating with YES1 predominant phosphosite
Supplementary Table S8: Kinases co-modulating with YES1 predominant phosphosite
Supplementary Table S9: Upstream regulators co-modulating with YES1 predominant phosphosite
Supplementary Table S10: Downstream substrates co-modulating with YES1 predominant phosphosite
Supplementary Table S11: Phosphatases co-modulating with YES1 predominant phosphosite
Supplementary Figure
Supplementary Figure S1: Venn diagram illustrating the shared PsOPs across the top expermintal conditions

## Sheet: Supplementary Table S1
Supplementary Table S1: Co-occurance of YES1 phosphosites
site1	site2	n_00	n_iddi_nd	n_iddi	n_iidd	p-Value	CDF	peptides	same_peptide
Y223	Y446	117	11	4	1	0.000510491	0.00526316	['ESLRLEVK', 'VPYPGMVNREVLEQVER']	NO
S197	T427	115	11	3	4	0.0255546	0.0105263	['LVKHYTEHADGLCHK', 'GRVPYPGMVNR']	NO
S195	S197	116	11	2	4	0.10593	0.0157895	['LVKHYTEHADGLCHK']	YES
S195	Y223	109	23	1	0	0.180451	0.0210526	['LVKHYTEHADGLCHK', 'ESLRLEVK']	NO
Y222	Y223	112	14	2	5	0.199052	0.0263158	['ESLRLEVK']	YES
T427	Y194	98	27	3	5	0.25781	0.0315789	['LVKHYTEHADGLCHK', 'GRVPYPGMVNR']	NO
Y222	Y537	105	26	1	1	0.366029	0.0368421	['ESLRLEVK']	YES
S195	Y194	99	27	2	5	0.475494	0.0421053	['LVKHYTEHADGLCHK']	YES
T21	Y426	57	75	1	0	0.571429	0.0473684	['TTEDLSFKK', 'GRVPYPGMVNR']	NO
Y426	Y446	58	66	5	4	0.58535	0.0526316	['GRVPYPGMVNR', 'VPYPGMVNREVLEQVER']	NO
Y222	Y446	107	21	1	4	0.601232	0.0578947	['ESLRLEVK', 'VPYPGMVNREVLEQVER']	NO
S195	T427	107	18	1	7	0.71911	0.0631579	['LVKHYTEHADGLCHK', 'GRVPYPGMVNR']	NO
Y194	Y222	93	36	1	3	0.733335	0.0684211	['LVKHYTEHADGLCHK', 'ESLRLEVK']	NO
S197	Y426	61	65	3	4	0.797995	0.0736842	['LVKHYTEHADGLCHK', 'GRVPYPGMVNR']	NO
S40	Y426	53	78	1	1	0.836979	0.0789474	['GERFQIINNTEGDWWEAR', 'GRVPYPGMVNR']	NO
Y194	Y426	50	69	6	8	0.913307	0.0842105	['LVKHYTEHADGLCHK', 'GRVPYPGMVNR']	NO
Y426	Y537	53	77	1	2	0.931556	0.0894737	['GRVPYPGMVNR']	YES
Y222	Y426	50	75	3	5	0.946867	0.0947368	['ESLRLEVK', 'GRVPYPGMVNR']	NO
Y223	Y426	59	67	2	5	0.95342	0.1	['ESLRLEVK', 'GRVPYPGMVNR']	NO
S195	Y426	56	66	2	9	0.996537	0.105263	['LVKHYTEHADGLCHK', 'GRVPYPGMVNR']	NO
T427	Y426	59	58	2	14	0.999483	0.110526	['GRVPYPGMVNR']	YES
S11	Y426	60	73	0	0	1	0.115789	['ENKSPAIK', 'GRVPYPGMVNR']	NO
S11	Y537	121	12	0	0	1	0.121053	['ENKSPAIK']	YES
S11	Y446	120	13	0	0	1	0.126316	['ENKSPAIK', 'VPYPGMVNREVLEQVER']	NO
S11	T232	128	5	0	0	1	0.131579	['ENKSPAIK', 'TLKPGTMMPEAFLQEAQIMKK']	NO
S11	T37	129	4	0	0	1	0.136842	['ENKSPAIK', 'GERFQIINNTEGDWWEAR']	NO
S11	S197	125	8	0	0	1	0.142105	['ENKSPAIK', 'LVKHYTEHADGLCHK']	NO
S11	S276	131	2	0	0	1	0.147368	['ENKSPAIK', 'MNYIHRDLR']	NO
S11	S40	122	11	0	0	1	0.152632	['ENKSPAIK', 'GERFQIINNTEGDWWEAR']	NO
S11	S45	131	2	0	0	1	0.157895	['ENKSPAIK', 'FQIINNTEGDWWEARSIATGK']	NO
S11	S111	127	6	0	0	1	0.163158	['ENKSPAIK', 'ESETTKGAYSLSIR']	NO
S11	S195	116	17	0	0	1	0.168421	['ENKSPAIK', 'LVKHYTEHADGLCHK']	NO
S111	Y222	109	24	0	0	1	0.173684	['ESETTKGAYSLSIR', 'ESLRLEVK']	NO
S111	Y194	107	22	0	4	1	0.178947	['ESETTKGAYSLSIR', 'LVKHYTEHADGLCHK']	NO
S111	T427	114	15	0	4	1	0.184211	['ESETTKGAYSLSIR', 'GRVPYPGMVNR']	NO
S111	T38	127	6	0	0	1	0.189474	['GERFQIINNTEGDWWEAR', 'ESETTKGAYSLSIR']	NO
S111	T37	125	8	0	0	1	0.194737	['GERFQIINNTEGDWWEAR', 'ESETTKGAYSLSIR']	NO
S111	T232	124	9	0	0	1	0.2	['ESETTKGAYSLSIR', 'TLKPGTMMPEAFLQEAQIMKK']	NO
S111	Y446	117	15	0	1	1	0.205263	['ESETTKGAYSLSIR', 'VPYPGMVNREVLEQVER']	NO
S111	Y223	119	14	0	0	1	0.210526	['ESETTKGAYSLSIR', 'ESLRLEVK']	NO
S195	S40	107	26	0	0	1	0.215789	['GERFQIINNTEGDWWEAR', 'LVKHYTEHADGLCHK']	NO
S195	S276	117	15	0	1	1	0.221053	['LVKHYTEHADGLCHK', 'MNYIHRDLR']	NO
S195	S45	116	17	0	0	1	0.226316	['FQIINNTEGDWWEARSIATGK', 'LVKHYTEHADGLCHK']	NO
S195	S46	116	17	0	0	1	0.231579	['FQIINNTEGDWWEARSIATGK', 'LVKHYTEHADGLCHK']	NO
S195	T232	113	20	0	0	1	0.236842	['LVKHYTEHADGLCHK', 'TLKPGTMMPEAFLQEAQIMKK']	NO
S111	Y537	117	16	0	0	1	0.242105	['ESETTKGAYSLSIR']	YES
S111	Y426	60	69	0	4	1	0.247368	['ESETTKGAYSLSIR', 'GRVPYPGMVNR']	NO
S111	Y345	126	7	0	0	1	0.252632	['ESETTKGAYSLSIR', 'LIEDNEYTARQGAK']	NO
S195	T37	114	19	0	0	1	0.257895	['GERFQIINNTEGDWWEAR', 'LVKHYTEHADGLCHK']	NO
S195	T38	116	17	0	0	1	0.263158	['GERFQIINNTEGDWWEAR', 'LVKHYTEHADGLCHK']	NO
S195	T21	112	21	0	0	1	0.268421	['TTEDLSFKK', 'LVKHYTEHADGLCHK']	NO
S111	S195	117	11	0	5	1	0.273684	['ESETTKGAYSLSIR', 'LVKHYTEHADGLCHK']	NO
S111	S197	124	6	0	3	1	0.278947	['ESETTKGAYSLSIR', 'LVKHYTEHADGLCHK']	NO
S111	S276	128	4	0	1	1	0.284211	['ESETTKGAYSLSIR', 'MNYIHRDLR']	NO
S111	S40	118	15	0	0	1	0.289474	['GERFQIINNTEGDWWEAR', 'ESETTKGAYSLSIR']	NO
S111	S45	127	6	0	0	1	0.294737	['FQIINNTEGDWWEARSIATGK', 'ESETTKGAYSLSIR']	NO
S111	S46	127	6	0	0	1	0.3	['FQIINNTEGDWWEARSIATGK', 'ESETTKGAYSLSIR']	NO
S111	T21	123	10	0	0	1	0.305263	['TTEDLSFKK', 'ESETTKGAYSLSIR']	NO
S11	T38	131	2	0	0	1	0.310526	['ENKSPAIK', 'GERFQIINNTEGDWWEAR']	NO
S11	T427	114	19	0	0	1	0.315789	['ENKSPAIK', 'GRVPYPGMVNR']	NO
S11	Y194	107	26	0	0	1	0.321053	['ENKSPAIK', 'LVKHYTEHADGLCHK']	NO
S11	Y222	113	20	0	0	1	0.326316	['ENKSPAIK', 'ESLRLEVK']	NO
S11	S46	131	2	0	0	1	0.331579	['ENKSPAIK', 'FQIINNTEGDWWEARSIATGK']	NO
S11	T21	127	6	0	0	1	0.336842	['ENKSPAIK', 'TTEDLSFKK']	NO
S197	Y194	108	18	0	7	1	0.342105	['LVKHYTEHADGLCHK']	YES
S197	T38	125	8	0	0	1	0.347368	['GERFQIINNTEGDWWEAR', 'LVKHYTEHADGLCHK']	NO
S197	Y223	117	16	0	0	1	0.352632	['LVKHYTEHADGLCHK', 'ESLRLEVK']	NO
S197	Y222	107	26	0	0	1	0.357895	['LVKHYTEHADGLCHK', 'ESLRLEVK']	NO
S197	Y446	114	19	0	0	1	0.363158	['LVKHYTEHADGLCHK', 'VPYPGMVNREVLEQVER']	NO
S197	Y537	115	18	0	0	1	0.368421	['LVKHYTEHADGLCHK']	YES
S276	S40	122	11	0	0	1	0.373684	['GERFQIINNTEGDWWEAR', 'MNYIHRDLR']	NO
S197	Y345	124	9	0	0	1	0.378947	['LVKHYTEHADGLCHK', 'LIEDNEYTARQGAK']	NO
S276	S46	131	2	0	0	1	0.384211	['FQIINNTEGDWWEARSIATGK', 'MNYIHRDLR']	NO
S276	T21	127	6	0	0	1	0.389474	['TTEDLSFKK', 'MNYIHRDLR']	NO
S276	T232	128	5	0	0	1	0.394737	['TLKPGTMMPEAFLQEAQIMKK', 'MNYIHRDLR']	NO
S276	T37	129	4	0	0	1	0.4	['GERFQIINNTEGDWWEAR', 'MNYIHRDLR']	NO
S276	T38	131	2	0	0	1	0.405263	['GERFQIINNTEGDWWEAR', 'MNYIHRDLR']	NO
S276	T427	114	19	0	0	1	0.410526	['MNYIHRDLR', 'GRVPYPGMVNR']	NO
S276	Y194	107	26	0	0	1	0.415789	['LVKHYTEHADGLCHK', 'MNYIHRDLR']	NO
S276	S45	131	2	0	0	1	0.421053	['FQIINNTEGDWWEARSIATGK', 'MNYIHRDLR']	NO
S276	Y223	123	10	0	0	1	0.426316	['ESLRLEVK', 'MNYIHRDLR']	NO
S276	Y345	130	3	0	0	1	0.431579	['MNYIHRDLR', 'LIEDNEYTARQGAK']	NO
S276	Y426	60	73	0	0	1	0.436842	['MNYIHRDLR', 'GRVPYPGMVNR']	NO
S276	Y446	121	11	0	1	1	0.442105	['MNYIHRDLR', 'VPYPGMVNREVLEQVER']	NO
S276	Y537	121	12	0	0	1	0.447368	['MNYIHRDLR']	YES
S40	S45	122	11	0	0	1	0.452632	['GERFQIINNTEGDWWEAR', 'FQIINNTEGDWWEARSIATGK']	NO
S40	S46	122	11	0	0	1	0.457895	['GERFQIINNTEGDWWEAR', 'FQIINNTEGDWWEARSIATGK']	NO
S40	T21	119	13	0	1	1	0.463158	['TTEDLSFKK', 'GERFQIINNTEGDWWEAR']	NO
S40	T232	119	14	0	0	1	0.468421	['GERFQIINNTEGDWWEAR', 'TLKPGTMMPEAFLQEAQIMKK']	NO
S40	T37	120	13	0	0	1	0.473684	['GERFQIINNTEGDWWEAR']	YES
S40	T38	122	11	0	0	1	0.478947	['GERFQIINNTEGDWWEAR']	YES
S40	T427	105	28	0	0	1	0.484211	['GERFQIINNTEGDWWEAR', 'GRVPYPGMVNR']	NO
S40	Y194	98	35	0	0	1	0.489474	['GERFQIINNTEGDWWEAR', 'LVKHYTEHADGLCHK']	NO
S40	Y222	104	29	0	0	1	0.494737	['GERFQIINNTEGDWWEAR', 'ESLRLEVK']	NO
S40	Y223	114	19	0	0	1	0.5	['GERFQIINNTEGDWWEAR', 'ESLRLEVK']	NO
S276	Y222	113	20	0	0	1	0.505263	['ESLRLEVK', 'MNYIHRDLR']	NO
S40	Y345	121	12	0	0	1	0.510526	['GERFQIINNTEGDWWEAR', 'LIEDNEYTARQGAK']	NO
S40	Y446	111	22	0	0	1	0.515789	['GERFQIINNTEGDWWEAR', 'VPYPGMVNREVLEQVER']	NO
S40	Y537	112	21	0	0	1	0.521053	['GERFQIINNTEGDWWEAR']	YES
S45	S46	131	2	0	0	1	0.526316	['FQIINNTEGDWWEARSIATGK']	YES
S45	T21	127	6	0	0	1	0.531579	['TTEDLSFKK', 'FQIINNTEGDWWEARSIATGK']	NO
S45	T232	128	5	0	0	1	0.536842	['FQIINNTEGDWWEARSIATGK', 'TLKPGTMMPEAFLQEAQIMKK']	NO
S45	T37	129	4	0	0	1	0.542105	['GERFQIINNTEGDWWEAR', 'FQIINNTEGDWWEARSIATGK']	NO
S45	T38	131	2	0	0	1	0.547368	['GERFQIINNTEGDWWEAR', 'FQIINNTEGDWWEARSIATGK']	NO
S45	T427	114	19	0	0	1	0.552632	['FQIINNTEGDWWEARSIATGK', 'GRVPYPGMVNR']	NO
S45	Y194	107	26	0	0	1	0.557895	['FQIINNTEGDWWEARSIATGK', 'LVKHYTEHADGLCHK']	NO
S45	Y222	113	20	0	0	1	0.563158	['FQIINNTEGDWWEARSIATGK', 'ESLRLEVK']	NO
S45	Y223	123	10	0	0	1	0.568421	['FQIINNTEGDWWEARSIATGK', 'ESLRLEVK']	NO
S45	Y345	130	3	0	0	1	0.573684	['FQIINNTEGDWWEARSIATGK', 'LIEDNEYTARQGAK']	NO
S45	Y426	60	73	0	0	1	0.578947	['FQIINNTEGDWWEARSIATGK', 'GRVPYPGMVNR']	NO
S45	Y446	120	13	0	0	1	0.584211	['FQIINNTEGDWWEARSIATGK', 'VPYPGMVNREVLEQVER']	NO
S45	Y537	121	12	0	0	1	0.589474	['FQIINNTEGDWWEARSIATGK']	YES
S46	T21	127	6	0	0	1	0.594737	['TTEDLSFKK', 'FQIINNTEGDWWEARSIATGK']	NO
S46	T232	128	5	0	0	1	0.6	['FQIINNTEGDWWEARSIATGK', 'TLKPGTMMPEAFLQEAQIMKK']	NO
S46	T37	129	4	0	0	1	0.605263	['GERFQIINNTEGDWWEAR', 'FQIINNTEGDWWEARSIATGK']	NO
S195	Y222	98	35	0	0	1	0.610526	['LVKHYTEHADGLCHK', 'ESLRLEVK']	NO
S195	Y446	107	24	0	2	1	0.615789	['LVKHYTEHADGLCHK', 'VPYPGMVNREVLEQVER']	NO
S195	Y537	106	27	0	0	1	0.621053	['LVKHYTEHADGLCHK']	YES
S197	S276	125	8	0	0	1	0.626316	['LVKHYTEHADGLCHK', 'MNYIHRDLR']	NO
S195	Y345	115	18	0	0	1	0.631579	['LVKHYTEHADGLCHK', 'LIEDNEYTARQGAK']	NO
S197	S40	116	17	0	0	1	0.636842	['GERFQIINNTEGDWWEAR', 'LVKHYTEHADGLCHK']	NO
S197	S45	125	8	0	0	1	0.642105	['FQIINNTEGDWWEARSIATGK', 'LVKHYTEHADGLCHK']	NO
S197	T21	121	12	0	0	1	0.647368	['TTEDLSFKK', 'LVKHYTEHADGLCHK']	NO
S197	S46	125	8	0	0	1	0.652632	['FQIINNTEGDWWEARSIATGK', 'LVKHYTEHADGLCHK']	NO
S197	T232	122	11	0	0	1	0.657895	['LVKHYTEHADGLCHK', 'TLKPGTMMPEAFLQEAQIMKK']	NO
S197	T37	123	10	0	0	1	0.663158	['GERFQIINNTEGDWWEAR', 'LVKHYTEHADGLCHK']	NO
S11	Y223	123	10	0	0	1	0.668421	['ENKSPAIK', 'ESLRLEVK']	NO
S11	Y345	130	3	0	0	1	0.673684	['ENKSPAIK', 'LIEDNEYTARQGAK']	NO
T21	T427	110	23	0	0	1	0.678947	['TTEDLSFKK', 'GRVPYPGMVNR']	NO
T21	T38	127	6	0	0	1	0.684211	['TTEDLSFKK', 'GERFQIINNTEGDWWEAR']	NO
T21	T37	125	8	0	0	1	0.689474	['TTEDLSFKK', 'GERFQIINNTEGDWWEAR']	NO
T21	T232	124	9	0	0	1	0.694737	['TTEDLSFKK', 'TLKPGTMMPEAFLQEAQIMKK']	NO
S46	Y537	121	12	0	0	1	0.7	['FQIINNTEGDWWEARSIATGK']	YES
S46	Y446	120	13	0	0	1	0.705263	['FQIINNTEGDWWEARSIATGK', 'VPYPGMVNREVLEQVER']	NO
S46	Y426	60	73	0	0	1	0.710526	['FQIINNTEGDWWEARSIATGK', 'GRVPYPGMVNR']	NO
S46	Y345	130	3	0	0	1	0.715789	['FQIINNTEGDWWEARSIATGK', 'LIEDNEYTARQGAK']	NO
S46	Y223	123	10	0	0	1	0.721053	['FQIINNTEGDWWEARSIATGK', 'ESLRLEVK']	NO
S46	Y222	113	20	0	0	1	0.726316	['FQIINNTEGDWWEARSIATGK', 'ESLRLEVK']	NO
S46	Y194	107	26	0	0	1	0.731579	['FQIINNTEGDWWEARSIATGK', 'LVKHYTEHADGLCHK']	NO
S46	T427	114	19	0	0	1	0.736842	['FQIINNTEGDWWEARSIATGK', 'GRVPYPGMVNR']	NO
S46	T38	131	2	0	0	1	0.742105	['GERFQIINNTEGDWWEAR', 'FQIINNTEGDWWEARSIATGK']	NO
T21	Y194	103	30	0	0	1	0.747368	['TTEDLSFKK', 'LVKHYTEHADGLCHK']	NO
T21	Y223	119	14	0	0	1	0.752632	['TTEDLSFKK', 'ESLRLEVK']	NO
T21	Y222	109	24	0	0	1	0.757895	['TTEDLSFKK', 'ESLRLEVK']	NO
T232	Y537	118	15	0	0	1	0.763158	['TLKPGTMMPEAFLQEAQIMKK']	YES
T37	T38	129	4	0	0	1	0.768421	['GERFQIINNTEGDWWEAR']	YES
T37	T427	112	21	0	0	1	0.773684	['GERFQIINNTEGDWWEAR', 'GRVPYPGMVNR']	NO
T37	Y194	105	28	0	0	1	0.778947	['GERFQIINNTEGDWWEAR', 'LVKHYTEHADGLCHK']	NO
T21	Y345	126	7	0	0	1	0.784211	['TTEDLSFKK', 'LIEDNEYTARQGAK']	NO
T21	Y446	116	17	0	0	1	0.789474	['TTEDLSFKK', 'VPYPGMVNREVLEQVER']	NO
T21	Y537	117	16	0	0	1	0.794737	['TTEDLSFKK']	YES
T232	T37	126	7	0	0	1	0.8	['GERFQIINNTEGDWWEAR', 'TLKPGTMMPEAFLQEAQIMKK']	NO
T232	T38	128	5	0	0	1	0.805263	['GERFQIINNTEGDWWEAR', 'TLKPGTMMPEAFLQEAQIMKK']	NO
T232	T427	111	22	0	0	1	0.810526	['TLKPGTMMPEAFLQEAQIMKK', 'GRVPYPGMVNR']	NO
T232	Y194	104	29	0	0	1	0.815789	['LVKHYTEHADGLCHK', 'TLKPGTMMPEAFLQEAQIMKK']	NO
T232	Y222	110	23	0	0	1	0.821053	['ESLRLEVK', 'TLKPGTMMPEAFLQEAQIMKK']	NO
T232	Y223	120	13	0	0	1	0.826316	['ESLRLEVK', 'TLKPGTMMPEAFLQEAQIMKK']	NO
T232	Y345	127	6	0	0	1	0.831579	['TLKPGTMMPEAFLQEAQIMKK', 'LIEDNEYTARQGAK']	NO
T232	Y426	57	76	0	0	1	0.836842	['TLKPGTMMPEAFLQEAQIMKK', 'GRVPYPGMVNR']	NO
T232	Y446	117	16	0	0	1	0.842105	['TLKPGTMMPEAFLQEAQIMKK', 'VPYPGMVNREVLEQVER']	NO
T38	Y426	60	73	0	0	1	0.847368	['GERFQIINNTEGDWWEAR', 'GRVPYPGMVNR']	NO
T38	Y345	130	3	0	0	1	0.852632	['GERFQIINNTEGDWWEAR', 'LIEDNEYTARQGAK']	NO
T38	Y223	123	10	0	0	1	0.857895	['GERFQIINNTEGDWWEAR', 'ESLRLEVK']	NO
T38	Y222	113	20	0	0	1	0.863158	['GERFQIINNTEGDWWEAR', 'ESLRLEVK']	NO
T38	Y194	107	26	0	0	1	0.868421	['GERFQIINNTEGDWWEAR', 'LVKHYTEHADGLCHK']	NO
T38	T427	114	19	0	0	1	0.873684	['GERFQIINNTEGDWWEAR', 'GRVPYPGMVNR']	NO
T37	Y537	119	14	0	0	1	0.878947	['GERFQIINNTEGDWWEAR']	YES
T37	Y446	118	15	0	0	1	0.884211	['GERFQIINNTEGDWWEAR', 'VPYPGMVNREVLEQVER']	NO
T37	Y426	58	75	0	0	1	0.889474	['GERFQIINNTEGDWWEAR', 'GRVPYPGMVNR']	NO
T37	Y345	128	5	0	0	1	0.894737	['GERFQIINNTEGDWWEAR', 'LIEDNEYTARQGAK']	NO
T37	Y223	121	12	0	0	1	0.9	['GERFQIINNTEGDWWEAR', 'ESLRLEVK']	NO
T37	Y222	111	22	0	0	1	0.905263	['GERFQIINNTEGDWWEAR', 'ESLRLEVK']	NO
T427	Y446	103	30	0	0	1	0.910526	['GRVPYPGMVNR', 'VPYPGMVNREVLEQVER']	NO
T427	Y222	96	37	0	0	1	0.915789	['ESLRLEVK', 'GRVPYPGMVNR']	NO
T38	Y537	121	12	0	0	1	0.921053	['GERFQIINNTEGDWWEAR']	YES
T38	Y446	120	13	0	0	1	0.926316	['GERFQIINNTEGDWWEAR', 'VPYPGMVNREVLEQVER']	NO
Y194	Y537	97	36	0	0	1	0.931579	['LVKHYTEHADGLCHK']	YES
Y194	Y446	96	37	0	0	1	0.936842	['LVKHYTEHADGLCHK', 'VPYPGMVNREVLEQVER']	NO
Y194	Y223	102	28	0	3	1	0.942105	['LVKHYTEHADGLCHK', 'ESLRLEVK']	NO
Y194	Y345	106	27	0	0	1	0.947368	['LVKHYTEHADGLCHK', 'LIEDNEYTARQGAK']	NO
T427	Y537	104	29	0	0	1	0.952632	['GRVPYPGMVNR']	YES
T427	Y223	106	27	0	0	1	0.957895	['ESLRLEVK', 'GRVPYPGMVNR']	NO
T427	Y345	113	20	0	0	1	0.963158	['LIEDNEYTARQGAK', 'GRVPYPGMVNR']	NO
Y222	Y345	112	21	0	0	1	0.968421	['ESLRLEVK', 'LIEDNEYTARQGAK']	NO
Y223	Y537	113	20	0	0	1	0.973684	['ESLRLEVK']	YES
Y223	Y345	122	11	0	0	1	0.978947	['ESLRLEVK', 'LIEDNEYTARQGAK']	NO
Y345	Y446	119	14	0	0	1	0.984211	['LIEDNEYTARQGAK', 'VPYPGMVNREVLEQVER']	NO
Y345	Y426	59	74	0	0	1	0.989474	['LIEDNEYTARQGAK', 'GRVPYPGMVNR']	NO
Y345	Y537	120	13	0	0	1	0.994737	['LIEDNEYTARQGAK']	YES
Y446	Y537	110	23	0	0	1	1	['VPYPGMVNREVLEQVER']	YES

## Sheet: Supplementary Table S2
Supplementary Table S2: Human cellular phopshoproteomics profiling data showing YES1 identification
PMID	Peptide sequence	Modified Sequence	Cleaned site	Localization Probability	Species	Cell tissue	Profile or differetial	Disease	Quantification type	Enrichment	Mass spectometry	Intensities	Mapped accession	Mapped gene	Mapped phosphosite	Experimental condition	experimental condition ID
20363803	TATEPQYQPGENL	DPDERPTFEYIQSFLEDYFTATEPQY(ph)QPGENL	Y537	0.883759	H	C	Profiling	Signaling network	SILAC	TIO2	LTQ-Orbitrap	[0.79249]	P07947	YES1	Y537	Ang II(15min)@AT1R-HEK cell line	Prat_61
20363803	TATEPQYQPGENL	DPDERPTFEYIQSFLEDYFTATEPQY(ph)QPGENL	Y537	0.883759	H	C	Profiling	Signaling network	SILAC	TIO2	LTQ-Orbitrap	[0.81914]	P07947	YES1	Y537	Ang II(153min)@AT1R-HEK cell line	Prat_60
20363803	TATEPQYQPGENL	DPDERPTFEYIQSFLEDYFTATEPQY(ph)QPGENL	Y537	0.883759	H	C	Profiling	Signaling network	SILAC	TIO2	LTQ-Orbitrap	[0.894]	P07947	YES1	Y537	SII Ang II(15min)@AT1R-HEK cell line	Prat_1093
20363803	TATEPQYQPGENL	DPDERPTFEYIQSFLEDYFTATEPQY(ph)QPGENL	Y537	0.883759	H	C	Profiling	Signaling network	SILAC	TIO2	LTQ-Orbitrap	[1.1514]	P07947	YES1	Y537	SII Ang II(3min)@AT1R-HEK cell line	Prat_1094
23898821	AEPTTVSPCPSSS	YRPENTPEPVSTSVSHYGAEPTTVS(ph)PCPSSSAK	S40	0.848992	H	C	Profiling	Lung cancer	SILAC	IMAC	Q Exactive	[]	P07947	YES1	S40	Crizotinib@H3122 cell line	Prat_207
25002506		YRPENTPEPVSTSVSHYGAEPTTVS(ph)PCPSSSAK	S40	0.890983	H	C	Profiling	skin cancer	SILAC	TiO2	Orbitrap	['Present', 'Present', 'Present', 'Present', 'Present']	P07947	YES1	S40	PD184352+ PMA(30min)@HEK293 cells	Prat_835
25002506		YRPENTPEPVSTSVSHYGAEPTTVS(ph)PCPSSSAK	S40	0.890983	H	C	Profiling	skin cancer	SILAC	TiO2	Orbitrap	['Present', 'Present', 'Present', 'Present', 'Present']	P07947	YES1	S40	BI-D1870+ PMA(30min)@HEK293 cells	Prat_98
25002506		YRPENTPEPVSTSVSHYGAEPTTVS(ph)PCPSSSAK	S40	0.890983	H	C	Profiling	skin cancer	SILAC	TiO2	Orbitrap	['Present', 'Present', 'Present', 'Present', 'Present']	P07947	YES1	S40	BI-D1870(2h)@A375 cells	Prat_97
25002506		YRPENTPEPVSTSVSHYGAEPTTVS(ph)PCPSSSAK	S40	0.890983	H	C	Profiling	skin cancer	SILAC	TiO2	Orbitrap	['Present', 'Present', 'Present', 'Present', 'Present']	P07947	YES1	S40	Control RNAi@A375 cells	Prat_193
25002506		YRPENTPEPVSTSVSHYGAEPTTVS(ph)PCPSSSAK	S40	0.890983	H	C	Profiling	skin cancer	SILAC	TiO2	Orbitrap	['Present', 'Present', 'Present', 'Present', 'Present']	P07947	YES1	S40	Control RNAi + PMA(30min)@HEK293 cells	Prat_192
25002506		YRPENTPEPVSTSVSHYGAEPTTVS(ph)PCPSSSAK	S40	0.890983	H	C	Profiling	skin cancer	SILAC	TiO2	Orbitrap	['Present', 'Present', 'Present', 'Present', 'Present']	P07947	YES1	S40	DMSO@A375 cells	Prat_302
25002506		YRPENTPEPVSTSVSHYGAEPTTVS(ph)PCPSSSAK	S40	0.890983	H	C	Profiling	skin cancer	SILAC	TiO2	Orbitrap	['Present', 'Present', 'Present', 'Present', 'Present']	P07947	YES1	S40	PD184352(2h)@A375 cells	Prat_834
25002506		YRPENTPEPVSTSVSHYGAEPTTVS(ph)PCPSSSAK	S40	0.890983	H	C	Profiling	skin cancer	SILAC	TiO2	Orbitrap	['Present', 'Present', 'Present', 'Present', 'Present']	P07947	YES1	S40	PMA(30min)@HEK293 cells	Prat_910
25002506		YRPENTPEPVSTSVSHYGAEPTTVS(ph)PCPSSSAK	S40	0.890983	H	C	Profiling	skin cancer	SILAC	TiO2	Orbitrap	['Present', 'Present', 'Present', 'Present', 'Present']	P07947	YES1	S40	RSK1/2 RNAi@A375 cells	Prat_967
25002506		YRPENTPEPVSTSVSHYGAEPTTVS(ph)PCPSSSAK	S40	0.890983	H	C	Profiling	skin cancer	SILAC	TiO2	Orbitrap	['Present', 'Present', 'Present', 'Present', 'Present']	P07947	YES1	S40	RSK1/2 RNAi + PMA (30min)@HEK293 cells	Prat_966
25159151	IQSFLEDYFTATEPQYQPGENL_________		Y542	0.999943	H	C	Profiling	Cancer	label-free	TiO2	Q Exactive mass spectrometer	[0, 28577000, 24275000, 0, 'Yes', 'Yes']	P07947	YES1	Y537	EGF(15min)@HeLa cell line	Prat_412
25159151	IQSFLEDYFTATEPQYQPGENL_________		Y542	0.999943	H	C	Profiling	Cancer	label-free	TiO2	Q Exactive mass spectrometer	[598640000, 717680000, 1131500000, 138770000, 'Yes', 'Yes']	P07947	YES1	Y537	Nocodazole(TiO2)@Hela cell line	Prat_798
25159151	IQSFLEDYFTATEPQYQPGENL_________		Y542	0.999943	H	C	Profiling	Cancer	label-free	TiO2	Q Exactive mass spectrometer	[0, 40499000, 0, 5760000, 0, 52186000]	P07947	YES1	Y537	Untreated@HeLa cell line	Prat_1327
25348954		GAY(ph)SISIRDWDEIRGDNVK	Y194	0.968	H	C	Profiling	Lung cancer	Label free	pTyr100	LTQ-Orbitrap	[]	P07947	YES1	Y194	Dasatinib@HCC366 cell line	Prat_241
25348954		IIEDNEY(ph)TAR	Y426	0.967	H	C	Profiling	Lung cancer	Label free	pTyr100	LTQ-Orbitrap	[0.1228819212808539, 0.12215280257051053, 0.12963730459825082, 0.15868327845107558]	P07947	YES1	Y426	Dasatinib@HCC366 cell line	Prat_241
25348954		GAY(ph)SISIRDWDEIRGDNVK	Y194	0.968	H	C	Profiling	Lung cancer	Label free	pTyr100	LTQ-Orbitrap	[0.06829117722712853, 0.12714839961202715, 0.17381765346894298, 0.14516949152542372]	P07947	YES1	Y194	DMSO@HCC366 cell line	Prat_329
25348954		IIEDNEY(ph)TAR	Y426	0.967	H	C	Profiling	Lung cancer	Label free	pTyr100	LTQ-Orbitrap	[6.748863928663294, 7.290494665373424, 5.839375227025063, 6.056856702619415]	P07947	YES1	Y426	DMSO@HCC366 cell line	Prat_329
27050516	RGIFLVRESETTKGAYSLSIRDWDEIRGDNV	_GAY(ph)SLSIR_	Y194	0.9999	H	C	Profiling	Inflammation	SILAC	TiO2	Orbitrap LTQ	[13446000]	P07947	YES1	Y194	Cortistatin A@HCT116 cells	Prat_195
27050516	RGIFLVRESETTKGAYSLSIRDWDEIRGDNV	_GAY(ph)SLSIR_	Y194	0.9999	H	C	Profiling	Inflammation	SILAC	TiO2	Orbitrap LTQ	[13446000]	P07947	YES1	Y194	DMSO@HCT116 cells_27050516	Prat_331
27642862	VSTSVSHYGAEPTTVSPCPSSSAKGTAVNFS	YRPENTPEPVSTSVSHYGAEPTTVS(ph)PCPSSSAK	S45	0.794993	H	C	Profile	Enrichment-study	Label-free	Src superbinder+Ti-IMAC	LTQ-Orbitrap Velos	[0.0, 0.0, 42069.0]	P07947	YES1	S40	Pervanadate@BEL7402 cell line	Prat_840
27642862	VSTSVSHYGAEPTTVSPCPSSSAKGTAVNFS	YRPENTPEPVSTSVSHYGAEPTTVS(ph)PCPSSSAK	S45	0.787084	H	C	Profile	Enrichment-study	Label-free	Src superbinder+Ti-IMAC	LTQ-Orbitrap Velos	[0.0, 246040.0, 48155.0]	P07947	YES1	S40	Pervanadate@BT474 cell line	Prat_841
27642862	IQSFLEDYFTATEPQYQPGENL_________	KDPDERPTFEYIQSFLEDYFTATEPQY(ph)QPGENL	Y542	0.779417	H	C	Profile	Enrichment-study	Label-free	Src superbinder+Ti-IMAC	LTQ-Orbitrap Velos	[26028.0, 0.0, 0.0]	P07947	YES1	Y537	Pervanadate@BT474 cell line	Prat_841
27642862	MGCIKSKENKSPAIKYRPENTPEPVSTSVSH	Y(ph)RPENTPEPVSTSVSHY(ph)GAEPTTVSPCPSSSAK	Y21	0.997908	H	C	Profile	Enrichment-study	Label-free	Src superbinder+Ti-IMAC	LTQ-Orbitrap Velos	[0.0, 109830.0, 0.0]	P07947	YES1	Y16	Pervanadate@BT474 cell line	Prat_841
27642862	RPENTPEPVSTSVSHYGAEPTTVSPCPSSSA	YRPENTPEPVSTSVSHY(ph)GAEPTTVSPCPSSSAK	Y37	0.895334	H	C	Profile	Enrichment-study	Label-free	Src superbinder+Ti-IMAC	LTQ-Orbitrap Velos	[36438.0, 187130.0, 0.0]	P07947	YES1	Y32	Pervanadate@Hela cell line_27642862	dup_845
27642862	MGCIKSKENKSPAIKYRPENTPEPVSTSVSH	Y(ph)RPENTPEPVSTSVSHY(ph)GAEPTTVSPCPSSSAK	Y21	0.996747	H	C	Profile	Enrichment-study	Label-free	Src superbinder+Ti-IMAC	LTQ-Orbitrap Velos	[0.0, 236600.0, 0.0]	P07947	YES1	Y16	Pervanadate@HEPG2 cell line	Prat_847
27642862	RGIFLVRESETTKGAYSLSIRDWDEIRGDNV	GAY(ph)SLSIR	Y199	0.996671	H	C	Profile	Enrichment-study	Label-free	Src-superbinder or sequencial enrichment	LTQ-Orbitrap Velos	[27514.0, 0.0, 0.0]	P07947	YES1	Y194	Sequential enrichment(4G10/SB)S1A2-S1	Prat_1074
27642862	RPENTPEPVSTSVSHYGAEPTTVSPCPSSSA	YRPENTPEPVSTSVSHY(ph)GAEPTTVSPCPSSSAK	Y37	0.962804	H	C	Profile	Enrichment-study	Label-free	Src-superbinder or sequencial enrichment	LTQ-Orbitrap Velos	[284900.0, 0.0, 0.0]	P07947	YES1	Y32	Sequential enrichment(4G10/SB)S1A2-S1	Prat_1074
27642862	VSTSVSHYGAEPTTVSPCPSSSAKGTAVNFS	YRPENTPEPVSTSVSHY(ph)GAEPTTVS(ph)PCPS(ph)SSAK	S25	0.794993	H	C	P	phosphotyrosine superbinder	Label free	pTyr+Ti4+-IMAC	LTQ Orbitrap Velos	[0.0, 0.0, 42069.0]	P07947	YES1	S40	Untreated control@BEL7402 cell line	Prat_1293
27642862	VSTSVSHYGAEPTTVSPCPSSSAKGTAVNFS	YRPENTPEPVSTSVSHY(ph)GAEPTTVS(ph)PCPS(ph)SSAK	S25	0.787084	H	C	P	phosphotyrosine superbinder	Label free	pTyr+Ti4+-IMAC	LTQ Orbitrap Velos	[0.0, 246040.0, 48155.0]	P07947	YES1	S40	Untreated control@BT474 cell line	Prat_1294
27642862	IQSFLEDYFTATEPQYQPGENL_________	KDPDERPTFEYIQSFLEDYFTATEPQY(ph)QPGENL	Y27	0.779417	H	C	P	phosphotyrosine superbinder	Label free	pTyr+Ti4+-IMAC	LTQ Orbitrap Velos	[26028.0, 0.0, 0.0]	P07947	YES1	Y537	Untreated control@BT474 cell line	Prat_1294
27642862	MGCIKSKENKSPAIKYRPENTPEPVSTSVSH	Y(ph)RPENTPEPVSTSVSHY(ph)GAEPTTVSPCPSSSAK	Y1	0.997908	H	C	P	phosphotyrosine superbinder	Label free	pTyr+Ti4+-IMAC	LTQ Orbitrap Velos	[0.0, 109830.0, 0.0]	P07947	YES1	Y16	Untreated control@BT474 cell line	Prat_1294
27642862	RPENTPEPVSTSVSHYGAEPTTVSPCPSSSA	YRPENTPEPVSTSVSHY(ph)GAEPTTVSPCPSSSAK	Y17	0.895334	H	C	P	phosphotyrosine superbinder	Label free	pTyr+Ti4+-IMAC	LTQ Orbitrap Velos	[36438.0, 187130.0, 0.0]	P07947	YES1	Y32	Untreated control@HeLa cells	Prat_1304
27642862	MGCIKSKENKSPAIKYRPENTPEPVSTSVSH	Y(ph)RPENTPEPVSTSVSHY(ph)GAEPTTVSPCPSSSAK	Y1	0.996747	H	C	P	phosphotyrosine superbinder	Label free	pTyr+Ti4+-IMAC	LTQ Orbitrap Velos	[0.0, 236600.0, 0.0]	P07947	YES1	Y16	Untreated control@Hep-G2 cells	Prat_1305
28331001	DNVKHYKIRKLDNGGYYITTRAQFDTLQKLV	_KLDNGGY(ph)YITTR_	Y227	0.99777	H	C	Profiling	Lung cancer	SILAC	pY-100 or pY1000	LTQ-Orbitrap Elite	['Present', 'Present']	P07947	YES1	Y222	FBS@H1975 cell line	Prat_458
28331001	KIADFGLARLIEDNEYTAREGAKFPIKWTAP;KIADFGLARLIEDNEYTARQGAKFPIKWTAP	_LIEDNEY(ph)TAR_	Y431	0.804882	H	C	Profiling	Lung cancer	SILAC	pY-100 or pY1000	LTQ-Orbitrap Elite	['Present', 'Present']	P07947	YES1	Y426	FBS@H1975 cell line	Prat_458
28331001	KIADFGLARLIEDNEYTARQGAKFPIKWTAP	_LIEDNEY(ph)TAR_	Y431	0.785563	H	C	Profiling	Lung cancer	SILAC	pY-100 or pY1000	LTQ-Orbitrap Elite	['Present', 'Present']	P07947	YES1	Y426	Afatinib @H3255cell line	Prat_46
28331001	DNVKHYKIRKLDNGGYYITTRAQFDTLQKLV	_KLDNGGY(ph)YITTR_	Y227	0.996527	H	C	Profiling	Lung cancer	SILAC	pY-100 or pY1000	LTQ-Orbitrap Elite	['Present', 'Present']	P07947	YES1	Y222	Erlotinib@H1975 cell line_28331001	dup_441
28331001	RGIFLVRESETTKGAYSLSIRDWDEIRGDNV	_GAY(ph)SLSIR_	Y199	0.999679	H	C	Profiling	Lung cancer	SILAC	pY-100 or pY1000	LTQ-Orbitrap Elite	['Present', 'Present']	P07947	YES1	Y194	Erlotinib@PC9 cell line	Prat_443
29154753		YRPENTPEPVSTSVSHYGAEPTTVS(ph)PCPSSSAG	S40	0.99	H	C	Profiling	Stimuli	SILAC	TiO2	Q-Exactive Plus	['Present', 'Present']	P07947	YES1	S40	Mitotic arrest@RPE-1 cell	Prat_726
29556515		WTAPEAALY(ph)GR	Y446	>0.75	H	C	Profiling	Lung cancer	SILAC	Enrichment (no details)	LTQ-Orbitrap Velos	['Present', 'Present']	P07947	YES1	Y446	Erlotinib res+Smoke@H358 cell line	Prat_439
29556515		KLDNGGYY(ph)ITTR	Y223	>0.75	H	C	Profiling	Lung cancer	SILAC	Enrichment (no details)	LTQ-Orbitrap Velos	['Present', 'Present']	P07947	YES1	Y223	Erlotinib res+Smoke@H358 cell line	Prat_439
29556515		KLDNGGY(ph)YITTR	Y222	>0.75	H	C	Profiling	Lung cancer	SILAC	Enrichment (no details)	LTQ-Orbitrap Velos	['Present', 'Present']	P07947	YES1	Y222	Erlotinib res+Smoke@H358 cell line	Prat_439
30061712			S40	0.911554	H	C	Profiling	Colorectal Cancer	TMT	IMAC	Q Exactive	[1.715388]	P07947	YES1	S40	2D cultured(Acetone)HCT116 spheroids-R1	Prat_7
30061712			Y194	0.999732	H	C	Profiling	Colorectal Cancer	TMT	IMAC	Q Exactive	[-0.9668045]	P07947	YES1	Y194	2D cultured(Acetone)HCT116 spheroids-R3	Prat_9
30061712			S40	0.926314	H	C	Profiling	Colorectal Cancer	TMT	IMAC	Q Exactive	[0.8247795]	P07947	YES1	S40	2D cultured(Acetone)HCT116 spheroids-R3	Prat_9
30061712			S111	0.999981	H	C	Profiling	Colorectal Cancer	TMT	IMAC	Q Exactive	[-2.956573]	P07947	YES1	S111	3D cultured(CR)HCT116 spheroids-R2	Prat_13
30061712			S40	0.993838	H	C	Profiling	Colorectal Cancer	TMT	IMAC	Q Exactive	[3.316537]	P07947	YES1	S40	3D cultured(CR)HCT116 spheroids-R2	Prat_13
30061712			Y194	0.998905	H	C	Profiling	Colorectal Cancer	TMT	IMAC	Q Exactive	[-1.629988]	P07947	YES1	Y194	3D cultured(CR)HCT116 spheroids-R3	Prat_14
30061712			S46	0.781734	H	C	Profiling	Colorectal Cancer	TMT	IMAC	Q Exactive	[0.2893295]	P07947	YES1	S46	Untreated@HCT116 spheroids	Prat_1324
30459283	ETTKGAYSLSIRD		Y194	0.999925	H	C	Profiling	Neuroblastoma cancer	SILAC	TiO2	Q Exactive HF-X	['Present', 'Present']	P07947	YES1	Y194	DMSO@NB1 cell line	Prat_358
30459283	ETTKGAYSLSIRD		Y194	0.999925	H	C	Profiling	Neuroblastoma cancer	SILAC	TiO2	Q Exactive HF-X	['Present', 'Present']	P07947	YES1	Y194	LDK378@NB1 cell line	Prat_703
30459283	ETTKGAYSLSIRD		Y194	0.999925	H	C	Profiling	Neuroblastoma cancer	SILAC	TiO2	Q Exactive HF-X	['Present', 'Present']	P07947	YES1	Y194	TAE684@NB1 cell line	Prat_1157
30459283	ETTKGAYSLSIRD		Y194	0.999925	H	C	Profiling	Neuroblastoma cancer	SILAC	TiO2	Q Exactive HF-X	['Present', 'Present']	P07947	YES1	Y194	Crizotinib@NB1 cell line	Prat_208
32314919	VSTSVSHYGAEPTTVSPCPSSSAKGTAVNFS	YRPENTPEPVSTSVSHYGAEPTTVSPCPSSSAK	S45	0.975812	H	C	Profiling	Inhibitors of checkpoint kinase 1 (CHK1)	SILAC	TiO2	Orbitrap Elite MS	[27336000.0]	P07947	YES1	S40	HU+SCH 900776 SF1@HEK293A cell	Prat_558
32314919	VSTSVSHYGAEPTTVSPCPSSSAKGTAVNFS	YRPENTPEPVSTSVSHYGAEPTTVSPCPSSSAK	S45	0.975812	H	C	Profiling	Inhibitors of checkpoint kinase 1 (CHK1)	SILAC	TiO2	Orbitrap Elite MS	[61861000.0]	P07947	YES1	S40	HU SF1@HEK293A cell	Prat_551
32501498	VSTSVSHYGAEPTTVSPCPSSSAKGTAVNFS		S40	0.994	H	C	Profiling	Polo-like kinase 4 (PLK4) Kinase analysis	SILAC	TiO2	Orbitrap Fusion Tribrid	[84846000.0]	P07947	YES1	S40	G95R PLK4+Tetracycline+Centrinone@U2OS cells	Prat_477
32501498	VSTSVSHYGAEPTTVSPCPSSSAKGTAVNFS		S40	0.994	H	C	Profiling	Polo-like kinase 4 (PLK4) Kinase analysis	SILAC	TiO2	Orbitrap Fusion Tribrid	[126150000.0]	P07947	YES1	S40	G95R PLK4+Tetracycline+DMSO@U2OS cells	Prat_478
32755597	SKENKSPAIKYRPENTPEPVSTSVSHYGAEP	YRPENT(ph)PEPVSTSVSHYGAEPTTVSPCPSSSAK		0.896898	H	C	profiling	Liver Cancer	Labelling Not mention	IMAC	Orbitrap Elite or Orbitrap Fusion Lumos Tribrid	[1.217428, 1.854048, 0.8026829, 0.9724369, 1.151865]	P07947	YES1	T21	AXL-RNAi@HCC	Prat_81
32755597	RGIFLVRESETTKGAYSLSIRDWDEIRGDNV	GAY(ph)SLSIR	Y199	0.997614	H	C	profiling	Liver Cancer	Labelling Not mention	IMAC	Orbitrap Elite or Orbitrap Fusion Lumos Tribrid	[-0.5007286, -1.795242, -0.5815964]	P07947	YES1	Y194	FZD2-RNAi@HCC	Prat_476
32755597	SKENKSPAIKYRPENTPEPVSTSVSHYGAEP	YRPENT(ph)PEPVSTSVSHYGAEPTTVSPCPSSSAK		0.896898	H	C	profiling	Liver Cancer	Labelling Not mention	IMAC	Orbitrap Elite or Orbitrap Fusion Lumos Tribrid	[2.444948, 2.382256]	P07947	YES1	T21	WT-AXL-RNAi@HCC	Prat_1377
32755597	RGIFLVRESETTKGAYSLSIRDWDEIRGDNV	GAY(ph)SLSIR	Y199	0.997614	H	C	profiling	Liver Cancer	Labelling Not mention	IMAC	Orbitrap Elite or Orbitrap Fusion Lumos Tribrid	[-0.8897991, -0.5716572, -0.3707333, -2.598928]	P07947	YES1	Y194	WT-FZD2-RNAi@HCC	Prat_1378
33021054	RGIFLVRESETTKGAYSLSIRDWDEIRGDNV		Y3	0.999993	H	C	Profiling	colon cancer	TMT	TIO2	Q Exactive	[7.18792921183995, 7.29221341365106]	P07947	YES1	Y194	DMSO@DLD1 cell line	Prat_319
33021054	NVKHYKIRKLDNGGYYITTRAQFDTLQKLVK		Y8	0.999119	H	C	Profiling	colon cancer	TMT	TIO2	Q Exactive	[5.62395991699282, 5.66662379398247]	P07947	YES1	Y223	DMSO@DLD1 cell line	Prat_319
33021054	RGIFLVRESETTKGAYSLSIRDWDEIRGDNV		Y3	0.999993	H	C	Profiling	colon cancer	TMT	TIO2	Q Exactive	[7.13415177908272, 7.08510234621778]	P07947	YES1	Y194	DMSO@HT29 cell line	Prat_337
33021054	NVKHYKIRKLDNGGYYITTRAQFDTLQKLVK		Y8	0.999119	H	C	Profiling	colon cancer	TMT	TIO2	Q Exactive	[5.49566065880431]	P07947	YES1	Y223	DMSO@HT29 cell line	Prat_337
33021054	RGIFLVRESETTKGAYSLSIRDWDEIRGDNV		Y3	0.999993	H	C	Profiling	colon cancer	TMT	TIO2	Q Exactive	[7.27771089148608, 7.30085314720583]	P07947	YES1	Y194	DMSO@SW620 cell line	Prat_376
33021054	NVKHYKIRKLDNGGYYITTRAQFDTLQKLVK		Y8	0.999119	H	C	Profiling	colon cancer	TMT	TIO2	Q Exactive	[6.23844939555107, 6.15137967591646]	P07947	YES1	Y223	DMSO@SW620 cell line	Prat_376
33021054	RGIFLVRESETTKGAYSLSIRDWDEIRGDNV		Y3	0.999993	H	C	Profiling	colon cancer	TMT	TIO2	Q Exactive	[7.36550196230437, 7.12229601824197]	P07947	YES1	Y194	DMSO@HCT116 cell line	Prat_330
33021054	NVKHYKIRKLDNGGYYITTRAQFDTLQKLVK		Y8	0.999119	H	C	Profiling	colon cancer	TMT	TIO2	Q Exactive	[5.81952555748563, 5.56484536192524]	P07947	YES1	Y223	DMSO@HCT116 cell line	Prat_330
33021054	RGIFLVRESETTKGAYSLSIRDWDEIRGDNV		Y3	0.999993	H	C	Profiling	colon cancer	TMT	TIO2	Q Exactive	[7.27520679530967, 7.3984231702981]	P07947	YES1	Y194	DMSO@LS174T cell line	Prat_346
33021054	NVKHYKIRKLDNGGYYITTRAQFDTLQKLVK		Y8	0.999119	H	C	Profiling	colon cancer	TMT	TIO2	Q Exactive	[5.98067699581038, 6.11651728164534]	P07947	YES1	Y223	DMSO@LS174T cell line	Prat_346
33021054	RGIFLVRESETTKGAYSLSIRDWDEIRGDNV		Y3	0.999993	H	C	Profiling	colon cancer	TMT	TIO2	Q Exactive	[7.2879890338573, 7.4235202849969]	P07947	YES1	Y194	DMSO@SW48 cell line	Prat_375
33021054	NVKHYKIRKLDNGGYYITTRAQFDTLQKLVK		Y8	0.999119	H	C	Profiling	colon cancer	TMT	TIO2	Q Exactive	[5.93051570784713, 6.05863209799446]	P07947	YES1	Y223	DMSO@SW48 cell line	Prat_375
33021054	RGIFLVRESETTKGAYSLSIRDWDEIRGDNV		Y3	0.999993	H	C	Profiling	colon cancer	TMT	TIO2	Q Exactive	[7.21839479763375, 7.077718305189]	P07947	YES1	Y194	Regorafenib+Vemurafenib+GDC-0994@HCT116 cell line	Prat_948
33021054	NVKHYKIRKLDNGGYYITTRAQFDTLQKLVK		Y8	0.999119	H	C	Profiling	colon cancer	TMT	TIO2	Q Exactive	[5.64705655389513, 5.5715623030883]	P07947	YES1	Y223	Regorafenib+Vemurafenib+GDC-0994@HCT116 cell line	Prat_948
33021054	RGIFLVRESETTKGAYSLSIRDWDEIRGDNV		Y3	0.999993	H	C	Profiling	colon cancer	TMT	TIO2	Q Exactive	[7.39060140226592, 6.60260301355629]	P07947	YES1	Y194	Erlotinib+Vemurafenib+GDC-0994+Crenolanib@SW620 cell line	Prat_445
33021054	NVKHYKIRKLDNGGYYITTRAQFDTLQKLVK		Y8	0.999119	H	C	Profiling	colon cancer	TMT	TIO2	Q Exactive	[5.87075628426202, 5.43490635171496]	P07947	YES1	Y223	Erlotinib+Vemurafenib+GDC-0994+Crenolanib@SW620 cell line	Prat_445
33021054	RGIFLVRESETTKGAYSLSIRDWDEIRGDNV		Y3	0.999993	H	C	Profiling	colon cancer	TMT	TIO2	Q Exactive	[7.37510805078898, 7.31160043789484]	P07947	YES1	Y194	Regorafenib+Vemurafenib+GDC-0994@LS174T cell line	Prat_949
33021054	NVKHYKIRKLDNGGYYITTRAQFDTLQKLVK		Y8	0.999119	H	C	Profiling	colon cancer	TMT	TIO2	Q Exactive	[6.03759109949277, 6.04394591517294]	P07947	YES1	Y223	Regorafenib+Vemurafenib+GDC-0994@LS174T cell line	Prat_949
33021054	RGIFLVRESETTKGAYSLSIRDWDEIRGDNV		Y3	0.999993	H	C	Profiling	colon cancer	TMT	TIO2	Q Exactive	[7.29665206694838, 7.28259538661533]	P07947	YES1	Y194	Regorafenib+Erlotinib+Vemurafenib+Selumetinib@DLD1 cell line	Prat_945
33021054	NVKHYKIRKLDNGGYYITTRAQFDTLQKLVK		Y8	0.999119	H	C	Profiling	colon cancer	TMT	TIO2	Q Exactive	[5.65900237036827, 5.73132608893366]	P07947	YES1	Y223	Regorafenib+Erlotinib+Vemurafenib+Selumetinib@DLD1 cell line	Prat_945
33021054	RGIFLVRESETTKGAYSLSIRDWDEIRGDNV		Y3	0.999993	H	C	Profiling	colon cancer	TMT	TIO2	Q Exactive	[7.14338136758646, 7.16348088845259]	P07947	YES1	Y194	Regorafenib+Selumetinib+Vemurafenib+GDC-0994@SW620 cell line	Prat_947
33021054	NVKHYKIRKLDNGGYYITTRAQFDTLQKLVK		Y8	0.999119	H	C	Profiling	colon cancer	TMT	TIO2	Q Exactive	[6.04950506657417, 6.04929478035701]	P07947	YES1	Y223	Regorafenib+Selumetinib+Vemurafenib+GDC-0994@SW620 cell line	Prat_947
33021054	RGIFLVRESETTKGAYSLSIRDWDEIRGDNV		Y3	0.999993	H	C	Profiling	colon cancer	TMT	TIO2	Q Exactive	[7.34856472026174, 7.11770293781827]	P07947	YES1	Y194	Regorafenib+Selumetinib+Vatalanib+AZD-4547@HT29 cell line	Prat_946
33021054	NVKHYKIRKLDNGGYYITTRAQFDTLQKLVK		Y8	0.999119	H	C	Profiling	colon cancer	TMT	TIO2	Q Exactive	[5.79763771624717, 5.66968884540647]	P07947	YES1	Y223	Regorafenib+Selumetinib+Vatalanib+AZD-4547@HT29 cell line	Prat_946
33619172	RPENTPEPVSTSVSHYGAEPTTVSPCPSSSA	YRPENTPEPVSTSVSHY(ph)GAEPTTVSPCPSSSAK	Y32	0.983093	H	C	Profile	Signalling-study	TMT	anti-pY-1000+IMAC	Q Exactive HF-X	[13.1909798374989, 12.9644754249281, '-', '-']	P07947	YES1	Y32	KRAS mutant(G12C)@Calu1 cell line	Prat_688
33619172	RPENTPEPVSTSVSHYGAEPTTVSPCPSSSA	YRPENTPEPVSTSVSHY(ph)GAEPTTVSPCPSSSAK	Y32	0.983093	H	C	Profile	Signalling-study	TMT	anti-pY-1000+IMAC	Q Exactive HF-X	[11.1479453626178, 12.2809003966192, '-', '-']	P07947	YES1	Y32	KRAS mutant(G12C)@H1373 cell line	Prat_689
33619172	RPENTPEPVSTSVSHYGAEPTTVSPCPSSSA	YRPENTPEPVSTSVSHY(ph)GAEPTTVSPCPSSSAK	Y32	0.983093	H	C	Profile	Signalling-study	TMT	anti-pY-1000+IMAC	Q Exactive HF-X	[12.1421618179557, 12.8343316621019, '-', '-']	P07947	YES1	Y32	KRAS mutant(G12C)@H1792 cell line	Prat_690
33619172	RPENTPEPVSTSVSHYGAEPTTVSPCPSSSA	YRPENTPEPVSTSVSHY(ph)GAEPTTVSPCPSSSAK	Y32	0.983093	H	C	Profile	Signalling-study	TMT	anti-pY-1000+IMAC	Q Exactive HF-X	[11.6689275191249, 12.8739625725424, '-', '-']	P07947	YES1	Y32	KRAS mutant(G12C)@H2122 cell line	Prat_691
33619172	RPENTPEPVSTSVSHYGAEPTTVSPCPSSSA	YRPENTPEPVSTSVSHY(ph)GAEPTTVSPCPSSSAK	Y32	0.983093	H	C	Profile	Signalling-study	TMT	anti-pY-1000+IMAC	Q Exactive HF-X	[13.3273453459228, 12.7951974121238, '-', '-']	P07947	YES1	Y32	KRAS mutant(G12C)@H23 cell line	Prat_692
33619172	RPENTPEPVSTSVSHYGAEPTTVSPCPSSSA	YRPENTPEPVSTSVSHY(ph)GAEPTTVSPCPSSSAK	Y32	0.983093	H	C	Profile	Signalling-study	TMT	anti-pY-1000+IMAC	Q Exactive HF-X	[11.8700251743143, 12.6118316537284, '-', '-']	P07947	YES1	Y32	KRAS mutant(G12C)@H358 cell line	Prat_693
33619172	RPENTPEPVSTSVSHYGAEPTTVSPCPSSSA	YRPENTPEPVSTSVSHY(ph)GAEPTTVSPCPSSSAK	Y32	0.983093	H	C	Profile	Signalling-study	TMT	anti-pY-1000+IMAC	Q Exactive HF-X	[11.6613578876858, '-', '-']	P07947	YES1	Y32	KRAS mutant(G12C)@HCC44 cell line	Prat_694
33619172	RPENTPEPVSTSVSHYGAEPTTVSPCPSSSA	YRPENTPEPVSTSVSHY(ph)GAEPTTVSPCPSSSAK	Y32	0.983093	H	C	Profile	Signalling-study	TMT	anti-pY-1000+IMAC	Q Exactive HF-X	[12.510222775021, 12.1810032735032, '-', '-']	P07947	YES1	Y32	KRAS mutant(G12C)@Hop62 cell line	Prat_695
33727228	RGIFLVRESETTKGAYSLSIRDWDEIRGDNV	GAY(ph)SLSIR	Y194	0.99979	H	C	Profiling	Lung Cancer	SILAC	TiO2	LTQ-Orbitrap Elite	[0.0, 0.0, 0.0]	P07947	YES1	Y194	DMSO@COR1 cell line Exp2	Prat_316
33727228	RGIFLVRESETTKGAYSLSIRDWDEIRGDNV	GAY(ph)SLSIR	Y194	0.99979	H	C	Profiling	Lung Cancer	SILAC	TiO2	LTQ-Orbitrap Elite	[0.0, 0.0, 0.0]	P07947	YES1	Y194	DMSO@COR10 cell line Exp2	Prat_317
33727228	RGIFLVRESETTKGAYSLSIRDWDEIRGDNV	GAY(ph)SLSIR	Y194	0.99979	H	C	Profiling	Lung Cancer	SILAC	TiO2	LTQ-Orbitrap Elite	[1398100.0, 0.0, 0.0]	P07947	YES1	Y194	DMSO@H1975 cell line Exp2	Prat_324
33727228	NVKHYKIRKLDNGGYYITTRAQFDTLQKLVK	KLDNGGYY(ph)ITTR	Y223	0.987523	H	C	Profiling	Lung Cancer	SILAC	TiO2	LTQ-Orbitrap Elite	[0.0, 0.0, 0.0]	P07947	YES1	Y223	Osimertinib@AZR3 cell line Exp1	Prat_818
33727228	IQSFLEDYFTATEPQYQPGENL_________	KDPDERPTFEYIQSFLEDYFTATEPQY(ph)QPGENL	Y537	0.94162	H	C	Profiling	Lung Cancer	SILAC	TiO2	LTQ-Orbitrap Elite	[1194600.0, 3448100.0, 0.0]	P07947	YES1	Y537	Osimertinib@AZR3 cell line Exp1	Prat_818
33727228	NVKHYKIRKLDNGGYYITTRAQFDTLQKLVK	KLDNGGYY(ph)ITTR	Y223	0.987523	H	C	Profiling	Lung Cancer	SILAC	TiO2	LTQ-Orbitrap Elite	[0.0, 0.0, 0.0]	P07947	YES1	Y223	Osimertinib@AZR4 cell line Exp1	Prat_819
33727228	IQSFLEDYFTATEPQYQPGENL_________	KDPDERPTFEYIQSFLEDYFTATEPQY(ph)QPGENL	Y537	0.94162	H	C	Profiling	Lung Cancer	SILAC	TiO2	LTQ-Orbitrap Elite	[566900.0, 3047300.0, 0.0]	P07947	YES1	Y537	Osimertinib@AZR4 cell line Exp1	Prat_819
33727228	NVKHYKIRKLDNGGYYITTRAQFDTLQKLVK	KLDNGGYY(ph)ITTR	Y223	0.987523	H	C	Profiling	Lung Cancer	SILAC	TiO2	LTQ-Orbitrap Elite	[0.0, 0.0, 0.0]	P07947	YES1	Y223	Osimertinib@@H1975 cell line Exp1	Prat_817
33727228	IQSFLEDYFTATEPQYQPGENL_________	KDPDERPTFEYIQSFLEDYFTATEPQY(ph)QPGENL	Y537	0.94162	H	C	Profiling	Lung Cancer	SILAC	TiO2	LTQ-Orbitrap Elite	[1315000.0, 4247700.0, 0.0]	P07947	YES1	Y537	Osimertinib@@H1975 cell line Exp1	Prat_817
34417301	IQSFLEDYFTATEPQYQPGENL_________	KDPDERPTFEYIQSFLEDYFTATEPQY(ph)QPGENL	Y542;Y537	0.999998	H	C	Profiling	KIF2A	SILAC	TiO2	Orbitrap	[8900000, 0.0]	P07947	YES1	Y537	Mitotic arrest G1@RPE1 cells	Prat_724
34417301	IQSFLEDYFTATEPQYQPGENL_________	KDPDERPTFEYIQSFLEDYFTATEPQY(ph)QPGENL	Y542;Y537	0.999998	H	C	Profiling	KIF2A	SILAC	TiO2	Orbitrap	[4320000, 0.0]	P07947	YES1	Y537	DKK1@RPE1 cells	Prat_267
34974192	SKENKSPAIKYRPENTPEPVSTSVSHYGAEP	YRPENT(ph)PEPVSTSVSHYGAEPTTVSPCPSSSAK	T26;T21	0.999604	H	C	Profiling	Mitophagy	Dimethyl Labeling	IMAC	Q Exactive HF	[16616000, 18344000, 0, 5313700]	P07947	YES1	T21	CCP(0h)@C431A-Parkin HeLa cells	Prat_141
34974192	SKENKSPAIKYRPENTPEPVSTSVSHYGAEP	YRPENT(ph)PEPVSTSVSHYGAEPTTVSPCPSSSAK	T26;T21	0.999604	H	C	Profiling	Mitophagy	Dimethyl Labeling	IMAC	Q Exactive HF	[0, 91564000, 0, 17953000]	P07947	YES1	T21	CCP(0h)@WT Parkin HeLa cells	Prat_142
34974192	SKENKSPAIKYRPENTPEPVSTSVSHYGAEP	YRPENT(ph)PEPVSTSVSHYGAEPTTVSPCPSSSAK	T26;T21	0.999604	H	C	Profiling	Mitophagy	Dimethyl Labeling	IMAC	Q Exactive HF	[0, 2630400]	P07947	YES1	T21	CCP(12h)@C431A-Parkin HeLa cells	Prat_143
34974192	SKENKSPAIKYRPENTPEPVSTSVSHYGAEP	YRPENT(ph)PEPVSTSVSHYGAEPTTVSPCPSSSAK	T26;T21	0.999604	H	C	Profiling	Mitophagy	Dimethyl Labeling	IMAC	Q Exactive HF	[0, 8562300]	P07947	YES1	T21	CCP(12h)@WT Parkin HeLa cells	Prat_144
34974192	SKENKSPAIKYRPENTPEPVSTSVSHYGAEP	YRPENT(ph)PEPVSTSVSHYGAEPTTVSPCPSSSAK	T26;T21	0.999604	H	C	Profiling	Mitophagy	Dimethyl Labeling	IMAC	Q Exactive HF	[0, 3796600]	P07947	YES1	T21	CCP(18h)@C431A-Parkin HeLa cells	Prat_145
34974192	SKENKSPAIKYRPENTPEPVSTSVSHYGAEP	YRPENT(ph)PEPVSTSVSHYGAEPTTVSPCPSSSAK	T26;T21	0.999604	H	C	Profiling	Mitophagy	Dimethyl Labeling	IMAC	Q Exactive HF	[0, 8604200]	P07947	YES1	T21	CCP(18h)@WT Parkin HeLa cells	Prat_146
34974192	SKENKSPAIKYRPENTPEPVSTSVSHYGAEP	YRPENT(ph)PEPVSTSVSHYGAEPTTVSPCPSSSAK	T26;T21	0.999604	H	C	Profiling	Mitophagy	Dimethyl Labeling	IMAC	Q Exactive HF	[7629200, 22489000]	P07947	YES1	T21	CCP(2h)@C431A-Parkin HeLa cells	Prat_147
34974192	SKENKSPAIKYRPENTPEPVSTSVSHYGAEP	YRPENT(ph)PEPVSTSVSHYGAEPTTVSPCPSSSAK	T26;T21	0.999604	H	C	Profiling	Mitophagy	Dimethyl Labeling	IMAC	Q Exactive HF	[0, 59518000]	P07947	YES1	T21	CCP(2h)@WT Parkin HeLa cells	Prat_148
34974192	SKENKSPAIKYRPENTPEPVSTSVSHYGAEP	YRPENT(ph)PEPVSTSVSHYGAEPTTVSPCPSSSAK	T26;T21	0.999604	H	C	Profiling	Mitophagy	Dimethyl Labeling	IMAC	Q Exactive HF	[11611000, 32861000]	P07947	YES1	T21	CCP(6h)@C431A-Parkin HeLa cells	Prat_149
34974192	SKENKSPAIKYRPENTPEPVSTSVSHYGAEP	YRPENT(ph)PEPVSTSVSHYGAEPTTVSPCPSSSAK	T26;T21	0.999604	H	C	Profiling	Mitophagy	Dimethyl Labeling	IMAC	Q Exactive HF	[0, 64874000]	P07947	YES1	T21	CCP(6h)@WT Parkin HeLa cells	Prat_150
35257745			S45	99.95	H	C	Profiling	cardiovascular disease	TMT	TIO2	Orbitrap Fusion Tribrid	[0.146816806, 0.138810613, 0.107272987]	P07947	YES1	S45	DMSO(10min)@EA.hy926 cell line	Prat_278
35257745		Y(ph)RPENTPEPVSTSVSHYGAEPTTVS(ph)PCPSSSAK	S45	99.95	H	C	Profiling	cardiovascular disease	TMT	TIO2	Orbitrap Fusion Tribrid	[0.115130748, 0.1615881]	P07947	YES1	S45	DMSO(0min)@EA.hy926 cell line	Prat_276
35257745		Y(ph)RPENTPEPVSTSVSHYGAEPTTVS(ph)PCPSSSAK	S45	99.95	H	C	Profiling	cardiovascular disease	TMT	TIO2	Orbitrap Fusion Tribrid	[0.140437467, 0.123602961, 0.125321466]	P07947	YES1	S45	SB203580(10min)@EA.hy926 cell line	Prat_1034
35257745		Y(ph)RPENTPEPVSTSVSHYGAEPTTVS(ph)PCPSSSAK	S45	99.95	H	C	Profiling	cardiovascular disease	TMT	TIO2	Orbitrap Fusion Tribrid	[0.133599645, 0.076596917]	P07947	YES1	S45	SB203580(0min)@EA.hy926 cell line	Prat_1033
35508387	RGIFLVRESETTKGAYSLSIRDWDEIRGDNV	ESETTKGAY(ph)SLSIR	Y194	0.996919	H	C	profiling	neuroblastoma	TMT	IMAC+pY-1000	Q Exactive Plus	[-0.07778347]	P07947	YES1	Y194	Dox_ALK(2h)@HEK 293 cells	Prat_393
35508387	RGIFLVRESETTKGAYSLSIRDWDEIRGDNV	ESETTKGAY(ph)SLSIR	Y194	0.996919	H	C	profiling	neuroblastoma	TMT	IMAC+pY-1000	Q Exactive Plus	[0.09645925]	P07947	YES1	Y194	Dox_ALK(4h)@HEK 293 cells	Prat_394
35508387	RGIFLVRESETTKGAYSLSIRDWDEIRGDNV	ESETTKGAY(ph)SLSIR	Y194	0.996919	H	C	profiling	neuroblastoma	TMT	IMAC+pY-1000	Q Exactive Plus	[0.0275143]	P07947	YES1	Y194	Dox_ALK(8h)@HEK 293 cells	Prat_395
35508387	RGIFLVRESETTKGAYSLSIRDWDEIRGDNV	ESETTKGAY(ph)SLSIR	Y194	0.996919	H	C	profiling	neuroblastoma	TMT	IMAC+pY-1000	Q Exactive Plus	[0.08432269]	P07947	YES1	Y194	Dox_ALK(24h)@HEK 293 cells	Prat_392
35508387	RGIFLVRESETTKGAYSLSIRDWDEIRGDNV	ESETTKGAY(ph)SLSIR	Y194	0.996919	H	C	profiling	neuroblastoma	TMT	IMAC+pY-1000	Q Exactive Plus	['Present']	P07947	YES1	Y194	Untreated(-Dox)@HEK 293 cells	Prat_1313
35688186	VSTSVSHYGAEPTTVSPCPSSSAKGTAVNFS	YRPENTPEPVSTSVSHYGAEPTTVS(ph)PCPSSSAK	S40	0.880625	H	C	Profiling	Signaling	label-free		Orbitrap Lumos	[168530000.0, 193380000.0, 66072000.0]	P07947	YES1	S40	Quercetin(0Î¼M)@HepG2 cells	Prat_928
35688186	VSTSVSHYGAEPTTVSPCPSSSAKGTAVNFS	YRPENTPEPVSTSVSHYGAEPTTVS(ph)PCPSSSAK	S40	0.880625	H	C	Profiling	Signaling	label-free		Orbitrap Lumos	[0.0, 0.0, 0.0]	P07947	YES1	S40	Quercetin(0.2Î¼M)@HepG2 cells	Prat_927
35688186	VSTSVSHYGAEPTTVSPCPSSSAKGTAVNFS	YRPENTPEPVSTSVSHYGAEPTTVS(ph)PCPSSSAK	S40	0.880625	H	C	Profiling	Signaling	label-free		Orbitrap Lumos	[4987100.0, 0.0, 23532000.0]	P07947	YES1	S40	Quercetin(10Î¼M)@HepG2 cells	Prat_929
36357940			T427	99.8	H	C	Profiling	Signaling	TMT	IMAC	Q-Exactive-orbitrap	['Present', 'Present', 'Present', 'Present']	P07947	YES1	T427	JPH203 (15min)@KKU-100-BTC cell line	Prat_649
36357940			S40	99.6	H	C	Profiling	Signaling	TMT	IMAC	Q-Exactive-orbitrap	['Present', 'Present', 'Present', 'Present']	P07947	YES1	S40	JPH203 (15min)@KKU-213-BTC cell line	Prat_650
36357940			T427	99.8	H	C	Profiling	Signaling	TMT	IMAC	Q-Exactive-orbitrap	['Present', 'Present', 'Present', 'Present']	P07947	YES1	T427	JPH203 (15min)@KKU-213-BTC cell line	Prat_650
36357940			T427	99.8	H	C	Profiling	Signaling	TMT	IMAC	Q-Exactive-orbitrap	['Present', 'Present', 'Present', 'Present']	P07947	YES1	T427	DMSO@KKU-100-BTC cell line	Prat_341
36357940			S40	99.6	H	C	Profiling	Signaling	TMT	IMAC	Q-Exactive-orbitrap	['Present', 'Present', 'Present', 'Present']	P07947	YES1	S40	DMSO@KKU-213-BTC cell line	Prat_342
36357940			T427	99.8	H	C	Profiling	Signaling	TMT	IMAC	Q-Exactive-orbitrap	['Present', 'Present', 'Present', 'Present']	P07947	YES1	T427	DMSO@KKU-213-BTC cell line	Prat_342
36483536		YRPENTPEPVSTSVSHYGAEPTTVS(ph)PCPSSSAK	S45	0.954231	H	C	Profiling	CCR5 signaling	SILAC	TiO2	LTQ Orbitrap Velos	['Present']	P07947	YES1	S40	CCR5 constitutive activity	Prat_151
29449344	VSTSVSHYGAEPTTVSPCPSSSAKGTAVNFS	YRPENTPEPVSTSVSHYGAEPTTVS(ph)PCPS(ph)SSAK	S40	0.970594	H	C	Profiling	Benzonase digestion		Fe3+-IMAC	Orbitrap Q- Exactive HF	Present	P07947	YES1	S40	Optimised cell lysis@HeLa cells	Prat_815
30624053		YRPENTPEPVSTSVSHYGAEPTTVS(ph)PCPSSSAK	S25	99.99	H	C	Profiling	Colon carcinoma	Not mentioned	TiO2	Q-Exactive HF	Presesnt	P07947	YES1	S40	SCX-RPLC-CZE-MS/MS@HCT116 cell	Prat_1039
25850435	KIADFGLARLIEDNEYTARQGAKFPIKWTAP;KVADFGLARLIEDNEYTARQGAKFPIKWTAP	LIEDNEY(ph)TAR	Y419	0.999403	H	C	Profiling	Melanoma	SILAC	TiO2	LTQ Orbitrap Velos	[228510000]	P07947	YES1	Y426	Selumetinib(30nM)@WM239A cells	Prat_1068
25850435	KIADFGLARLIEDNEYTARQGAKFPIKWTAP;KVADFGLARLIEDNEYTARQGAKFPIKWTAP	LIEDNEY(ph)TAR	Y419	0.999403	H	C	Profiling	Melanoma	SILAC	TiO2	LTQ Orbitrap Velos	[228510000]	P07947	YES1	Y426	Vemurafenib(30nM)@WM239A cells	Prat_1369
27307780	NKSPAIKYRPENTPE;VSTSVSHYGAEPTTV	Y(ph)RPENTPEPVSTSVSHY(ph)GAEPTTVSPCPSSSAK	Y16;Y32	98.5;100	H	C	Profiling	Oral squamous cell carcinoma	SILAC	pY1000	Orbitrap Fusion Tribrid	[54760000.0]	P07947	YES1	Y16	Curcumin@CAL27 cells	Prat_218
27307780	NKSPAIKYRPENTPE;VSTSVSHYGAEPTTV	Y(ph)RPENTPEPVSTSVSHY(ph)GAEPTTVSPCPSSSAK	Y16;Y32	98.5;100	H	C	Profiling	Oral squamous cell carcinoma	SILAC	pY1000	Orbitrap Fusion Tribrid	[54760000.0]	P07947	YES1	Y32	Curcumin@CAL27 cells	Prat_218
27307780	NKSPAIKYRPENTPE;VSTSVSHYGAEPTTV	Y(ph)RPENTPEPVSTSVSHY(ph)GAEPTTVSPCPSSSAK	Y16;Y32	98.5;100	H	C	Profiling	Oral squamous cell carcinoma	SILAC	pY1000	Orbitrap Fusion Tribrid	[43580000.0]	P07947	YES1	Y16	DMSO@CAL27 cells	Prat_314
27307780	NKSPAIKYRPENTPE;VSTSVSHYGAEPTTV	Y(ph)RPENTPEPVSTSVSHY(ph)GAEPTTVSPCPSSSAK	Y16;Y32	98.5;100	H	C	Profiling	Oral squamous cell carcinoma	SILAC	pY1000	Orbitrap Fusion Tribrid	[43580000.0]	P07947	YES1	Y32	DMSO@CAL27 cells	Prat_314
27642862	KIADFGLARLIEDNEYTAREGAKFPIKWTAP;KIADFGLARLIEDNEYTARQGAKFPIKWTAP;KVADFGLARLIEDNEYTARQGAKFPIKWTAP	LIEDNEY(ph)TAR	Y7	0.960993	H	C	P	Enrichment analysis	Label free	pTyr+Ti4+-IMAC	LTQ Orbitrap Velos	[101150.0, 0.0, 0.0]	P07947	YES1	Y426	Src SB@BT474 cells	Prat_1122
27642862	KIADFGLARLIEDNEYTAREGAKFPIKWTAP;KIADFGLARLIEDNEYTARQGAKFPIKWTAP;KVADFGLARLIEDNEYTARQGAKFPIKWTAP	LIEDNEY(ph)TAR	Y7	0.960993	H	C	P	phosphotyrosine superbinder	Label free	pTyr+Ti4+-IMAC	LTQ Orbitrap Velos	[101150.0, 0.0, 0.0]	P07947	YES1	Y426	Untreated control@BT474 cell line	Prat_1294
29154753		YRPENT(ph)PEPVSTSVSHYGAEPTTVS(ph)PCPSSSAG	S40;T21	0.98	H	C	Profiling	Stimuli	SILAC	TiO2	Q-Exactive Plus	['Present', 'Present']	P07947	YES1	S40	Mitotic arrest@RPE-1 cell	Prat_726
29154753		YRPENT(ph)PEPVSTSVSHYGAEPTTVS(ph)PCPSSSAG	S40;T21	0.98	H	C	Profiling	Stimuli	SILAC	TiO2	Q-Exactive Plus	['Present', 'Present']	P07947	YES1	T21	Mitotic arrest@RPE-1 cell	Prat_726
29496907	RGIFLVRESETTKGAYSLSIRDWDEIRGDNV;RGTFLIRESETTKGAYSLSIRDWDDMKGDHV	HIGLVY(ph)SGMGPDY(ph)R	Y185	0.999619	H	C	Profiling	Substrates analysis of SRMS	label free	p-Tyr 1000	Q Exactive HF	[23.0714, 22.3081]	P07947	YES1	Y194	GFP WT SRMS-(BR1+BR2)@HEK293 cell	Prat_495
29496907	RGIFLVRESETTKGAYSLSIRDWDEIRGDNV;RGTFLIRESETTKGAYSLSIRDWDDMKGDHV	HIGLVY(ph)SGMGPDY(ph)R	Y185	0.999619	H	C	Profiling	Substrates analysis of SRMS	label free	p-Tyr 1000	Q Exactive HF	[24.7368, 24.5129]	P07947	YES1	Y194	GFP alone(BR1+BR2)@HEK293 cell	Prat_493
33727228	KIADFGLARLIEDNEYTARQGAKFPIKWTAP;KVADFGLARLIEDNEYTARQGAKFPIKWTAP	LIEDNEY(ph)TAR	Y426	0.806438	H	C	Profiling	Lung Cancer	SILAC	TiO2	LTQ-Orbitrap Elite	[0.0, 3730700.0, 0.0]	P07947	YES1	Y426	Osimertinib@AZR3 cell line Exp1	Prat_818
33727228	KIADFGLARLIEDNEYTARQGAKFPIKWTAP;KVADFGLARLIEDNEYTARQGAKFPIKWTAP	LIEDNEY(ph)TAR	Y426	0.875706	H	C	Profiling	Lung Cancer	SILAC	TiO2	LTQ-Orbitrap Elite	[12864000.0, 14431000.0, 3938200.0]	P07947	YES1	Y426	Osimertinib@AZR3 cell line Exp1	Prat_818
33727228	KIADFGLARLIEDNEYTARQGAKFPIKWTAP;KVADFGLARLIEDNEYTARQGAKFPIKWTAP	LIEDNEY(ph)TAR	Y426	0.806438	H	C	Profiling	Lung Cancer	SILAC	TiO2	LTQ-Orbitrap Elite	[0.0, 4194700.0, 0.0]	P07947	YES1	Y426	Osimertinib@AZR4 cell line Exp1	Prat_819
33727228	KIADFGLARLIEDNEYTARQGAKFPIKWTAP;KVADFGLARLIEDNEYTARQGAKFPIKWTAP	LIEDNEY(ph)TAR	Y426	0.875706	H	C	Profiling	Lung Cancer	SILAC	TiO2	LTQ-Orbitrap Elite	[9564100.0, 20781000.0, 727830.0]	P07947	YES1	Y426	Osimertinib@AZR4 cell line Exp1	Prat_819
33727228	KIADFGLARLIEDNEYTARQGAKFPIKWTAP;KVADFGLARLIEDNEYTARQGAKFPIKWTAP	LIEDNEY(ph)TAR	Y426	0.806438	H	C	Profiling	Lung Cancer	SILAC	TiO2	LTQ-Orbitrap Elite	[0.0, 12126000.0, 0.0]	P07947	YES1	Y426	Osimertinib@@H1975 cell line Exp1	Prat_817
33727228	KIADFGLARLIEDNEYTARQGAKFPIKWTAP;KVADFGLARLIEDNEYTARQGAKFPIKWTAP	LIEDNEY(ph)TAR	Y426	0.875706	H	C	Profiling	Lung Cancer	SILAC	TiO2	LTQ-Orbitrap Elite	[32502000.0, 54154000.0, 7060800.0]	P07947	YES1	Y426	Osimertinib@@H1975 cell line Exp1	Prat_817
34417301	KIADFGLARLIEDNEYTARQGAKFPIKWTAP;KVADFGLARLIEDNEYTARQGAKFPIKWTAP	LIEDNEY(ph)TAR	Y426;Y431	0.976555	H	C	Profiling	KIF2A	SILAC	TiO2	Orbitrap	[44600000, 42100000.0]	P07947	YES1	Y426	Mitotic arrest G1@RPE1 cells	Prat_724
34417301	KIADFGLARLIEDNEYTARQGAKFPIKWTAP;KVADFGLARLIEDNEYTARQGAKFPIKWTAP	LIEDNEY(ph)TAR	Y426;Y431	0.976555	H	C	Profiling	KIF2A	SILAC	TiO2	Orbitrap	[30500000, 43100000.0]	P07947	YES1	Y426	DKK1@RPE1 cells	Prat_267
35508387	KIADFGLARLIEDNEYTARQGAKFPIKWTAP;KVADFGLARLIEDNEYTARQGAKFPIKWTAP	LIEDNEY(ph)TAR	Y426	0.999778	H	C	profiling	neuroblastoma	TMT	IMAC+pY-1000	Q Exactive Plus	[0.2318552]	P07947	YES1	Y426	Dox_ALK(2h)@HEK 293 cells	Prat_393
35508387	KIADFGLARLIEDNEYTARQGAKFPIKWTAP;KVADFGLARLIEDNEYTARQGAKFPIKWTAP	LIEDNEY(ph)TAR	Y426	0.999778	H	C	profiling	neuroblastoma	TMT	IMAC+pY-1000	Q Exactive Plus	[-0.1584489]	P07947	YES1	Y426	Dox_ALK(4h)@HEK 293 cells	Prat_394
35508387	KIADFGLARLIEDNEYTARQGAKFPIKWTAP;KVADFGLARLIEDNEYTARQGAKFPIKWTAP	LIEDNEY(ph)TAR	Y426	0.999778	H	C	profiling	neuroblastoma	TMT	IMAC+pY-1000	Q Exactive Plus	[0.2435374]	P07947	YES1	Y426	Dox_ALK(8h)@HEK 293 cells	Prat_395
35508387	KIADFGLARLIEDNEYTARQGAKFPIKWTAP;KVADFGLARLIEDNEYTARQGAKFPIKWTAP	LIEDNEY(ph)TAR	Y426	0.999778	H	C	profiling	neuroblastoma	TMT	IMAC+pY-1000	Q Exactive Plus	[-0.8071316]	P07947	YES1	Y426	Dox_ALK(24h)@HEK 293 cells	Prat_392
35508387	KIADFGLARLIEDNEYTARQGAKFPIKWTAP;KVADFGLARLIEDNEYTARQGAKFPIKWTAP	LIEDNEY(ph)TAR	Y426	0.999778	H	C	profiling	neuroblastoma	TMT	IMAC+pY-1000	Q Exactive Plus	['Present']	P07947	YES1	Y426	Untreated(-Dox)@HEK 293 cells	Prat_1313
36060052	IADFGLARLIEDNEYTARQGAKFPIKWTAPE;VADFGLARLIEDNEYTARQGAKFPIKWTAPE	LIEDNEYT(ph)ARQGAK	T420	0.996815	H	C	Profiling	PPM1D inhibition	SILAC	TiO2	Q Exactive Plus	['Present']	P07947	YES1	T427	Eto@HCT116 cells	Prat_449
36060052	IADFGLARLIEDNEYTARQGAKFPIKWTAPE;VADFGLARLIEDNEYTARQGAKFPIKWTAPE	LIEDNEYT(ph)ARQGAK	T420	0.996815	H	C	Profiling	PPM1D inhibition	SILAC	TiO2	Q Exactive Plus	['Present']	P07947	YES1	T427	Eto+PPM1Di@HCT116 cells	Prat_451
36060052	IADFGLARLIEDNEYTARQGAKFPIKWTAPE;VADFGLARLIEDNEYTARQGAKFPIKWTAPE	LIEDNEYT(ph)ARQGAK	T420	0.996815	H	C	Profiling	PPM1D inhibition	SILAC	TiO2	Q Exactive Plus	['Present']	P07947	YES1	T427	DMSO@HCT116 cells_36060052	dup_331
19651622	LIEDNEYTARQGA	LIEDNEY(ph)TAR	Y426	0.973373	H	C	Profiling	Lung cancer	SILAC	TiO2	LTQ-Orbitrap	['Present', 'Present ', 'Present', 'Present']	P07947	YES1	Y426	DMSO(1h)@K562 cell line	Prat_285
19651622	LIEDNEYTARQGA	LIEDNEY(ph)TAR	Y426	0.973373	H	C	Profiling	Lung cancer	SILAC	TiO2	LTQ-Orbitrap	['Present', 'Present ', 'Present', 'Present']	P07947	YES1	Y426	Dasatinib(50nm)@K562 cell line	Prat_237
19651622	LIEDNEYTARQGA	LIEDNEY(ph)TAR	Y426	0.973373	H	C	Profiling	Lung cancer	SILAC	TiO2	LTQ-Orbitrap	['Present', 'Present ', 'Present', 'Present']	P07947	YES1	Y426	Dasatinib(5nm)@K562 cell line	Prat_238
20071362	LIEDNEYTARQGA	LIEDNEY(ph)TAR	Y425	0.999661	H	C	Profiling	cellular signaling	SILAC	TiO2	LTQ-Orbitrap	['Present', 'Present', 'Present']	P07947	YES1	Y426	HB-EGF(3min)@A498 cell line	Prat_520
20071362	LIEDNEYTARQGA	LIEDNEY(ph)TAR	Y425	0.999661	H	C	Profiling	cellular signaling	SILAC	TiO2	LTQ-Orbitrap	['Present', 'Present', 'Present']	P07947	YES1	Y426	LPA(3min)@A498 cell line	Prat_707
20071362	LIEDNEYTARQGA	LIEDNEY(ph)TAR	Y425	0.999661	H	C	Profiling	cellular signaling	SILAC	TiO2	LTQ-Orbitrap	['Present', 'Present', 'Present']	P07947	YES1	Y426	Serum starvation@A498 cell line	Prat_1077
20097925	TTKGAYSLSIRDW	GAYS(ph)LSIR	Na	0.999994	H	C	Profiling	mitotic progression	SILAC	TiO2	LTQ-Orbitrap	['Present', 'Present', 'Present', 'Present']	P07947	YES1	S195	Telophase@HeLa S cells	Prat_1164
20097925	ETTKGAYSLSIRD	GAY(ph)SLSIR	Na	0.952579	H	C	Profiling	mitotic progression	SILAC	TiO2	LTQ-Orbitrap	['Present', 'Present', 'Present', 'Present']	P07947	YES1	Y194	Telophase@HeLa S cells	Prat_1164
20097925	TTKGAYSLSIRDW	GAYS(ph)LSIR	Na	0.999994	H	C	Profiling	mitotic progression	SILAC	TiO2	LTQ-Orbitrap	['Present', 'Present', 'Present', 'Present']	P07947	YES1	S195	Metaphase@HeLa S cells	Prat_717
20097925	ETTKGAYSLSIRD	GAY(ph)SLSIR	Na	0.952579	H	C	Profiling	mitotic progression	SILAC	TiO2	LTQ-Orbitrap	['Present', 'Present', 'Present', 'Present']	P07947	YES1	Y194	Metaphase@HeLa S cells	Prat_717
20097925	TTKGAYSLSIRDW	GAYS(ph)LSIR	Na	0.999994	H	C	Profiling	mitotic progression	SILAC	TiO2	LTQ-Orbitrap	['Present', 'Present', 'Present', 'Present']	P07947	YES1	S195	Prometaphase@HeLa S cells	Prat_925
20097925	ETTKGAYSLSIRD	GAY(ph)SLSIR	Na	0.952579	H	C	Profiling	mitotic progression	SILAC	TiO2	LTQ-Orbitrap	['Present', 'Present', 'Present', 'Present']	P07947	YES1	Y194	Prometaphase@HeLa S cells	Prat_925
20873877	TTKGAYSLSIRDW	GAYS(ph)LSIR	S4	0.998763	H	C	Profiling	No disease	Label free	TiO2	LTQ-Orbitrap Velos instrument	[85383.0]	P07947	YES1	S195	High collision dissociation fragment-HCD1@HeLa S3 cells	Prat_537
23898821	TATEPQYQPGENL		Y537	>75%	H	C	Profiling	Lung cancer	mTRAQ	IMAC	Q Exactive	['Present']	P07947	YES1	Y537	Untreated@H3122 cell line	Prat_1322
23898821	AEPTTVSPCPSSS		S40	>75%	H	C	Profiling	Lung cancer	mTRAQ	IMAC	Q Exactive	['Present']	P07947	YES1	S40	Untreated@H3122 cell line	Prat_1322
23898821	KYRPENTPEPVST		T21	>75%	H	C	Profiling	Lung cancer	mTRAQ	IMAC	Q Exactive	['Present']	P07947	YES1	T21	Untreated@H3122 cell line	Prat_1322
23898821	TATEPQYQPGENL		Y537	>75%	H	C	Profiling	Lung cancer	SILAC	IMAC	Q Exactive	['Present']	P07947	YES1	Y537	Untreated@H3122 cell line	Prat_1322
23898821	AEPTTVSPCPSSS		S40	>75%	H	C	Profiling	Lung cancer	SILAC	IMAC	Q Exactive	['Present']	P07947	YES1	S40	Untreated@H3122 cell line	Prat_1322
23898821	KYRPENTPEPVST		T21	>75%	H	C	Profiling	Lung cancer	SILAC	IMAC	Q Exactive	['Present']	P07947	YES1	T21	Untreated@H3122 cell line	Prat_1322
23898821	TATEPQYQPGENL	KDPDERPTFEYIQSFLEDYFTATEPQY(ph)QPGENL	Y537	0.975015	H	C	Profiling	Lung cancer	SILAC	IMAC	Q Exactive	[]	P07947	YES1	Y537	Crizotinib@H3122 cell line	Prat_207
23898821	TATEPQYQPGENL		Y537	>75%	H	C	Profiling	Lung cancer	mTRAQ	IMAC	Q Exactive	['Present']	P07947	YES1	Y537	Crizotinib@H3122 cell line	Prat_207
23898821	AEPTTVSPCPSSS		S40	>75%	H	C	Profiling	Lung cancer	mTRAQ	IMAC	Q Exactive	['Present']	P07947	YES1	S40	Crizotinib@H3122 cell line	Prat_207
23898821	KYRPENTPEPVST		T21	>75%	H	C	Profiling	Lung cancer	mTRAQ	IMAC	Q Exactive	['Present']	P07947	YES1	T21	Crizotinib@H3122 cell line	Prat_207
23898821	TATEPQYQPGENL		Y537	>75%	H	C	Profiling	Lung cancer	SILAC	IMAC	Q Exactive	['Present']	P07947	YES1	Y537	Crizotinib@H3122 cell line	Prat_207
23898821	AEPTTVSPCPSSS		S40	>75%	H	C	Profiling	Lung cancer	SILAC	IMAC	Q Exactive	['Present']	P07947	YES1	S40	Crizotinib@H3122 cell line	Prat_207
23898821	KYRPENTPEPVST		T21	>75%	H	C	Profiling	Lung cancer	SILAC	IMAC	Q Exactive	['Present']	P07947	YES1	T21	Crizotinib@H3122 cell line	Prat_207
24961811	ARTTEDLSFKKGERF	TTEDLS(ph)FKK	S111	100	H	C	Profiling	Cancer	Label free	Ti4+-IMAC	LTQ-Orbitrap Velos	['Present', 'Present', 'Present', 'Present', 'Present', 'Present']	P07947	YES1	S111	BRAFV600E+OISb(3d)@HDF cells	Prat_110
24961811	TTRAQFDTLQKLVKH	AQFDT(ph)LQK	T232	100	H	C	Profiling	Cancer	Label free	Ti4+-IMAC	LTQ-Orbitrap Velos	['Present', 'Present', 'Present', 'Present', 'Present', 'Present']	P07947	YES1	T232	BRAFV600E+OISb(3d)@HDF cells	Prat_110
24961811	ARTTEDLSFKKGERF	TTEDLS(ph)FKK	S111	100	H	C	Profiling	Cancer	Label free	Ti4+-IMAC	LTQ-Orbitrap Velos	['Present', 'Present', 'Present', 'Present', 'Present', 'Present']	P07947	YES1	S111	BRAFV600E+OIS(3d)@HDF cells	Prat_108
24961811	TTRAQFDTLQKLVKH	AQFDT(ph)LQK	T232	100	H	C	Profiling	Cancer	Label free	Ti4+-IMAC	LTQ-Orbitrap Velos	['Present', 'Present', 'Present', 'Present', 'Present', 'Present']	P07947	YES1	T232	BRAFV600E+OIS(3d)@HDF cells	Prat_108
24961811	TTRAQFDTLQKLVKH	AQFDT(ph)LQK	T232	100	H	C	Profiling	Cancer	Label free	Ti4+-IMAC	LTQ-Orbitrap Velos	['Present', 'Present', 'Present', 'Present', 'Present', 'Present']	P07947	YES1	T232	BRAFV600E+OISb(9d)@HDF cells	Prat_111
24961811	TTRAQFDTLQKLVKH	AQFDT(ph)LQK	T232	100	H	C	Profiling	Cancer	Label free	Ti4+-IMAC	LTQ-Orbitrap Velos	['Present', 'Present', 'Present', 'Present', 'Present', 'Present']	P07947	YES1	T232	BRAFV600E+OIS(9d)@HDF cells	Prat_109
24961811	ARTTEDLSFKKGERF	TTEDLS(ph)FKK	S111	100	H	C	Profiling	Cancer	Label free	Ti4+-IMAC	LTQ-Orbitrap Velos	['Present', 'Present', 'Present', 'Present', 'Present', 'Present']	P07947	YES1	S111	Cycling control(3d)@HDF cells	Prat_229
24961811	TTRAQFDTLQKLVKH	AQFDT(ph)LQK	T232	100	H	C	Profiling	Cancer	Label free	Ti4+-IMAC	LTQ-Orbitrap Velos	['Present', 'Present', 'Present', 'Present', 'Present', 'Present']	P07947	YES1	T232	Cycling control(3d)@HDF cells	Prat_229
24961811	TTRAQFDTLQKLVKH	AQFDT(ph)LQK	T232	100	H	C	Profiling	Cancer	Label free	Ti4+-IMAC	LTQ-Orbitrap Velos	['Present', 'Present', 'Present', 'Present', 'Present', 'Present']	P07947	YES1	T232	Cycling control(9d)@HDF cells	Prat_230
25605370		LIEDNEY(ph)TAR	Y431	0.985975	H	C	Profiling	Acute myeloid leukemia (AML)	SILAC	P-Tyr-1000	Q Exactive	[8.39616]	P07947	YES1	Y426	Ibrutinib@FLT3-ITD-negative KG-1 cell line	Prat_606
25605370		WTAPEAALY(ph)GR	Y451	0.998706	H	C	Profiling	Acute myeloid leukemia (AML)	SILAC	P-Tyr-1000	Q Exactive	[6.34506]	P07947	YES1	Y446	Ibrutinib@Positive AML MV4-11 cell line	Prat_607
25605370		LIEDNEY(ph)TAR	Y431	0.985975	H	C	Profiling	Acute myeloid leukemia (AML)	SILAC	P-Tyr-1000	Q Exactive	[8.24321]	P07947	YES1	Y426	Ibrutinib@Positive AML MV4-11 cell line	Prat_607
25816343			Y194	0.988593	H	C	Profiling	Infection	SILAC	TiO2	LTQ Orbitrap Velos hybrid	['Present', 'Present', 'Present', 'Present']	P07947	YES1	Y194	Mock treated@16HBE14o- cells	Prat_757
25816343			Y194	0.988593	H	C	Profiling	Infection	SILAC	TiO2	LTQ Orbitrap Velos hybrid	['Present', 'Present', 'Present', 'Present']	P07947	YES1	Y194	Mock treated@S9 cells	Prat_758
25816343			Y194	0.988593	H	C	Profiling	Infection	SILAC	TiO2	LTQ Orbitrap Velos hybrid	['Present', 'Present', 'Present', 'Present']	P07947	YES1	Y194	rHla@16HBE14o- cells	Prat_959
25816343			Y194	0.988593	H	C	Profiling	Infection	SILAC	TiO2	LTQ Orbitrap Velos hybrid	['Present', 'Present', 'Present', 'Present']	P07947	YES1	Y194	rHla@S9 cells	Prat_960
26471730	TATEPQYQPGENL	KDPDERPTFEYIQSFLEDYFTATEPQY(ph)QPGENL	Y537	0.996739	H	C	Profiling	Parkinson's disease (PD)	SILAC	TiO2	LTQ-Orbitrap Velos Pro	['Present', 'Present ', 'Present ', 'Present', 'Present', 'Present']	P07947	YES1	Y537	PINK1 KO@HEK293 cells	Prat_901
26471730	TATEPQYQPGENL	KDPDERPTFEYIQSFLEDYFTATEPQY(ph)QPGENL	Y537	0.996739	H	C	Profiling	Parkinson's disease (PD)	SILAC	TiO2	LTQ-Orbitrap Velos Pro	['Present', 'Present ', 'Present ', 'Present', 'Present', 'Present']	P07947	YES1	Y537	PINK1 WT@HEK293 cells	Prat_902
27067055		Y(ph)LKLPQLVDMAAQIADGMAY(ph)IERMNYIHR	Y386	0.943323	H	C	Profiling	Cytokine stimulation	SILAC	TiO2	Q Exactive HF	['Present', 'Present', 'Present']	P07947	YES1	Y386	IL2@Kit225 T cells	Prat_615
27067055		Y(ph)LKLPQLVDMAAQIADGMAY(ph)IERMNYIHR	Y386	0.943323	H	C	Profiling	Cytokine stimulation	SILAC	TiO2	Q Exactive HF	['Present', 'Present', 'Present']	P07947	YES1	Y386	Untreated@Kit225 T cells	Prat_1340
27307780	RKLDNGGYYITTRAQ	LDNGGY(ph)YITTR	Y222	99.7;	H	C	Profiling	Oral squamous cell carcinoma	SILAC	pY1000	Orbitrap Fusion Tribrid	[54760000.0]	P07947	YES1	Y222	Curcumin@CAL27 cells	Prat_218
27307780	VSTSVSHYGAEPTTV	YRPENTPEPVSTSVSHY(ph)GAEPTTVSPCPSSSAK	Y32	98.6;	H	C	Profiling	Oral squamous cell carcinoma	SILAC	pY1000	Orbitrap Fusion Tribrid	[54760000.0]	P07947	YES1	Y32	Curcumin@CAL27 cells	Prat_218
27307780	RKLDNGGYYITTRAQ	LDNGGY(ph)YITTR	Y222	99.7;	H	C	Profiling	Oral squamous cell carcinoma	SILAC	pY1000	Orbitrap Fusion Tribrid	[43580000.0]	P07947	YES1	Y222	DMSO@CAL27 cells	Prat_314
27307780	VSTSVSHYGAEPTTV	YRPENTPEPVSTSVSHY(ph)GAEPTTVSPCPSSSAK	Y32	98.6;	H	C	Profiling	Oral squamous cell carcinoma	SILAC	pY1000	Orbitrap Fusion Tribrid	[43580000.0]	P07947	YES1	Y32	DMSO@CAL27 cells	Prat_314
27642862	RPENTPEPVSTSVSHYGAEPTTVSPCPSSSA	YRPENTPEPVSTSVSHY(ph)GAEPTTVSPCPSSSAK	Y37	0.936123	H	C	Profile	Enrichment-study	Label-free	Src superbinder+Ti-IMAC	LTQ-Orbitrap Velos	[0.0, 471060.0, 0.0]	P07947	YES1	Y32	Pervanadate@BT474 cell line	Prat_841
27642862	IQSFLEDYFTATEPQYQPGENL_________	KDPDERPTFEYIQSFLEDYFTATEPQY(ph)QPGENL	Y542	0.980428	H	C	Profile	Enrichment-study	Label-free	Src superbinder+Ti-IMAC	LTQ-Orbitrap Velos	[22589.0, 0.0, 0.0]	P07947	YES1	Y537	Pervanadate@MCF7 cell line	Prat_852
27642862	RPENTPEPVSTSVSHYGAEPTTVSPCPSSSA	YRPENTPEPVSTSVSHY(ph)GAEPTTVSPCPSSSAK	Y37	0.841057	H	C	Profile	Enrichment-study	Label-free	Src-superbinder or sequencial enrichment	LTQ-Orbitrap Velos	[185740.0, 0.0, 0.0]	P07947	YES1	Y32	Sequential enrichment(4G10/SB)S1S2-S2	Prat_1076
27642862	RPENTPEPVSTSVSHYGAEPTTVSPCPSSSA	YRPENTPEPVSTSVSHY(ph)GAEPTTVSPCPSSSAK	Y17	0.936123	H	C	P	phosphotyrosine superbinder	Label free	pTyr+Ti4+-IMAC	LTQ Orbitrap Velos	[0.0, 471060.0, 0.0]	P07947	YES1	Y32	Untreated control@BT474 cell line	Prat_1294
27880036	DKLVPLYAVVSEEPIYIVTEFMSKGSLLDFL	HDKLVPLYAVVSEEPIY(ph)IVTEFMSK	Y350	0.998045	H	C	Profiling	Enrichment analysis	Label free	Src sSH2	Q-Exactive	[0.0]	P07947	YES1	Y345	Pervanadate@Hela cell line_27880036	dup_846
27880036	DKLVPLYAVVSEEPIYIVTEFMSKGSLLDFL	HDKLVPLYAVVSEEPIY(ph)IVTEFMSK	Y350	0.998045	H	C	Profiling	Enrichment analysis	Label free	Src sSH2	Q-Exactive	[0.0]	P07947	YES1	Y345	anti-pY Ab@HeLa cell line	Prat_65
27880036	DKLVPLYAVVSEEPIYIVTEFMSKGSLLDFL	HDKLVPLYAVVSEEPIY(ph)IVTEFMSK	Y350	0.998045	H	C	Profiling	Enrichment analysis	Label free	Src sSH2	Q-Exactive	[813980.0]	P07947	YES1	Y345	Src sSH2@HeLa cell line	Prat_1135
28331001	IQSFLEDYFTATEPQYQPGENL_________	_KDPDERPTFEYIQSFLEDYFTATEPQY(ph)QPGENL_	Y542	0.999864	H	C	Profiling	Lung cancer	SILAC	pY-100 or pY1000	LTQ-Orbitrap Elite	['Present', 'Present']	P07947	YES1	Y537	Erlotinib@H1975 cell line_28331001	dup_441
28331001	DNVKHYKIRKLDNGGYYITTRAQFDTLQKLV	_KLDNGGY(ph)YITTR_	Y227	0.995109	H	C	Profiling	Lung cancer	SILAC	pY-100 or pY1000	LTQ-Orbitrap Elite	['Present', 'Present']	P07947	YES1	Y222	Erlotinib@PC9 cell line	Prat_443
30061712			Y194	0.999955	H	C	Profiling	Colorectal Cancer	TMT	IMAC	Q Exactive	[]	P07947	YES1	Y194	2D cultured HCT116 spheroids-R1	Prat_4
30061712			T21	0.983822	H	C	Profiling	Colorectal Cancer	TMT	IMAC	Q Exactive	[2.535159]	P07947	YES1	T21	2D cultured HCT116 spheroids-R1	Prat_4
30061712			Y194	0.999944	H	C	Profiling	Colorectal Cancer	TMT	IMAC	Q Exactive	[-0.1604214]	P07947	YES1	Y194	2D cultured HCT116 spheroids-R2	Prat_5
30061712			S40	0.999004	H	C	Profiling	Colorectal Cancer	TMT	IMAC	Q Exactive	[2.737772]	P07947	YES1	S40	2D cultured HCT116 spheroids-R3	Prat_6
30061712			S111	0.999992	H	C	Profiling	Colorectal Cancer	TMT	IMAC	Q Exactive	[-3.986084]	P07947	YES1	S111	2D cultured(Acetone)HCT116 spheroids-R1	Prat_7
30061712			T21	0.812562	H	C	Profiling	Colorectal Cancer	TMT	IMAC	Q Exactive	[]	P07947	YES1	T21	2D cultured(Acetone)HCT116 spheroids-R1	Prat_7
30061712			Y194	0.99914	H	C	Profiling	Colorectal Cancer	TMT	IMAC	Q Exactive	[-2.188059]	P07947	YES1	Y194	2D cultured(Acetone)HCT116 spheroids-R2	Prat_8
30061712			T21	0.984208	H	C	Profiling	Colorectal Cancer	TMT	IMAC	Q Exactive	[0.3400307]	P07947	YES1	T21	2D cultured(Acetone)HCT116 spheroids-R3	Prat_9
30061712			Y194	0.999944	H	C	Profiling	Colorectal Cancer	TMT	IMAC	Q Exactive	[-0.1032448]	P07947	YES1	Y194	3D cultured(CR)HCT116 spheroids-R1	Prat_12
30061712			S40	0.997571	H	C	Profiling	Colorectal Cancer	TMT	IMAC	Q Exactive	[2.479014]	P07947	YES1	S40	3D cultured(Dispase)HCT116 spheroids-R1	Prat_15
30061712			Y194	0.999938	H	C	Profiling	Colorectal Cancer	TMT	IMAC	Q Exactive	[-0.4039955]	P07947	YES1	Y194	3D cultured(Dispase)HCT116 spheroids-R3	Prat_17
30061712			Y194	0.999955	H	C	Profiling	Colorectal Cancer	TMT	IMAC	Q Exactive	[0.2590961]	P07947	YES1	Y194	Untreated@HCT116 spheroids	Prat_1324
30061712			S40	0.870696	H	C	Profiling	Colorectal Cancer	TMT	IMAC	Q Exactive	[1.989992]	P07947	YES1	S40	Untreated@HCT116 spheroids	Prat_1324
30459283	KLDNGGYYITTRA		Y222	0.78242	H	C	Profiling	Neuroblastoma cancer	SILAC	TiO2	Q Exactive HF-X	['Present', 'Present']	P07947	YES1	Y222	DMSO@NB1 cell line	Prat_358
30459283	LDNGGYYITTRAQ		Y223	0.860656	H	C	Profiling	Neuroblastoma cancer	SILAC	TiO2	Q Exactive HF-X	['Present', 'Present']	P07947	YES1	Y223	DMSO@NB1 cell line	Prat_358
30459283	KLDNGGYYITTRA		Y222	0.78242	H	C	Profiling	Neuroblastoma cancer	SILAC	TiO2	Q Exactive HF-X	['Present', 'Present']	P07947	YES1	Y222	LDK378@NB1 cell line	Prat_703
30459283	LDNGGYYITTRAQ		Y223	0.860656	H	C	Profiling	Neuroblastoma cancer	SILAC	TiO2	Q Exactive HF-X	['Present', 'Present']	P07947	YES1	Y223	LDK378@NB1 cell line	Prat_703
30459283	KLDNGGYYITTRA		Y222	0.78242	H	C	Profiling	Neuroblastoma cancer	SILAC	TiO2	Q Exactive HF-X	['Present', 'Present']	P07947	YES1	Y222	TAE684@NB1 cell line	Prat_1157
30459283	LDNGGYYITTRAQ		Y223	0.860656	H	C	Profiling	Neuroblastoma cancer	SILAC	TiO2	Q Exactive HF-X	['Present', 'Present']	P07947	YES1	Y223	TAE684@NB1 cell line	Prat_1157
30459283	KLDNGGYYITTRA		Y222	0.78242	H	C	Profiling	Neuroblastoma cancer	SILAC	TiO2	Q Exactive HF-X	['Present', 'Present']	P07947	YES1	Y222	Crizotinib@NB1 cell line	Prat_208
30459283	LDNGGYYITTRAQ		Y223	0.860656	H	C	Profiling	Neuroblastoma cancer	SILAC	TiO2	Q Exactive HF-X	['Present', 'Present']	P07947	YES1	Y223	Crizotinib@NB1 cell line	Prat_208
30833379	KIADFGLARLIEDNEYTARQGAKFPIKWTAP	LIEDNEY(ph)TAR	Y426	0.979344	H	C	profiling	cervix carcinoma	SILAC	Ti-IMAC	Q-Exactive HF-X	[0, 0, 0, 0]	P07947	YES1	Y426	In-Solution digestion@Hela cells	Prat_621
30833379	KIADFGLARLIEDNEYTARQGAKFPIKWTAP	LIEDNEY(ph)TAR	Y426	0.979344	H	C	profiling	cervix carcinoma	SILAC	Ti-IMAC	Q-Exactive HF-X	[0, 10554000, 0, 0]	P07947	YES1	Y426	PAC digestion@Hela cells	Prat_824
31257184	ETTKGAYSLSIRD	GAY(ph)SLSIRDWDEIRGDNVK	Y3	0.998629	H	C	profiling	Lung cancer	TMT	pY	QExactive Plus hybrid orbitrap	[6297400, 5208800, 3766500, 3589600]	P07947	YES1	Y194	CABO(pY)@H1155 cell line	Prat_117
31257184	ETTKGAYSLSIRD	GAY(ph)SLSIRDWDEIRGDNVK	Y3	0.998629	H	C	profiling	Lung cancer	TMT	pY	QExactive Plus hybrid orbitrap	[4289100, 4353700, 4022600, 4837600]	P07947	YES1	Y194	FORE(pY)@H1155 cell line	Prat_473
31257184	ETTKGAYSLSIRD	GAY(ph)SLSIRDWDEIRGDNVK	Y3	0.998629	H	C	profiling	Lung cancer	TMT	pY	QExactive Plus hybrid orbitrap	[3572500, 8444600, 6244000, 10158000]	P07947	YES1	Y194	DMSO(pY)@H1155 cell line	Prat_301
32314919	VSTSVSHYGAEPTTVSPCPSSSAKGTAVNFS	YRPENTPEPVSTSVSHYGAEPTTVS(ph)PCPSSSAK	S45	0.79827	H	C	Profiling	Inhibitors of checkpoint kinase 1 (CHK1)	SILAC	TiO2	Orbitrap Elite MS	[12317000.0]	P07947	YES1	S40	HU+SCH 900776 CF1@HEK293A cell	Prat_556
32314919	VSTSVSHYGAEPTTVSPCPSSSAKGTAVNFS	YRPENTPEPVSTSVSHYGAEPTTVS(ph)PCPSSSAK	S45	0.79827	H	C	Profiling	Inhibitors of checkpoint kinase 1 (CHK1)	SILAC	TiO2	Orbitrap Elite MS	[22703000.0]	P07947	YES1	S40	HU CF1@HEK293A cell	Prat_549
32865326		KLDNGGY(ph)YITTR	Y222	0.853261	H	C	Profiling	Tyrosine kinase signaling	TMT	pY+IMAC-Fe	Q Exactive HF-X	[4371.453827, 4553.975662, 3873.670589]	P07947	YES1	Y222	DMSO@PC9 cells	Prat_363
32865326		KLDNGGY(ph)YITTR	Y222	0.853261	H	C	Profiling	Tyrosine kinase signaling	TMT	pY+IMAC-Fe	Q Exactive HF-X	[4373.819974, 4355.963542, 5257.963035]	P07947	YES1	Y222	Erlotinib@PC9 cells	Prat_444
32865326		KLDNGGY(ph)YITTR		0.853261	H	C	Profiling	Tyrosine kinase signaling	TMT	pY+IMAC-Fe	Q Exactive HF-X	[4417.71509, 4928.3, 4695.302725]	P07947	YES1	Y222	Osimertinib(1h)@PC9 cells	Prat_816
33021054	MGCIKSKENKSPAIKYRPENTPEPVSTSVSH		Y1	0.810991	H	C	Profiling	colon cancer	TMT	TIO2	Q Exactive	[6.08810680123876]	P07947	YES1	Y16	DMSO@DLD1 cell line	Prat_319
33021054	MGCIKSKENKSPAIKYRPENTPEPVSTSVSH		Y1	0.810991	H	C	Profiling	colon cancer	TMT	TIO2	Q Exactive	[6.02769122196993, 6.12534725367651]	P07947	YES1	Y16	DMSO@HT29 cell line	Prat_337
33021054	MGCIKSKENKSPAIKYRPENTPEPVSTSVSH		Y1	0.810991	H	C	Profiling	colon cancer	TMT	TIO2	Q Exactive	[5.84071835664552, 5.87736160044205]	P07947	YES1	Y16	DMSO@SW620 cell line	Prat_376
33021054	MGCIKSKENKSPAIKYRPENTPEPVSTSVSH		Y1	0.810991	H	C	Profiling	colon cancer	TMT	TIO2	Q Exactive	[5.78042673705464]	P07947	YES1	Y16	DMSO@HCT116 cell line	Prat_330
33021054	MGCIKSKENKSPAIKYRPENTPEPVSTSVSH		Y1	0.810991	H	C	Profiling	colon cancer	TMT	TIO2	Q Exactive	[5.97755941395356, 6.19484038756459]	P07947	YES1	Y16	DMSO@LS174T cell line	Prat_346
33021054	MGCIKSKENKSPAIKYRPENTPEPVSTSVSH		Y1	0.810991	H	C	Profiling	colon cancer	TMT	TIO2	Q Exactive	[6.17877212549409]	P07947	YES1	Y16	DMSO@SW48 cell line	Prat_375
33021054	MGCIKSKENKSPAIKYRPENTPEPVSTSVSH		Y1	0.810991	H	C	Profiling	colon cancer	TMT	TIO2	Q Exactive	[5.6637487843879, 5.74345969871981]	P07947	YES1	Y16	Regorafenib+Vemurafenib+GDC-0994@HCT116 cell line	Prat_948
33021054	MGCIKSKENKSPAIKYRPENTPEPVSTSVSH		Y1	0.810991	H	C	Profiling	colon cancer	TMT	TIO2	Q Exactive	[5.93182727553444]	P07947	YES1	Y16	Erlotinib+Vemurafenib+GDC-0994+Crenolanib@SW620 cell line	Prat_445
33021054	MGCIKSKENKSPAIKYRPENTPEPVSTSVSH		Y1	0.810991	H	C	Profiling	colon cancer	TMT	TIO2	Q Exactive	[5.96819645907609]	P07947	YES1	Y16	Regorafenib+Vemurafenib+GDC-0994@LS174T cell line	Prat_949
33021054	MGCIKSKENKSPAIKYRPENTPEPVSTSVSH		Y1	0.810991	H	C	Profiling	colon cancer	TMT	TIO2	Q Exactive	[6.1219475464514]	P07947	YES1	Y16	Regorafenib+Erlotinib+Vemurafenib+Selumetinib@DLD1 cell line	Prat_945
33021054	MGCIKSKENKSPAIKYRPENTPEPVSTSVSH		Y1	0.810991	H	C	Profiling	colon cancer	TMT	TIO2	Q Exactive	[5.68848243323098, 5.75218719761709]	P07947	YES1	Y16	Regorafenib+Selumetinib+Vemurafenib+GDC-0994@SW620 cell line	Prat_947
33021054	MGCIKSKENKSPAIKYRPENTPEPVSTSVSH		Y1	0.810991	H	C	Profiling	colon cancer	TMT	TIO2	Q Exactive	[]	P07947	YES1	Y16	Regorafenib+Selumetinib+Vatalanib+AZD-4547@HT29 cell line	Prat_946
33619172	RGIFLVRESETTKGAYSLSIRDWDEIRGDNV	GAY(ph)SLSIR	Y194	0.999129	H	C	Profile	Signalling-study	TMT	anti-pY-1000+IMAC	Q Exactive HF-X	[16.7459100543465, 16.6646624643263, 16.0695005029719, '-']	P07947	YES1	Y194	DMSO@Calu1 cell line	Prat_315
33619172	RGIFLVRESETTKGAYSLSIRDWDEIRGDNV	GAY(ph)SLSIR	Y194	0.999129	H	C	Profile	Signalling-study	TMT	anti-pY-1000+IMAC	Q Exactive HF-X	[16.3022696323808, 16.0717901214206, 15.8659694124521, '-']	P07947	YES1	Y194	DMSO@H1792 cell line	Prat_322
33619172	RGIFLVRESETTKGAYSLSIRDWDEIRGDNV	GAY(ph)SLSIR	Y194	0.999129	H	C	Profile	Signalling-study	TMT	anti-pY-1000+IMAC	Q Exactive HF-X	[17.306056882687, 16.9547514166498, 17.2468608493681, '-']	P07947	YES1	Y194	DMSO@H358 cell line	Prat_326
33619172	RGIFLVRESETTKGAYSLSIRDWDEIRGDNV	GAY(ph)SLSIR	Y194	0.999129	H	C	Profile	Signalling-study	TMT	anti-pY-1000+IMAC	Q Exactive HF-X	[16.7826302139838, 16.8422220829674, 16.5780409158357, '-']	P07947	YES1	Y194	ARS1620(24h)@Calu1 cell line pY+IMAC	Prat_70
33619172	RGIFLVRESETTKGAYSLSIRDWDEIRGDNV	GAY(ph)SLSIR	Y194	0.999129	H	C	Profile	Signalling-study	TMT	anti-pY-1000+IMAC	Q Exactive HF-X	[15.5325005594393, 15.6574184314227, 15.6098203880573, '-']	P07947	YES1	Y194	ARS1620(24h)@H1792 cell line pY+IMAC	Prat_72
33619172	RGIFLVRESETTKGAYSLSIRDWDEIRGDNV	GAY(ph)SLSIR	Y194	0.999129	H	C	Profile	Signalling-study	TMT	anti-pY-1000+IMAC	Q Exactive HF-X	[16.6058816056848, 16.5353895002417, 16.719245363169, '-']	P07947	YES1	Y194	ARS1620(24h)@H358 cell line pY+IMAC	Prat_74
33619172	RGIFLVRESETTKGAYSLSIRDWDEIRGDNV	GAY(ph)SLSIR	Y194	0.999129	H	C	Profile	Signalling-study	TMT	anti-pY-1000+IMAC	Q Exactive HF-X	[16.6090532039502, 16.2296474410912, 16.2817856147265, '-']	P07947	YES1	Y194	ARS1620(6h)@Calu1 cell line pY+IMAC	Prat_76
33619172	RGIFLVRESETTKGAYSLSIRDWDEIRGDNV	GAY(ph)SLSIR	Y194	0.999129	H	C	Profile	Signalling-study	TMT	anti-pY-1000+IMAC	Q Exactive HF-X	[16.0336605182033, 15.9623940180355, 15.7411363024572, '-']	P07947	YES1	Y194	ARS1620(6h)@H1792 cell line pY+IMAC	Prat_78
33619172	RGIFLVRESETTKGAYSLSIRDWDEIRGDNV	GAY(ph)SLSIR	Y194	0.999129	H	C	Profile	Signalling-study	TMT	anti-pY-1000+IMAC	Q Exactive HF-X	[16.6124150196373, 15.8898359237214, 16.3223858277008, '-']	P07947	YES1	Y194	ARS1620(6h)@H358 cell line pY+IMAC	Prat_80
33619172	SKENKSPAIKYRPENTPEPVSTSVSHYGAEP	YRPENT(ph)PEPVSTSVSHYGAEPTTVSPCPSSSAK	T21	0.883001	H	C	Profile	Signalling-study	TMT	IMAC	Q Exactive HF-X	[9.40369961820493, 8.67839479879084, 8.6467508826943, '-']	P07947	YES1	T21	ARS1620(24h)@H358 cell line IMAC	Prat_73
33619172	SKENKSPAIKYRPENTPEPVSTSVSHYGAEP	YRPENT(ph)PEPVSTSVSHYGAEPTTVSPCPSSSAK	T21	0.883001	H	C	Profile	Signalling-study	TMT	IMAC	Q Exactive HF-X	[7.53493880444126, 7.7178645437171, 8.05295824296675, '-']	P07947	YES1	T21	ARS1620(6h)@H358 cell line IMAC	Prat_79
33727228	GAKFPIKWTAPEAALYGRFTIKSDVWSFGIL	WTAPEAALY(ph)GR	Y446	0.999992	H	C	Profiling	Lung Cancer	SILAC	TiO2	LTQ-Orbitrap Elite	[0.0, 569470.0, 0.0]	P07947	YES1	Y446	DMSO@AZR3 cell line Exp1	Prat_306
33727228	RGIFLVRESETTKGAYSLSIRDWDEIRGDNV	GAY(ph)SLSIRDWDEIRGDNVK	Y194	0.993172	H	C	Profiling	Lung Cancer	SILAC	TiO2	LTQ-Orbitrap Elite	[0.0, 0.0, 0.0]	P07947	YES1	Y194	DMSO@AZR3 cell line Exp1	Prat_306
33727228	GAKFPIKWTAPEAALYGRFTIKSDVWSFGIL	WTAPEAALY(ph)GR	Y446	0.999992	H	C	Profiling	Lung Cancer	SILAC	TiO2	LTQ-Orbitrap Elite	[0.0, 0.0, 0.0]	P07947	YES1	Y446	DMSO@AZR4 cell line Exp1	Prat_307
33727228	RGIFLVRESETTKGAYSLSIRDWDEIRGDNV	GAY(ph)SLSIRDWDEIRGDNVK	Y194	0.993172	H	C	Profiling	Lung Cancer	SILAC	TiO2	LTQ-Orbitrap Elite	[0.0, 0.0, 0.0]	P07947	YES1	Y194	DMSO@AZR4 cell line Exp1	Prat_307
33727228	GAKFPIKWTAPEAALYGRFTIKSDVWSFGIL	WTAPEAALY(ph)GR	Y446	0.999992	H	C	Profiling	Lung Cancer	SILAC	TiO2	LTQ-Orbitrap Elite	[0.0, 0.0, 0.0]	P07947	YES1	Y446	DMSO@H1975 cell line Exp1	Prat_323
33727228	RGIFLVRESETTKGAYSLSIRDWDEIRGDNV	GAY(ph)SLSIRDWDEIRGDNVK	Y194	0.993172	H	C	Profiling	Lung Cancer	SILAC	TiO2	LTQ-Orbitrap Elite	[803570.0, 816930.0, 1269100.0]	P07947	YES1	Y194	DMSO@H1975 cell line Exp1	Prat_323
33947818			S45	0.998891	H	C	Profiling	Salmonella infection	SILAC	TiO2	Q-Exactive HF	['Present', 'Present', 'Present', 'Present']	P07947	YES1	S45	Salmonella(2h)@HCT116 cells	Prat_995
33947818			S45	0.998891	H	C	Profiling	Salmonella infection	SILAC	TiO2	Q-Exactive HF	['Present', 'Present', 'Present', 'Present']	P07947	YES1	S45	Salmonella(30min)@HCT116 cells	Prat_996
33947818			S45	0.998891	H	C	Profiling	Salmonella infection	SILAC	TiO2	Q-Exactive HF	['Present', 'Present', 'Present', 'Present']	P07947	YES1	S45	Uninfected@HCT116 cells	Prat_1254
34292731	GAYSLSIR		Y194	>75%	H	C	Profiling	workflow	TMT	TiO2	LTQ	[1.7666502, 0.04901886, 0.061877251, 0.114444733, 0.031543732]	P07947	YES1	Y194	Selumetinib@Hela cells	Prat_1069
34292731	GAYSLSIR		Y194	>75%	H	C	Profiling	workflow	TMT	TiO2	LTQ	[0.077423096, 0.106077194, -0.058679581, 0.22005558, 0.174937248]	P07947	YES1	Y194	Untreated@Hela cells_34292731	Prat_1330
34974192	VSTSVSHYGAEPTTVSPCPSSSAKGTAVNFS	YRPENTPEPVSTSVSHYGAEPTTVS(ph)PCPSSSAK	S40;S45	0.999913	H	C	Profiling	Mitophagy	Dimethyl Labeling	IMAC	Q Exactive HF	[61292000, 79422000, 41887000, 10080000]	P07947	YES1	S40	CCP(0h)@C431A-Parkin HeLa cells	Prat_141
34974192	RGIFLVRESETTKGAYSLSIRDWDEIRGDNV;RGTFLIRESETTKGAYSLSIRDWDDMKGDHV	GAY(ph)SLSIR	Y194;Y199	0.992466	H	C	Profiling	Mitophagy	Dimethyl Labeling	IMAC	Q Exactive HF	[15493000, 30634000, 17450000, 11478000]	P07947	YES1	Y194	CCP(0h)@C431A-Parkin HeLa cells	Prat_141
34974192	VSTSVSHYGAEPTTVSPCPSSSAKGTAVNFS	YRPENTPEPVSTSVSHYGAEPTTVS(ph)PCPSSSAK	S40;S45	0.999913	H	C	Profiling	Mitophagy	Dimethyl Labeling	IMAC	Q Exactive HF	[16786000, 139120000, 12419000, 34869000]	P07947	YES1	S40	CCP(0h)@WT Parkin HeLa cells	Prat_142
34974192	RGIFLVRESETTKGAYSLSIRDWDEIRGDNV;RGTFLIRESETTKGAYSLSIRDWDDMKGDHV	GAY(ph)SLSIR	Y194;Y199	0.992466	H	C	Profiling	Mitophagy	Dimethyl Labeling	IMAC	Q Exactive HF	[1643200, 0, 22442000, 0]	P07947	YES1	Y194	CCP(0h)@WT Parkin HeLa cells	Prat_142
34974192	VSTSVSHYGAEPTTVSPCPSSSAKGTAVNFS	YRPENTPEPVSTSVSHYGAEPTTVS(ph)PCPSSSAK	S40;S45	0.999913	H	C	Profiling	Mitophagy	Dimethyl Labeling	IMAC	Q Exactive HF	[11593000, 3792400]	P07947	YES1	S40	CCP(12h)@C431A-Parkin HeLa cells	Prat_143
34974192	RGIFLVRESETTKGAYSLSIRDWDEIRGDNV;RGTFLIRESETTKGAYSLSIRDWDDMKGDHV	GAY(ph)SLSIR	Y194;Y199	0.992466	H	C	Profiling	Mitophagy	Dimethyl Labeling	IMAC	Q Exactive HF	[18989000, 4883400]	P07947	YES1	Y194	CCP(12h)@C431A-Parkin HeLa cells	Prat_143
34974192	VSTSVSHYGAEPTTVSPCPSSSAKGTAVNFS	YRPENTPEPVSTSVSHYGAEPTTVS(ph)PCPSSSAK	S40;S45	0.999913	H	C	Profiling	Mitophagy	Dimethyl Labeling	IMAC	Q Exactive HF	[7956700, 19687000]	P07947	YES1	S40	CCP(12h)@WT Parkin HeLa cells	Prat_144
34974192	RGIFLVRESETTKGAYSLSIRDWDEIRGDNV;RGTFLIRESETTKGAYSLSIRDWDDMKGDHV	GAY(ph)SLSIR	Y194;Y199	0.992466	H	C	Profiling	Mitophagy	Dimethyl Labeling	IMAC	Q Exactive HF	[11112000, 0]	P07947	YES1	Y194	CCP(12h)@WT Parkin HeLa cells	Prat_144
34974192	VSTSVSHYGAEPTTVSPCPSSSAKGTAVNFS	YRPENTPEPVSTSVSHYGAEPTTVS(ph)PCPSSSAK	S40;S45	0.999913	H	C	Profiling	Mitophagy	Dimethyl Labeling	IMAC	Q Exactive HF	[12447000, 4073500]	P07947	YES1	S40	CCP(18h)@C431A-Parkin HeLa cells	Prat_145
34974192	RGIFLVRESETTKGAYSLSIRDWDEIRGDNV;RGTFLIRESETTKGAYSLSIRDWDDMKGDHV	GAY(ph)SLSIR	Y194;Y199	0.992466	H	C	Profiling	Mitophagy	Dimethyl Labeling	IMAC	Q Exactive HF	[10625000, 8231800]	P07947	YES1	Y194	CCP(18h)@C431A-Parkin HeLa cells	Prat_145
34974192	VSTSVSHYGAEPTTVSPCPSSSAKGTAVNFS	YRPENTPEPVSTSVSHYGAEPTTVS(ph)PCPSSSAK	S40;S45	0.999913	H	C	Profiling	Mitophagy	Dimethyl Labeling	IMAC	Q Exactive HF	[6243600, 25723000]	P07947	YES1	S40	CCP(18h)@WT Parkin HeLa cells	Prat_146
34974192	RGIFLVRESETTKGAYSLSIRDWDEIRGDNV;RGTFLIRESETTKGAYSLSIRDWDDMKGDHV	GAY(ph)SLSIR	Y194;Y199	0.992466	H	C	Profiling	Mitophagy	Dimethyl Labeling	IMAC	Q Exactive HF	[5804600, 0]	P07947	YES1	Y194	CCP(18h)@WT Parkin HeLa cells	Prat_146
34974192	VSTSVSHYGAEPTTVSPCPSSSAKGTAVNFS	YRPENTPEPVSTSVSHYGAEPTTVS(ph)PCPSSSAK	S40;S45	0.999913	H	C	Profiling	Mitophagy	Dimethyl Labeling	IMAC	Q Exactive HF	[20083000, 95476000]	P07947	YES1	S40	CCP(2h)@C431A-Parkin HeLa cells	Prat_147
34974192	RGIFLVRESETTKGAYSLSIRDWDEIRGDNV;RGTFLIRESETTKGAYSLSIRDWDDMKGDHV	GAY(ph)SLSIR	Y194;Y199	0.992466	H	C	Profiling	Mitophagy	Dimethyl Labeling	IMAC	Q Exactive HF	[23437000, 37906000]	P07947	YES1	Y194	CCP(2h)@C431A-Parkin HeLa cells	Prat_147
34974192	VSTSVSHYGAEPTTVSPCPSSSAKGTAVNFS	YRPENTPEPVSTSVSHYGAEPTTVS(ph)PCPSSSAK	S40;S45	0.999913	H	C	Profiling	Mitophagy	Dimethyl Labeling	IMAC	Q Exactive HF	[10146000, 120370000]	P07947	YES1	S40	CCP(2h)@WT Parkin HeLa cells	Prat_148
34974192	RGIFLVRESETTKGAYSLSIRDWDEIRGDNV;RGTFLIRESETTKGAYSLSIRDWDDMKGDHV	GAY(ph)SLSIR	Y194;Y199	0.992466	H	C	Profiling	Mitophagy	Dimethyl Labeling	IMAC	Q Exactive HF	[724880, 0]	P07947	YES1	Y194	CCP(2h)@WT Parkin HeLa cells	Prat_148
34974192	VSTSVSHYGAEPTTVSPCPSSSAKGTAVNFS	YRPENTPEPVSTSVSHYGAEPTTVS(ph)PCPSSSAK	S40;S45	0.999913	H	C	Profiling	Mitophagy	Dimethyl Labeling	IMAC	Q Exactive HF	[31931000, 110840000]	P07947	YES1	S40	CCP(6h)@C431A-Parkin HeLa cells	Prat_149
34974192	RGIFLVRESETTKGAYSLSIRDWDEIRGDNV;RGTFLIRESETTKGAYSLSIRDWDDMKGDHV	GAY(ph)SLSIR	Y194;Y199	0.992466	H	C	Profiling	Mitophagy	Dimethyl Labeling	IMAC	Q Exactive HF	[17523000, 33303000]	P07947	YES1	Y194	CCP(6h)@C431A-Parkin HeLa cells	Prat_149
34974192	VSTSVSHYGAEPTTVSPCPSSSAKGTAVNFS	YRPENTPEPVSTSVSHYGAEPTTVS(ph)PCPSSSAK	S40;S45	0.999913	H	C	Profiling	Mitophagy	Dimethyl Labeling	IMAC	Q Exactive HF	[14890000, 100880000]	P07947	YES1	S40	CCP(6h)@WT Parkin HeLa cells	Prat_150
34974192	RGIFLVRESETTKGAYSLSIRDWDEIRGDNV;RGTFLIRESETTKGAYSLSIRDWDDMKGDHV	GAY(ph)SLSIR	Y194;Y199	0.992466	H	C	Profiling	Mitophagy	Dimethyl Labeling	IMAC	Q Exactive HF	[731880, 0]	P07947	YES1	Y194	CCP(6h)@WT Parkin HeLa cells	Prat_150
35688186	RPENTPEPVSTSVSHYGAEPTTVSPCPSSSA	YRPENTPEPVSTSVSHY(ph)GAEPTTVSPCPSSSAK	Y32	0.857626	H	C	Profiling	Signaling	label-free		Orbitrap Lumos	[0.0, 0.0, 12059000.0]	P07947	YES1	Y32	Quercetin(0Î¼M)@HepG2 cells	Prat_928
35688186	AIKYRPENTPEPVSTSVSHYGAEPTTVSPCP	YRPENTPEPVSTS(ph)VSHYGAEPTTVSPCPSSSAK	S28	0.828645	H	C	Profiling	Signaling	label-free		Orbitrap Lumos	[0.0, 0.0, 0.0]	P07947	YES1	S28	Caffeine(0.01Î¼M)@HepG2 cells	Prat_121
35688186	EPVSTSVSHYGAEPTTVSPCPSSSAKGTAVN	YRPENTPEPVSTSVSHYGAEPT(ph)T(ph)VSPCPSSSAK	T38	0.92915	H	C	Profiling	Signaling	label-free		Orbitrap Lumos	[0.0, 0.0, 0.0]	P07947	YES1	T38	Caffeine(0.01Î¼M)@HepG2 cells	Prat_121
35688186	SKENKSPAIKYRPENTPEPVSTSVSHYGAEP	YRPENT(ph)PEPVSTSVSHYGAEPTTVSPCPSSSAK	T21	0.986623	H	C	Profiling	Signaling	label-free		Orbitrap Lumos	[20649000.0, 30973000.0, 31677000.0]	P07947	YES1	T21	Caffeine(0.01Î¼M)@HepG2 cells	Prat_121
35688186	VSTSVSHYGAEPTTVSPCPSSSAKGTAVNFS	YRPENTPEPVSTSVSHY(ph)GAEPTTVS(ph)PCPSSSAK	S40	0.984674	H	C	Profiling	Signaling	label-free		Orbitrap Lumos	[66118000.0, 67792000.0, 46569000.0]	P07947	YES1	S40	Caffeine(0.01Î¼M)@HepG2 cells	Prat_121
35688186	AIKYRPENTPEPVSTSVSHYGAEPTTVSPCP	YRPENTPEPVSTS(ph)VSHYGAEPTTVSPCPSSSAK	S28	0.828645	H	C	Profiling	Signaling	label-free		Orbitrap Lumos	[0.0, 0.0, 0.0]	P07947	YES1	S28	Caffeine(0.1Î¼M)@HepG2 cells	Prat_122
35688186	EPVSTSVSHYGAEPTTVSPCPSSSAKGTAVN	YRPENTPEPVSTSVSHYGAEPT(ph)T(ph)VSPCPSSSAK	T38	0.92915	H	C	Profiling	Signaling	label-free		Orbitrap Lumos	[0.0, 12830000.0, 22616000.0]	P07947	YES1	T38	Caffeine(0.1Î¼M)@HepG2 cells	Prat_122
35688186	SKENKSPAIKYRPENTPEPVSTSVSHYGAEP	YRPENT(ph)PEPVSTSVSHYGAEPTTVSPCPSSSAK	T21	0.986623	H	C	Profiling	Signaling	label-free		Orbitrap Lumos	[23388000.0, 27931000.0, 5042500.0]	P07947	YES1	T21	Caffeine(0.1Î¼M)@HepG2 cells	Prat_122
35688186	VSTSVSHYGAEPTTVSPCPSSSAKGTAVNFS	YRPENTPEPVSTSVSHY(ph)GAEPTTVS(ph)PCPSSSAK	S40	0.984674	H	C	Profiling	Signaling	label-free		Orbitrap Lumos	[3152600.0, 28326000.0, 11792000.0]	P07947	YES1	S40	Caffeine(0.1Î¼M)@HepG2 cells	Prat_122
35688186	AIKYRPENTPEPVSTSVSHYGAEPTTVSPCP	YRPENTPEPVSTS(ph)VSHYGAEPTTVSPCPSSSAK	S28	0.828645	H	C	Profiling	Signaling	label-free		Orbitrap Lumos	[0.0, 0.0, 0.0]	P07947	YES1	S28	Caffeine(1Î¼M)@HepG2 cells	Prat_129
35688186	EPVSTSVSHYGAEPTTVSPCPSSSAKGTAVN	YRPENTPEPVSTSVSHYGAEPT(ph)T(ph)VSPCPSSSAK	T38	0.92915	H	C	Profiling	Signaling	label-free		Orbitrap Lumos	[35453000.0, 3079200.0, 0.0]	P07947	YES1	T38	Caffeine(1Î¼M)@HepG2 cells	Prat_129
35688186	SKENKSPAIKYRPENTPEPVSTSVSHYGAEP	YRPENT(ph)PEPVSTSVSHYGAEPTTVSPCPSSSAK	T21	0.986623	H	C	Profiling	Signaling	label-free		Orbitrap Lumos	[0.0, 0.0, 19185000.0]	P07947	YES1	T21	Caffeine(1Î¼M)@HepG2 cells	Prat_129
35688186	VSTSVSHYGAEPTTVSPCPSSSAKGTAVNFS	YRPENTPEPVSTSVSHY(ph)GAEPTTVS(ph)PCPSSSAK	S40	0.984674	H	C	Profiling	Signaling	label-free		Orbitrap Lumos	[35126000.0, 53796000.0, 117620000.0]	P07947	YES1	S40	Caffeine(1Î¼M)@HepG2 cells	Prat_129
35688186	AIKYRPENTPEPVSTSVSHYGAEPTTVSPCP	YRPENTPEPVSTS(ph)VSHYGAEPTTVSPCPSSSAK	S28	0.828645	H	C	Profiling	Signaling	label-free		Orbitrap Lumos	[157570000.0, 0.0, 61367000.0]	P07947	YES1	S28	Caffeine(10Î¼M)@HepG2 cells	Prat_127
35688186	EPVSTSVSHYGAEPTTVSPCPSSSAKGTAVN	YRPENTPEPVSTSVSHYGAEPT(ph)T(ph)VSPCPSSSAK	T38	0.92915	H	C	Profiling	Signaling	label-free		Orbitrap Lumos	[30637000.0, 38352000.0, 201080000.0]	P07947	YES1	T38	Caffeine(10Î¼M)@HepG2 cells	Prat_127
35688186	SKENKSPAIKYRPENTPEPVSTSVSHYGAEP	YRPENT(ph)PEPVSTSVSHYGAEPTTVSPCPSSSAK	T21	0.986623	H	C	Profiling	Signaling	label-free		Orbitrap Lumos	[0.0, 14486000.0, 0.0]	P07947	YES1	T21	Caffeine(10Î¼M)@HepG2 cells	Prat_127
35688186	VSTSVSHYGAEPTTVSPCPSSSAKGTAVNFS	YRPENTPEPVSTSVSHY(ph)GAEPTTVS(ph)PCPSSSAK	S40	0.984674	H	C	Profiling	Signaling	label-free		Orbitrap Lumos	[94518000.0, 335690000.0, 98373000.0]	P07947	YES1	S40	Caffeine(10Î¼M)@HepG2 cells	Prat_127
35688186	AIKYRPENTPEPVSTSVSHYGAEPTTVSPCP	YRPENTPEPVSTS(ph)VSHYGAEPTTVSPCPSSSAK	S28	0.828645	H	C	Profiling	Signaling	label-free		Orbitrap Lumos	[0.0, 0.0, 0.0]	P07947	YES1	S28	Caffeine(100Î¼M)@HepG2 cells	Prat_125
35688186	EPVSTSVSHYGAEPTTVSPCPSSSAKGTAVN	YRPENTPEPVSTSVSHYGAEPT(ph)T(ph)VSPCPSSSAK	T38	0.92915	H	C	Profiling	Signaling	label-free		Orbitrap Lumos	[370140000.0, 383270000.0, 24457000.0]	P07947	YES1	T38	Caffeine(100Î¼M)@HepG2 cells	Prat_125
35688186	SKENKSPAIKYRPENTPEPVSTSVSHYGAEP	YRPENT(ph)PEPVSTSVSHYGAEPTTVSPCPSSSAK	T21	0.986623	H	C	Profiling	Signaling	label-free		Orbitrap Lumos	[42332000.0, 21865000.0, 24457000.0]	P07947	YES1	T21	Caffeine(100Î¼M)@HepG2 cells	Prat_125
35688186	VSTSVSHYGAEPTTVSPCPSSSAKGTAVNFS	YRPENTPEPVSTSVSHY(ph)GAEPTTVS(ph)PCPSSSAK	S40	0.984674	H	C	Profiling	Signaling	label-free		Orbitrap Lumos	[212450000.0, 405550000.0, 175620000.0]	P07947	YES1	S40	Caffeine(100Î¼M)@HepG2 cells	Prat_125
35688186	AIKYRPENTPEPVSTSVSHYGAEPTTVSPCP	YRPENTPEPVSTS(ph)VSHYGAEPTTVSPCPSSSAK	S28	0.828645	H	C	Profiling	Signaling	label-free		Orbitrap Lumos	[9090200.0, 0.0, 0.0]	P07947	YES1	S28	Caffeine(1000Î¼M)@HepG2 cells	Prat_123
35688186	EPVSTSVSHYGAEPTTVSPCPSSSAKGTAVN	YRPENTPEPVSTSVSHYGAEPT(ph)T(ph)VSPCPSSSAK	T38	0.92915	H	C	Profiling	Signaling	label-free		Orbitrap Lumos	[162500000.0, 139480000.0, 0.0]	P07947	YES1	T38	Caffeine(1000Î¼M)@HepG2 cells	Prat_123
35688186	SKENKSPAIKYRPENTPEPVSTSVSHYGAEP	YRPENT(ph)PEPVSTSVSHYGAEPTTVSPCPSSSAK	T21	0.986623	H	C	Profiling	Signaling	label-free		Orbitrap Lumos	[40992000.0, 10682000.0, 11093000.0]	P07947	YES1	T21	Caffeine(1000Î¼M)@HepG2 cells	Prat_123
35688186	VSTSVSHYGAEPTTVSPCPSSSAKGTAVNFS	YRPENTPEPVSTSVSHY(ph)GAEPTTVS(ph)PCPSSSAK	S40	0.984674	H	C	Profiling	Signaling	label-free		Orbitrap Lumos	[348980000.0, 150970000.0, 249160000.0]	P07947	YES1	S40	Caffeine(1000Î¼M)@HepG2 cells	Prat_123
35688186	RPENTPEPVSTSVSHYGAEPTTVSPCPSSSA	YRPENTPEPVSTSVSHY(ph)GAEPTTVSPCPSSSAK	Y32	0.857626	H	C	Profiling	Signaling	label-free		Orbitrap Lumos	[0.0, 3596000.0, 0.0]	P07947	YES1	Y32	Quercetin(0.2Î¼M)@HepG2 cells	Prat_927
35688186	AIKYRPENTPEPVSTSVSHYGAEPTTVSPCP	YRPENTPEPVSTS(ph)VSHYGAEPTTVSPCPSSSAK	S28	0.828645	H	C	Profiling	Signaling	label-free		Orbitrap Lumos	[0.0, 0.0, 16558000.0]	P07947	YES1	S28	Quercetin(10Î¼M)@HepG2 cells	Prat_929
35688186	EPVSTSVSHYGAEPTTVSPCPSSSAKGTAVN	YRPENTPEPVSTSVSHYGAEPT(ph)T(ph)VSPCPSSSAK	T38	0.92915	H	C	Profiling	Signaling	label-free		Orbitrap Lumos	[23630000.0, 2135200.0, 51605000.0]	P07947	YES1	T38	Quercetin(10Î¼M)@HepG2 cells	Prat_929
35688186	SKENKSPAIKYRPENTPEPVSTSVSHYGAEP	YRPENT(ph)PEPVSTSVSHYGAEPTTVSPCPSSSAK	T21	0.986623	H	C	Profiling	Signaling	label-free		Orbitrap Lumos	[10736000.0, 10389000.0, 16481000.0]	P07947	YES1	T21	Quercetin(10Î¼M)@HepG2 cells	Prat_929
35688186	RPENTPEPVSTSVSHYGAEPTTVSPCPSSSA	YRPENTPEPVSTSVSHY(ph)GAEPTTVSPCPSSSAK	Y32	0.857626	H	C	Profiling	Signaling	label-free		Orbitrap Lumos	[0.0, 35979000.0, 0.0]	P07947	YES1	Y32	Quercetin(10Î¼M)@HepG2 cells	Prat_929
35688186	VSTSVSHYGAEPTTVSPCPSSSAKGTAVNFS	YRPENTPEPVSTSVSHY(ph)GAEPTTVS(ph)PCPSSSAK	S40	0.984674	H	C	Profiling	Signaling	label-free		Orbitrap Lumos	[2463500.0, 139390000.0, 30802000.0]	P07947	YES1	S40	Quercetin(10Î¼M)@HepG2 cells	Prat_929
36183837	GQGCFGEVWMGTWNGTTKVAIKTLKPGTMMP	LGQGCFGEVWMGTWNGT(ph)TK	T299	0.798056	H	C	Profiling	Maligt neoplasm of ovary	TMT	IMAC	Q Exactive	['Present', 'Present', 'Present']	P07947	YES1	T299	DMSO@UWB cells	Prat_378
36183837	GQGCFGEVWMGTWNGTTKVAIKTLKPGTMMP	LGQGCFGEVWMGTWNGT(ph)TK	T299	0.798056	H	C	Profiling	Maligt neoplasm of ovary	TMT	IMAC	Q Exactive	['Present', 'Present', 'Present']	P07947	YES1	T299	DMSO@UWB+B cells	Prat_379
36183837	GQGCFGEVWMGTWNGTTKVAIKTLKPGTMMP	LGQGCFGEVWMGTWNGT(ph)TK	T299	0.798056	H	C	Profiling	Maligt neoplasm of ovary	TMT	IMAC	Q Exactive	['Present', 'Present', 'Present']	P07947	YES1	T299	Rucaparib@UWB cells	Prat_968
36183837	GQGCFGEVWMGTWNGTTKVAIKTLKPGTMMP	LGQGCFGEVWMGTWNGT(ph)TK	T299	0.798056	H	C	Profiling	Maligt neoplasm of ovary	TMT	IMAC	Q Exactive	['Present', 'Present', 'Present']	P07947	YES1	T299	Rucaparib@UWB+B cells	Prat_969
36357940			S30	100	H	C	Profiling	Signaling	TMT	IMAC	Q-Exactive-orbitrap	['Present', 'Present', 'Present', 'Present']	P07947	YES1	S30	JPH203 (15min)@KKU-100-BTC cell line	Prat_649
36357940			S30	100	H	C	Profiling	Signaling	TMT	IMAC	Q-Exactive-orbitrap	['Present', 'Present', 'Present', 'Present']	P07947	YES1	S30	DMSO@KKU-100-BTC cell line	Prat_341
36477497		YRPENTPEPVSTSVSHYGAEPTTVSPCPS(ph)SSAK	S44	0.751825	H	C	Profiling	Salmonella infection	Label-free	Enrichment (no details)	Orbitrap	[0.962]	P07947	YES1	S44	WT+Salmonella@HeLa cells	Prat_1387
36477497		YRPENTPEPVSTSVSHYGAEPTTVSPCPS(ph)SSAK	S44	0.751825	H	C	Profiling	Salmonella infection	Label-free	Enrichment (no details)	Orbitrap	[0.942]	P07947	YES1	S44	ipaJ+Salmonella@HeLa cells	Prat_627
29449344	SKENKSPAIKYRPENTPEPVSTSVSHYGAEP	YRPENT(ph)PEPVSTSVSHYGAEPTTVS(ph)PCPSSSAK	T21	0.999907	H	C	Profiling	Benzonase digestion		Fe3+-IMAC	Orbitrap Q- Exactive HF	Present	P07947	YES1	T21	Optimised cell lysis@HEK cells	Prat_814
29449344	VSHYGAEPTTVSPCPSSSAKGTAVNFSSLSM	YRPENTPEPVSTSVSHYGAEPTTVS(ph)PCPS(ph)SSAK	S44	0.751399	H	C	Profiling	Benzonase digestion		Fe3+-IMAC	Orbitrap Q- Exactive HF	Present	P07947	YES1	S44	Optimised cell lysis@HeLa cells	Prat_815
27050516	KIADFGLARLIEDNEYTARQGAKFPIKWTAP;KVADFGLARLIEDNEYTARQGAKFPIKWTAP	_LIEDNEY(ph)TAR_	Y419	0.999323	H	C	Profiling	Inflammation	SILAC	TiO2	Orbitrap LTQ	[116790000]	P07947	YES1	Y426	Cortistatin A@HCT116 cells	Prat_195
27050516	KIADFGLARLIEDNEYTARQGAKFPIKWTAP;KVADFGLARLIEDNEYTARQGAKFPIKWTAP	_LIEDNEY(ph)TAR_	Y419	0.999323	H	C	Profiling	Inflammation	SILAC	TiO2	Orbitrap LTQ	[116790000]	P07947	YES1	Y426	DMSO@HCT116 cells_27050516	Prat_331
27642862	QGAFLIRESETTKGAYSLSIRDWDQTRGDHV;RGIFLVRESETTKGAYSLSIRDWDEIRGDNV;RGTFLIRESETTKGAYSLSIRDWDDMKGDHV	GAY(ph)SLSIR	Y3	0.999291	H	C	P	Enrichment analysis	Label free	pTyr+Ti4+-IMAC	LTQ Orbitrap Velos	[162620.0, 0.0, 0.0]	P07947	YES1	Y194	Src SB@HeLa cells	Prat_1123
27642862	QGAFLIRESETTKGAYSLSIRDWDQTRGDHV;RGIFLVRESETTKGAYSLSIRDWDEIRGDNV;RGTFLIRESETTKGAYSLSIRDWDDMKGDHV	GAY(ph)SLSIR	Y3	0.999008	H	C	P	Enrichment analysis	Label free	pTyr+Ti4+-IMAC	LTQ Orbitrap Velos	[115650.0, 0.0, 0.0]	P07947	YES1	Y194	Src SB@Bel7402 cells	Prat_1121
27642862	QGAFLIRESETTKGAYSLSIRDWDQTRGDHV;RGIFLVRESETTKGAYSLSIRDWDEIRGDNV;RGTFLIRESETTKGAYSLSIRDWDDMKGDHV	GAY(ph)SLSIR	Y3	0.999008	H	C	P	phosphotyrosine superbinder	Label free	pTyr+Ti4+-IMAC	LTQ Orbitrap Velos	[115650.0, 0.0, 0.0]	P07947	YES1	Y194	Untreated control@BEL7402 cell line	Prat_1293
27642862	QGAFLIRESETTKGAYSLSIRDWDQTRGDHV;RGIFLVRESETTKGAYSLSIRDWDEIRGDNV;RGTFLIRESETTKGAYSLSIRDWDDMKGDHV	GAY(ph)SLSIR	Y3	0.999291	H	C	P	phosphotyrosine superbinder	Label free	pTyr+Ti4+-IMAC	LTQ Orbitrap Velos	[162620.0, 0.0, 0.0]	P07947	YES1	Y194	Untreated control@HeLa cells	Prat_1304
29496907	HVKHYKIRKLDNGGYYITTRAQFETLQQLVQ;NVKHYKIRKLDNGGYYITTRAQFDTLQKLVK	KLDNGGYY(ph)ITTR	Y214	0.983705	H	C	Profiling	Substrates analysis of SRMS	label free	p-Tyr 1000	Q Exactive HF	[0.0, 21.6387]	P07947	YES1	Y223	GFP WT SRMS-(BR1+BR2)@HEK293 cell	Prat_495
29496907	HVKHYKIRKLDNGGYYITTRAQFETLQQLVQ;NVKHYKIRKLDNGGYYITTRAQFDTLQKLVK	KLDNGGYY(ph)ITTR	Y214	0.983705	H	C	Profiling	Substrates analysis of SRMS	label free	p-Tyr 1000	Q Exactive HF	[23.4449, 21.9902]	P07947	YES1	Y223	GFP alone(BR1+BR2)@HEK293 cell	Prat_493
34604676	KIADFGLARLIEDNEYTAREGAKFPIKWTAP;KIADFGLARLIEDNEYTARQGAKFPIKWTAP;KVADFGLARLIEDNEYTARQGAKFPIKWTAP	LIEDNEY(ph)TAR	Y431	0.999734	H	C	Profiling	Acute Lymphoblastic Leukemia	TMT	TiO2+Fe-NTA	Orbitrap Fusion Lumos	[18.0974513, 17.70428231, 18.10386801]	P07947	YES1	Y426	DMSO+PCB@Primary ALL-5 cells	Prat_382
34604676	IADFGLARLIEDNEYTAREGAKFPIKWTAPE;IADFGLARLIEDNEYTARQGAKFPIKWTAPE;VADFGLARLIEDNEYTARQGAKFPIKWTAPE	LIEDNEYT(ph)AR	T432	0.958445	H	C	Profiling	Acute Lymphoblastic Leukemia	TMT	TiO2+Fe-NTA	Orbitrap Fusion Lumos	[]	P07947	YES1	T427	DMSO+PCB@Primary ALL-5 cells	Prat_382
34604676	KIADFGLARLIEDNEYTAREGAKFPIKWTAP;KIADFGLARLIEDNEYTARQGAKFPIKWTAP;KVADFGLARLIEDNEYTARQGAKFPIKWTAP	LIEDNEY(ph)TAR	Y431	0.999734	H	C	Profiling	Acute Lymphoblastic Leukemia	TMT	TiO2+Fe-NTA	Orbitrap Fusion Lumos	[17.38625535, 17.17966982, 17.27815117]	P07947	YES1	Y426	DMSO@Primary ALL-5 cells	Prat_370
34604676	IADFGLARLIEDNEYTAREGAKFPIKWTAPE;IADFGLARLIEDNEYTARQGAKFPIKWTAPE;VADFGLARLIEDNEYTARQGAKFPIKWTAPE	LIEDNEYT(ph)AR	T432	0.958445	H	C	Profiling	Acute Lymphoblastic Leukemia	TMT	TiO2+Fe-NTA	Orbitrap Fusion Lumos	[18.08156641, 17.23799241, 17.39743447]	P07947	YES1	T427	DMSO@Primary ALL-5 cells	Prat_370
34604676	KIADFGLARLIEDNEYTAREGAKFPIKWTAP;KIADFGLARLIEDNEYTARQGAKFPIKWTAP;KVADFGLARLIEDNEYTARQGAKFPIKWTAP	LIEDNEY(ph)TAR	Y431	0.999734	H	C	Profiling	Acute Lymphoblastic Leukemia	TMT	TiO2+Fe-NTA	Orbitrap Fusion Lumos	[17.65899956, 17.88087029, 17.98688422]	P07947	YES1	Y426	VCR+PCB@Primary ALL-5 cells	Prat_1355
34604676	IADFGLARLIEDNEYTAREGAKFPIKWTAPE;IADFGLARLIEDNEYTARQGAKFPIKWTAPE;VADFGLARLIEDNEYTARQGAKFPIKWTAPE	LIEDNEYT(ph)AR	T432	0.958445	H	C	Profiling	Acute Lymphoblastic Leukemia	TMT	TiO2+Fe-NTA	Orbitrap Fusion Lumos	[]	P07947	YES1	T427	VCR+PCB@Primary ALL-5 cells	Prat_1355
34604676	KIADFGLARLIEDNEYTAREGAKFPIKWTAP;KIADFGLARLIEDNEYTARQGAKFPIKWTAP;KVADFGLARLIEDNEYTARQGAKFPIKWTAP	LIEDNEY(ph)TAR	Y431	0.999734	H	C	Profiling	Acute Lymphoblastic Leukemia	TMT	TiO2+Fe-NTA	Orbitrap Fusion Lumos	[17.08607908, 17.02550643, 16.91462643]	P07947	YES1	Y426	VCR@Primary ALL-5 cells	Prat_1354
34604676	IADFGLARLIEDNEYTAREGAKFPIKWTAPE;IADFGLARLIEDNEYTARQGAKFPIKWTAPE;VADFGLARLIEDNEYTARQGAKFPIKWTAPE	LIEDNEYT(ph)AR	T432	0.958445	H	C	Profiling	Acute Lymphoblastic Leukemia	TMT	TiO2+Fe-NTA	Orbitrap Fusion Lumos	[16.59099109, 17.52313897, 15.22827548]	P07947	YES1	T427	VCR@Primary ALL-5 cells	Prat_1354
36060052	KIADFGLARLIEDNEYTARQGAKFPIKWTAP;KVADFGLARLIEDNEYTARQGAKFPIKWTAP	LIEDNEY(ph)TAR	Y419	0.993023	H	C	Profiling	PPM1D inhibition	SILAC	TiO2	Q Exactive Plus	['Present']	P07947	YES1	Y426	Eto@HCT116 cells	Prat_449
36060052	KIADFGLARLIEDNEYTARQGAKFPIKWTAP;KVADFGLARLIEDNEYTARQGAKFPIKWTAP	LIEDNEY(ph)TAR	Y419	0.993023	H	C	Profiling	PPM1D inhibition	SILAC	TiO2	Q Exactive Plus	['Present']	P07947	YES1	Y426	Eto+PPM1Di@HCT116 cells	Prat_451
36060052	KIADFGLARLIEDNEYTARQGAKFPIKWTAP;KVADFGLARLIEDNEYTARQGAKFPIKWTAP	LIEDNEY(ph)TAR	Y419	0.993023	H	C	Profiling	PPM1D inhibition	SILAC	TiO2	Q Exactive Plus	['Present']	P07947	YES1	Y426	DMSO@HCT116 cells_36060052	dup_331
20071362	APEAALYGRFTIK	WTAPEAALY(ph)GR	Y445	0.992436	H	C	Profiling	cellular signaling	SILAC	TiO2	LTQ-Orbitrap	['Present', 'Present', 'Present']	P07947	YES1	Y446	HB-EGF(3min)@A498 cell line	Prat_520
20071362	APEAALYGRFTIK	WTAPEAALY(ph)GR	Y445	0.992436	H	C	Profiling	cellular signaling	SILAC	TiO2	LTQ-Orbitrap	['Present', 'Present', 'Present']	P07947	YES1	Y446	LPA(3min)@A498 cell line	Prat_707
20071362	APEAALYGRFTIK	WTAPEAALY(ph)GR	Y445	0.992436	H	C	Profiling	cellular signaling	SILAC	TiO2	LTQ-Orbitrap	['Present', 'Present', 'Present']	P07947	YES1	Y446	Serum starvation@A498 cell line	Prat_1077
20097925	AEPTTVSPCPSSS	YRPENTPEPVSTSVSHYGAEPTTVS(ph)PCPSSSAK	Na	0.902104	H	C	Profiling	mitotic progression	SILAC	TiO2	LTQ-Orbitrap	['Present', 'Present', 'Present', 'Present']	P07947	YES1	S40	Telophase@HeLa S cells	Prat_1164
20097925	VSPCPSSSAKGTA	YRPENTPEPVSTSVSHYGAEPTTVSPCPSS(ph)SAK	Na	0.886402	H	C	Profiling	mitotic progression	SILAC	TiO2	LTQ-Orbitrap	['Present', 'Present', 'Present', 'Present']	P07947	YES1	S45	Telophase@HeLa S cells	Prat_1164
20097925	AEPTTVSPCPSSS	YRPENTPEPVSTSVSHYGAEPTTVS(ph)PCPSSSAK	Na	0.902104	H	C	Profiling	mitotic progression	SILAC	TiO2	LTQ-Orbitrap	['Present', 'Present', 'Present', 'Present']	P07947	YES1	S40	Metaphase@HeLa S cells	Prat_717
20097925	VSPCPSSSAKGTA	YRPENTPEPVSTSVSHYGAEPTTVSPCPSS(ph)SAK	Na	0.886402	H	C	Profiling	mitotic progression	SILAC	TiO2	LTQ-Orbitrap	['Present', 'Present', 'Present', 'Present']	P07947	YES1	S45	Metaphase@HeLa S cells	Prat_717
20097925	AEPTTVSPCPSSS	YRPENTPEPVSTSVSHYGAEPTTVS(ph)PCPSSSAK	Na	0.902104	H	C	Profiling	mitotic progression	SILAC	TiO2	LTQ-Orbitrap	['Present', 'Present', 'Present', 'Present']	P07947	YES1	S40	Prometaphase@HeLa S cells	Prat_925
20097925	VSPCPSSSAKGTA	YRPENTPEPVSTSVSHYGAEPTTVSPCPSS(ph)SAK	Na	0.886402	H	C	Profiling	mitotic progression	SILAC	TiO2	LTQ-Orbitrap	['Present', 'Present', 'Present', 'Present']	P07947	YES1	S45	Prometaphase@HeLa S cells	Prat_925
20686112		KDPDERPTFEYIQSFLEDYFTATEPQY(ph)QPGENL		>13	H	C	Profiling	ÃŽÂ²-arrestinÃ¢â‚¬â€œmediated signaling	SILAC	TiO2+IMAC	LTQ Orbitrap XL	['Present']	P07947	YES1	Y537	Unstimullated(exp1)@HEK293_AT1aR cells	Prat_1270
20686112		KDPDERPTFEYIQSFLEDYFTATEPQY(ph)QPGENL		>13	H	C	Profiling	ÃŽÂ²-arrestinÃ¢â‚¬â€œmediated signaling	SILAC	TiO2+IMAC	LTQ Orbitrap XL	['Present']	P07947	YES1	Y537	Unstimullated(exp2)@HEK293_AT1aR cells	Prat_1271
20686112		KDPDERPTFEYIQSFLEDYFTATEPQY(ph)QPGENL		>13	H	C	Profiling	ÃŽÂ²-arrestinÃ¢â‚¬â€œmediated signaling	SILAC	TiO2+IMAC	LTQ Orbitrap XL	['Present']	P07947	YES1	Y537	Unstimullated(exp3)@HEK293_AT1aR cells	Prat_1272
20686112		KDPDERPTFEYIQSFLEDYFTATEPQY(ph)QPGENL		>13	H	C	Profiling	ÃŽÂ²-arrestinÃ¢â‚¬â€œmediated signaling	SILAC	TiO2+IMAC	LTQ Orbitrap XL	['Present']	P07947	YES1	Y537	SII(5min)(exp1)@HEK293_AT1aR cells	Prat_1095
20686112		KDPDERPTFEYIQSFLEDYFTATEPQY(ph)QPGENL		>13	H	C	Profiling	ÃŽÂ²-arrestinÃ¢â‚¬â€œmediated signaling	SILAC	TiO2+IMAC	LTQ Orbitrap XL	['Present']	P07947	YES1	Y537	SII(5min)(exp2)@HEK293_AT1aR cells	Prat_1096
20686112		KDPDERPTFEYIQSFLEDYFTATEPQY(ph)QPGENL		>13	H	C	Profiling	ÃŽÂ²-arrestinÃ¢â‚¬â€œmediated signaling	SILAC	TiO2+IMAC	LTQ Orbitrap XL	['Present']	P07947	YES1	Y537	SII(5min)(exp3)@HEK293_AT1aR cells	Prat_1097
22424773	LIEDNEYTAREGA;LIEDNEYTARQGA	LIEDNEY(ph)TAR	Y424	0.996629	H	C	Profiling	DNA damage response	SILAC	TiO2	LTQ Orbitrap	['Present', 'Present', 'Present', 'Present']	P07947	YES1	Y426	IR(1h)@U2OS cells	Prat_635
22424773	LIEDNEYTAREGA;LIEDNEYTARQGA	LIEDNEY(ph)TAR	Y424	0.996629	H	C	Profiling	DNA damage response	SILAC	TiO2	LTQ Orbitrap	['Present', 'Present', 'Present', 'Present']	P07947	YES1	Y426	DMSO (IR study)@U2OS cells	Prat_269
23898821	TATEPQYQPGENL	KDPDERPTFEYIQSFLEDYFTATEPQY(ph)QPGENL	Y537	0.999707	H	C	Profiling	Lung cancer	mTRAQ	IMAC	Q Exactive	[]	P07947	YES1	Y537	Crizotinib@H3122 cell line	Prat_207
24275748	KSKENKSPAIKYR		S11	0.999468	H	C	Profiling	Autophagy	SILAC	TiO2	LTQ-Orbitrap XL	['Present ', 'Present', 'Present', 'Present', 'Present', 'Present']	P07947	YES1	S11	Rapamycin(15min)@MCF7 cells	Prat_933
24275748	KSKENKSPAIKYR		S11	0.999468	H	C	Profiling	Autophagy	SILAC	TiO2	LTQ-Orbitrap XL	['Present ', 'Present', 'Present', 'Present', 'Present', 'Present']	P07947	YES1	S11	Rapamycin(2min)@MCF7 cells	Prat_934
24275748	KSKENKSPAIKYR		S11	0.999468	H	C	Profiling	Autophagy	SILAC	TiO2	LTQ-Orbitrap XL	['Present ', 'Present', 'Present', 'Present', 'Present', 'Present']	P07947	YES1	S11	Rapamycin(30min)@MCF7 cells	Prat_935
24275748	KSKENKSPAIKYR		S11	0.999468	H	C	Profiling	Autophagy	SILAC	TiO2	LTQ-Orbitrap XL	['Present ', 'Present', 'Present', 'Present', 'Present', 'Present']	P07947	YES1	S11	Rapamycin(7min)@MCF7 cells	Prat_936
24275748	KSKENKSPAIKYR		S11	0.999468	H	C	Profiling	Autophagy	SILAC	TiO2	LTQ-Orbitrap XL	['Present ', 'Present', 'Present', 'Present', 'Present', 'Present']	P07947	YES1	S11	Starvation(15min)@MCF7 cells	Prat_1138
24275748	KSKENKSPAIKYR		S11	0.999468	H	C	Profiling	Autophagy	SILAC	TiO2	LTQ-Orbitrap XL	['Present ', 'Present', 'Present', 'Present', 'Present', 'Present']	P07947	YES1	S11	Starvation(2min)@MCF7 cells	Prat_1139
24275748	KSKENKSPAIKYR		S11	0.999468	H	C	Profiling	Autophagy	SILAC	TiO2	LTQ-Orbitrap XL	['Present ', 'Present', 'Present', 'Present', 'Present', 'Present']	P07947	YES1	S11	Starvation(30min)@MCF7 cells	Prat_1140
24275748	KSKENKSPAIKYR		S11	0.999468	H	C	Profiling	Autophagy	SILAC	TiO2	LTQ-Orbitrap XL	['Present ', 'Present', 'Present', 'Present', 'Present', 'Present']	P07947	YES1	S11	Starvation(7min)@MCF7 cells	Prat_1141
25159151	KIADFGLARLIEDNEYTARQGAKFPIKWTAP		Y431	0.999854	H	C	Profiling	Cancer	label-free	TiO2	Q Exactive mass spectrometer	[22470000, 60140000, 30698000, 130870000, 'Yes', 'Yes']	P07947	YES1	Y426	EGF(15min)@HeLa cell line	Prat_412
25159151	SKENKSPAIKYRPENTPEPVSTSVSHYGAEP		T26	0.999958	H	C	Profiling	Cancer	label-free	TiO2	Q Exactive mass spectrometer	[214277000, 223460000, 121462000, 170720000, 'Yes', 'Yes']	P07947	YES1	T21	EGF(15min)@HeLa cell line	Prat_412
25159151	VSTSVSHYGAEPTTVSPCPSSSAKGTAVNFS		S45	0.998623	H	C	Profiling	Cancer	label-free	TiO2	Q Exactive mass spectrometer	[304357000, 108770000, 214528000, 364870000, 'Yes', 'Yes']	P07947	YES1	S40	EGF(15min)@HeLa cell line	Prat_412
25159151	KIADFGLARLIEDNEYTARQGAKFPIKWTAP		Y431	0.999854	H	C	Profiling	Cancer	label-free	TiO2	Q Exactive mass spectrometer	[0, 0, 0, 0, 'Yes', 'Yes']	P07947	YES1	Y426	Nocodazole(TiO2)@Hela cell line	Prat_798
25159151	SKENKSPAIKYRPENTPEPVSTSVSHYGAEP		T26	0.999958	H	C	Profiling	Cancer	label-free	TiO2	Q Exactive mass spectrometer	[1213500000, 1235780000, 951560000, 1409840000, 'Yes', 'Yes']	P07947	YES1	T21	Nocodazole(TiO2)@Hela cell line	Prat_798
25159151	VSTSVSHYGAEPTTVSPCPSSSAKGTAVNFS		S45	0.998623	H	C	Profiling	Cancer	label-free	TiO2	Q Exactive mass spectrometer	[1020330000, 523840000, 951560000, 1341490000, 'Yes', 'Yes']	P07947	YES1	S40	Nocodazole(TiO2)@Hela cell line	Prat_798
25159151	KIADFGLARLIEDNEYTARQGAKFPIKWTAP		Y431	0.999854	H	C	Profiling	Cancer	label-free	TiO2	Q Exactive mass spectrometer	[531470000, 678400000, 454800000, 593440000, 506560000, 480340000]	P07947	YES1	Y426	Untreated@HeLa cell line	Prat_1327
25159151	SKENKSPAIKYRPENTPEPVSTSVSHYGAEP		T26	0.999958	H	C	Profiling	Cancer	label-free	TiO2	Q Exactive mass spectrometer	[335633000, 215340000, 180640000, 398830000, 127550000, 243110000]	P07947	YES1	T21	Untreated@HeLa cell line	Prat_1327
25159151	VSTSVSHYGAEPTTVSPCPSSSAKGTAVNFS		S45	0.998623	H	C	Profiling	Cancer	label-free	TiO2	Q Exactive mass spectrometer	[73843000, 168130000, 146247000, 261800000, 233820000, 0]	P07947	YES1	S40	Untreated@HeLa cell line	Prat_1327
25348954		IIEDNEY(ph)TAR	Y426	0.819	H	C	Profiling	Lung cancer	Label free	pTyr100	LTQ-Orbitrap	[1.9373677834632144, 1.7128589978612894, 2.616212689610178, 1.7407105328047647]	P07947	YES1	Y426	Dasatinib@H2286 cell line	Prat_240
25348954		IIEDNEY(ph)TAR	Y426	0.819	H	C	Profiling	Lung cancer	Label free	pTyr100	LTQ-Orbitrap	[28.601502667779755, 43.25624636839047, 61.5026455026455, 70.31477279339035]	P07947	YES1	Y426	DMSO@H2286 cell line	Prat_325
25605370		KLDNGGY(ph)YITTR	Y227	0.997721	H	C	Profiling	Acute myeloid leukemia (AML)	SILAC	P-Tyr-1000	Q Exactive	[7.44048]	P07947	YES1	Y222	Ibrutinib@Positive AML MV4-11 cell line	Prat_607
25816343			Y222	0.978236	H	C	Profiling	Infection	SILAC	TiO2	LTQ Orbitrap Velos hybrid	['Present', 'Present', 'Present', 'Present']	P07947	YES1	Y222	Mock treated@16HBE14o- cells	Prat_757
25816343			Y426	0.893719	H	C	Profiling	Infection	SILAC	TiO2	LTQ Orbitrap Velos hybrid	['Present', 'Present', 'Present', 'Present']	P07947	YES1	Y426	Mock treated@16HBE14o- cells	Prat_757
25816343			Y426	0.893719	H	C	Profiling	Infection	SILAC	TiO2	LTQ Orbitrap Velos hybrid	['Present', 'Present', 'Present', 'Present']	P07947	YES1	Y426	Mock treated@S9 cells	Prat_758
25816343			Y222	0.978236	H	C	Profiling	Infection	SILAC	TiO2	LTQ Orbitrap Velos hybrid	['Present', 'Present', 'Present', 'Present']	P07947	YES1	Y222	Mock treated@S9 cells	Prat_758
25816343			Y222	0.978236	H	C	Profiling	Infection	SILAC	TiO2	LTQ Orbitrap Velos hybrid	['Present', 'Present', 'Present', 'Present']	P07947	YES1	Y222	rHla@16HBE14o- cells	Prat_959
25816343			Y426	0.893719	H	C	Profiling	Infection	SILAC	TiO2	LTQ Orbitrap Velos hybrid	['Present', 'Present', 'Present', 'Present']	P07947	YES1	Y426	rHla@16HBE14o- cells	Prat_959
25816343			Y222	0.978236	H	C	Profiling	Infection	SILAC	TiO2	LTQ Orbitrap Velos hybrid	['Present', 'Present', 'Present', 'Present']	P07947	YES1	Y222	rHla@S9 cells	Prat_960
25816343			Y426	0.893719	H	C	Profiling	Infection	SILAC	TiO2	LTQ Orbitrap Velos hybrid	['Present', 'Present', 'Present', 'Present']	P07947	YES1	Y426	rHla@S9 cells	Prat_960
25849741	VSTSVSHYGAEPTTVSPCPSSSAKGTAVNFS		S40	0.95468	H	C	Profiling	Breast cancer	SILAC	TiO2	Q Exactive	['Present', 'Present', 'Present', 'Present']	P07947	YES1	S40	IKKb(K44M)+TNF-alpha@MCF7 cells	Prat_610
25849741	VSTSVSHYGAEPTTVSPCPSSSAKGTAVNFS		S40	0.95468	H	C	Profiling	Breast cancer	SILAC	TiO2	Q Exactive	['Present', 'Present', 'Present', 'Present']	P07947	YES1	S40	TNF-alpha@MCF7 cells	Prat_1211
25849741	VSTSVSHYGAEPTTVSPCPSSSAKGTAVNFS		S40	0.95468	H	C	Profiling	Breast cancer	SILAC	TiO2	Q Exactive	['Present', 'Present', 'Present', 'Present']	P07947	YES1	S40	TNF-alpha+SC-514 IKK@MCF7 cells	Prat_1213
25849741	VSTSVSHYGAEPTTVSPCPSSSAKGTAVNFS		S40	0.95468	H	C	Profiling	Breast cancer	SILAC	TiO2	Q Exactive	['Present', 'Present', 'Present', 'Present']	P07947	YES1	S40	TNF-alpha+IKKb@MCF7 cells	Prat_1212
27642862	IQSFLEDYFTATEPQYQPGENL_________	KDPDERPTFEYIQSFLEDYFTATEPQY(ph)QPGENL	Y542	0.99958	H	C	Profile	Enrichment-study	Label-free	Src superbinder+Ti-IMAC	LTQ-Orbitrap Velos	[2842100.0, 0.0, 0.0]	P07947	YES1	Y537	Pervanadate@BEL7402 cell line	Prat_840
27642862	MGCIKSKENKSPAIKYRPENTPEPVSTSVSH	Y(ph)RPENTPEPVSTSVSHY(ph)GAEPTTVSPCPSSSAK	Y21	0.761615	H	C	Profile	Enrichment-study	Label-free	Src superbinder+Ti-IMAC	LTQ-Orbitrap Velos	[0.0, 306070.0, 0.0]	P07947	YES1	Y16	Pervanadate@BEL7402 cell line	Prat_840
27642862	MGCIKSKENKSPAIKYRPENTPEPVSTSVSH	Y(ph)RPENTPEPVSTSVSHY(ph)GAEPTTVSPCPSSSAK	Y21	0.984218	H	C	Profile	Enrichment-study	Label-free	Src superbinder+Ti-IMAC	LTQ-Orbitrap Velos	[0.0, 187130.0, 0.0]	P07947	YES1	Y16	Pervanadate@Hela cell line_27642862	dup_845
27642862	SKENKSPAIKYRPENTPEPVSTSVSHYGAEP	YRPENT(ph)PEPVSTSVSHYGAEPTTVSPCPSSSAK	T26	0.977037	H	C	Profile	Enrichment-study	Label-free	Src superbinder+Ti-IMAC	LTQ-Orbitrap Velos	[0.0, 43987.0, 0.0]	P07947	YES1	T21	Pervanadate@HEPG2 cell line	Prat_847
27642862	RPENTPEPVSTSVSHYGAEPTTVSPCPSSSA	YRPENTPEPVSTSVSHY(ph)GAEPTTVSPCPSSSAK	Y37	0.955326	H	C	Profile	Enrichment-study	Label-free	Src superbinder+Ti-IMAC	LTQ-Orbitrap Velos	[2997700.0, 411120.0, 0.0]	P07947	YES1	Y32	Pervanadate@HEPG2 cell line	Prat_847
27642862	RPENTPEPVSTSVSHYGAEPTTVSPCPSSSA	YRPENTPEPVSTSVSHY(ph)GAEPTTVSPCPSSSAK	Y37	0.954939	H	C	Profile	Enrichment-study	Label-free	Src superbinder+Ti-IMAC	LTQ-Orbitrap Velos	[58477.0, 0.0, 0.0]	P07947	YES1	Y32	Pervanadate@JURKAT cell line	Prat_848
27642862	RPENTPEPVSTSVSHYGAEPTTVSPCPSSSA	YRPENTPEPVSTSVSHY(ph)GAEPTTVSPCPSSSAK	Y37	0.819781	H	C	Profile	Enrichment-study	Label-free	Src superbinder+Ti-IMAC	LTQ-Orbitrap Velos	[1091700.0, 0.0, 0.0]	P07947	YES1	Y32	Pervanadate@MCF7 cell line	Prat_852
27642862	MGCIKSKENKSPAIKYRPENTPEPVSTSVSH	Y(ph)RPENTPEPVSTSVSHY(ph)GAEPTTVSPCPSSSAK	Y21	0.988106	H	C	Profile	Enrichment-study	Label-free	Src superbinder+Ti-IMAC	LTQ-Orbitrap Velos	[0.0, 838580.0, 145670.0]	P07947	YES1	Y16	Pervanadate@MDAMB231 cell line	Prat_853
27642862	RPENTPEPVSTSVSHYGAEPTTVSPCPSSSA	YRPENTPEPVSTSVSHY(ph)GAEPTTVSPCPSSSAK	Y37	0.987432	H	C	Profile	Enrichment-study	Label-free	Src superbinder+Ti-IMAC	LTQ-Orbitrap Velos	[5810700.0, 1191000.0, 0.0]	P07947	YES1	Y32	Pervanadate@MDAMB231 cell line	Prat_853
27642862	IQSFLEDYFTATEPQYQPGENL_________	KDPDERPTFEYIQSFLEDYFTATEPQY(ph)QPGENL	Y27	0.99958	H	C	P	phosphotyrosine superbinder	Label free	pTyr+Ti4+-IMAC	LTQ Orbitrap Velos	[2842100.0, 0.0, 0.0]	P07947	YES1	Y537	Untreated control@BEL7402 cell line	Prat_1293
27642862	MGCIKSKENKSPAIKYRPENTPEPVSTSVSH	Y(ph)RPENTPEPVSTSVSHY(ph)GAEPTTVSPCPSSSAK	Y1	0.761615	H	C	P	phosphotyrosine superbinder	Label free	pTyr+Ti4+-IMAC	LTQ Orbitrap Velos	[0.0, 306070.0, 0.0]	P07947	YES1	Y16	Untreated control@BEL7402 cell line	Prat_1293
27642862	MGCIKSKENKSPAIKYRPENTPEPVSTSVSH	Y(ph)RPENTPEPVSTSVSHY(ph)GAEPTTVSPCPSSSAK	Y1	0.984218	H	C	P	phosphotyrosine superbinder	Label free	pTyr+Ti4+-IMAC	LTQ Orbitrap Velos	[0.0, 187130.0, 0.0]	P07947	YES1	Y16	Untreated control@HeLa cells	Prat_1304
27642862	RPENTPEPVSTSVSHYGAEPTTVSPCPSSSA	YRPENTPEPVSTSVSHY(ph)GAEPTTVSPCPSSSAK	Y17	0.955326	H	C	P	phosphotyrosine superbinder	Label free	pTyr+Ti4+-IMAC	LTQ Orbitrap Velos	[2997700.0, 411120.0, 0.0]	P07947	YES1	Y32	Untreated control@Hep-G2 cells	Prat_1305
27642862	RPENTPEPVSTSVSHYGAEPTTVSPCPSSSA	YRPENTPEPVSTSVSHY(ph)GAEPTTVSPCPSSSAK	Y17	0.954939	H	C	P	phosphotyrosine superbinder	Label free	pTyr+Ti4+-IMAC	LTQ Orbitrap Velos	[0.0, 13048000.0, 0.0]	P07947	YES1	Y32	Untreated control@Jurkat cells	Prat_1306
27642862	KIADFGLARLIEDNEYTAREGAKFPIKWTAP;KIADFGLARLIEDNEYTARQGAKFPIKWTAP	LIEDNEY(ph)TAR	Y7	0.998196	H	C	P	phosphotyrosine superbinder	Label free	pTyr+Ti4+-IMAC	LTQ Orbitrap Velos	[1370000.0, 0.0, 0.0]	P07947	YES1	Y426	Pervanadate@HeLa cells_27642862	dup_123
27642862	KIADFGLARLIEDNEYTAREGAKFPIKWTAP;KIADFGLARLIEDNEYTARQGAKFPIKWTAP	LIEDNEY(ph)TAR	Y7	0.980531	H	C	P	phosphotyrosine superbinder	Label free	pTyr+Ti4+-IMAC	LTQ Orbitrap Velos	[10299000.0, 0.0, 0.0]	P07947	YES1	Y426	Pervanadate(4G10+IMAC)@HeLa cells	Prat_838
27642862	KIADFGLARLIEDNEYTAREGAKFPIKWTAP;KIADFGLARLIEDNEYTARQGAKFPIKWTAP	LIEDNEY(ph)TAR	Y7	0.998196	H	C	P	Enrichment analysis	Label free	pTyr+Ti4+-IMAC	LTQ Orbitrap Velos	[1370000.0, 0.0, 0.0]	P07947	YES1	Y426	Pervanadate(pY)@HeLa cells	Prat_839
28331001	IQSFLEDYFTATEPQYQPGENL_________	_KDPDERPTFEYIQSFLEDYFTATEPQY(ph)QPGENL_	Y542	0.99975	H	C	Profiling	Lung cancer	SILAC	pY-100 or pY1000	LTQ-Orbitrap Elite	['Present', 'Present']	P07947	YES1	Y537	Afatinib @H3255cell line	Prat_46
28331001	DNVKHYKIRKLDNGGYYITTRAQFDTLQKLV	_KLDNGGY(ph)YITTR_	Y227	0.996668	H	C	Profiling	Lung cancer	SILAC	pY-100 or pY1000	LTQ-Orbitrap Elite	['Present', 'Present']	P07947	YES1	Y222	Erlotinib@H3255 cell line	Prat_442
29967110	VSTSVSHYGAEPTTVSPCPSSSAKGTAVNFS		S40	0.933423	H	C	Profiling	Lung Cancer	Label free	Fe3+-IMAC	Orbitrap Q-Exactive HF	[0.466692, -0.05491447]	P07947	YES1	S40	DMSO@PC9 cell line	Prat_362
29967110	VSTSVSHYGAEPTTVSPCPSSSAKGTAVNFS		S40	0.933423	H	C	Profiling	Lung Cancer	Label free	Fe3+-IMAC	Orbitrap Q-Exactive HF	[0.2395306, 0.3640175, -0.6983318]	P07947	YES1	S40	Afatinib (30min)@PC9 cell line	Prat_44
29967110	VSTSVSHYGAEPTTVSPCPSSSAKGTAVNFS		S40	0.933423	H	C	Profiling	Lung Cancer	Label free	Fe3+-IMAC	Orbitrap Q-Exactive HF	[0.4815903, -1.731438, -1.230745]	P07947	YES1	S40	Afatinib (2d)@PC9 cell line	Prat_43
29967110	VSTSVSHYGAEPTTVSPCPSSSAKGTAVNFS		S40	0.933423	H	C	Profiling	Lung Cancer	Label free	Fe3+-IMAC	Orbitrap Q-Exactive HF	[-0.7645531]	P07947	YES1	S40	Afatinib (5d)@PC9 cell line	Prat_45
30061712			S40	0.987428	H	C	Profiling	Colorectal Cancer	TMT	IMAC	Q Exactive	[1.44473]	P07947	YES1	S40	2D cultured HCT116 spheroids-R1	Prat_4
30061712			S111	0.999987	H	C	Profiling	Colorectal Cancer	TMT	IMAC	Q Exactive	[-2.987068]	P07947	YES1	S111	2D cultured HCT116 spheroids-R2	Prat_5
30061712			Y194	0.999954	H	C	Profiling	Colorectal Cancer	TMT	IMAC	Q Exactive	[-0.197628]	P07947	YES1	Y194	2D cultured HCT116 spheroids-R3	Prat_6
30061712			S46	0.93577	H	C	Profiling	Colorectal Cancer	TMT	IMAC	Q Exactive	[-0.1756458]	P07947	YES1	S46	2D cultured HCT116 spheroids-R3	Prat_6
30061712			T21	0.982631	H	C	Profiling	Colorectal Cancer	TMT	IMAC	Q Exactive	[2.315691]	P07947	YES1	T21	2D cultured HCT116 spheroids-R3	Prat_6
30061712			S40	0.951476	H	C	Profiling	Colorectal Cancer	TMT	IMAC	Q Exactive	[2.705162]	P07947	YES1	S40	2D cultured(Acetone)HCT116 spheroids-R2	Prat_8
30061712			T21	0.932124	H	C	Profiling	Colorectal Cancer	TMT	IMAC	Q Exactive	[-0.02161026]	P07947	YES1	T21	2D cultured(Acetone)HCT116 spheroids-R2	Prat_8
30061712			S40	0.954104	H	C	Profiling	Colorectal Cancer	TMT	IMAC	Q Exactive	[3.208389]	P07947	YES1	S40	3D cultured(CR)HCT116 spheroids-R1	Prat_12
30061712			Y194	0.999856	H	C	Profiling	Colorectal Cancer	TMT	IMAC	Q Exactive	[-0.2081318]	P07947	YES1	Y194	3D cultured(Dispase)HCT116 spheroids-R2	Prat_16
30061712			S40	0.978949	H	C	Profiling	Colorectal Cancer	TMT	IMAC	Q Exactive	[2.077525]	P07947	YES1	S40	3D cultured(Dispase)HCT116 spheroids-R2	Prat_16
30061712			T21	0.957098	H	C	Profiling	Colorectal Cancer	TMT	IMAC	Q Exactive	[-1.028034]	P07947	YES1	T21	3D cultured(Dispase)HCT116 spheroids-R2	Prat_16
30061712			Y426	0.770335	H	C	Profiling	Colorectal Cancer	TMT	IMAC	Q Exactive	[2.180855]	P07947	YES1	Y426	Untreated@HCT116 spheroids	Prat_1324
30843680	_____MGCIKSKENKSPAIKYRPENTPEPVS		S11	0.98948	H	C	Profiling	breast cancer	TMT	IMAC-Fe3+	Orbitrap fusion lumos tribrid	[0.422663, -2.99066, 0.0287788, -0.552894]	P07947	YES1	S11	Untreated@Human islet cells	Prat_1338
30843680	_____MGCIKSKENKSPAIKYRPENTPEPVS		S11	0.98948	H	C	Profiling	breast cancer	TMT	IMAC-Fe3+	Orbitrap fusion lumos tribrid	[-0.195273]	P07947	YES1	S11	Untreated@Human islet cells	Prat_1338
30843680	_____MGCIKSKENKSPAIKYRPENTPEPVS		S11	0.790001	H	C	Profiling	breast cancer	TMT	IMAC-Fe3+	Orbitrap fusion lumos tribrid	[8.57743, 9.20533, 8.53391, 9.35601, 8.55532, 8.8041, 9.1362, 12.9942, 9.01494]	P07947	YES1	S11	With boosting channel@AML cells	Prat_1372
30843680	_____MGCIKSKENKSPAIKYRPENTPEPVS		S11	0.98948	H	C	Profiling	breast cancer	TMT	IMAC-Fe3+	Orbitrap fusion lumos tribrid	[0.630182, 0.359333, 0.724552, -0.911712]	P07947	YES1	S11	Cytokine(IL-1beta,IFN-gama)@Human islet cells	Prat_231
30843680	_____MGCIKSKENKSPAIKYRPENTPEPVS		S11	0.98948	H	C	Profiling	breast cancer	TMT	IMAC-Fe3+	Orbitrap fusion lumos tribrid	[]	P07947	YES1	S11	Cytokine(IL-1beta,IFN-gama)@Human islet cells	Prat_231
32314919	VSTSVSHYGAEPTTVSPCPSSSAKGTAVNFS	YRPENTPEPVSTSVSHYGAEPTTVS(ph)PCPSSSAK	S45	0.929509	H	C	Profiling	Inhibitors of checkpoint kinase 1 (CHK1)	SILAC	TiO2	Orbitrap Elite MS	[17821000.0]	P07947	YES1	S40	HU+SCH 900776 SF2@HEK293A cell	Prat_559
32314919	VSTSVSHYGAEPTTVSPCPSSSAKGTAVNFS	YRPENTPEPVSTSVSHYGAEPTTVS(ph)PCPSSSAK	S45	0.929509	H	C	Profiling	Inhibitors of checkpoint kinase 1 (CHK1)	SILAC	TiO2	Orbitrap Elite MS	[35846000.0]	P07947	YES1	S40	HU SF2@HEK293A cell	Prat_552
32755597	VSTSVSHYGAEPTTVSPCPSSSAKGTAVNFS	YRPENTPEPVSTSVSHYGAEPTTVS(ph)PCPSSSAK		0.99695	H	C	profiling	Liver Cancer	Labelling Not mention	IMAC	Orbitrap Elite or Orbitrap Fusion Lumos Tribrid	[1.99884, 2.96213, 2.151064, 2.165802, 3.37063, 2.455584]	P07947	YES1	S40	AXL-RNAi@HCC	Prat_81
32755597	VSTSVSHYGAEPTTVSPCPSSSAKGTAVNFS	YRPENTPEPVSTSVSHYGAEPTTVS(ph)PCPSSSAK		0.99695	H	C	profiling	Liver Cancer	Labelling Not mention	IMAC	Orbitrap Elite or Orbitrap Fusion Lumos Tribrid	[4.174997, 3.476431, 3.17005, 4.048191, 3.526875, 3.45031]	P07947	YES1	S40	WT-AXL-RNAi@HCC	Prat_1377
32859902	AIKYRPENTPEPVSTSVSHYGAEPTTVSPCP		S28	0.787574	H	C	Profiling	Infection	Label free	IMAC	Orbitrap Fusion or Q Exactive Plus	[]	P07947	YES1	S28	CVB3 infection(10h)@HeLa R19 cells	Prat_219
32859902	VSTSVSHYGAEPTTVSPCPSSSAKGTAVNFS		S40	0.866367	H	C	Profiling	Infection	Label free	IMAC	Orbitrap Fusion or Q Exactive Plus	[]	P07947	YES1	S40	CVB3 infection(10h)@HeLa R19 cells	Prat_219
32859902	AIKYRPENTPEPVSTSVSHYGAEPTTVSPCP		S28	0.787574	H	C	Profiling	Infection	Label free	IMAC	Orbitrap Fusion or Q Exactive Plus	[]	P07947	YES1	S28	CVB3 infection(2h)@HeLa R19 cells	Prat_220
32859902	VSTSVSHYGAEPTTVSPCPSSSAKGTAVNFS		S40	0.866367	H	C	Profiling	Infection	Label free	IMAC	Orbitrap Fusion or Q Exactive Plus	[]	P07947	YES1	S40	CVB3 infection(2h)@HeLa R19 cells	Prat_220
32859902	AIKYRPENTPEPVSTSVSHYGAEPTTVSPCP		S28	0.787574	H	C	Profiling	Infection	Label free	IMAC	Orbitrap Fusion or Q Exactive Plus	[-0.7507763]	P07947	YES1	S28	CVB3 infection(4h)@HeLa R19 cells	Prat_221
32859902	AIKYRPENTPEPVSTSVSHYGAEPTTVSPCP		S28	0.787574	H	C	Profiling	Infection	Label free	IMAC	Orbitrap Fusion or Q Exactive Plus	[]	P07947	YES1	S28	CVB3 infection(4h)@HeLa R19 cells	Prat_221
32859902	VSTSVSHYGAEPTTVSPCPSSSAKGTAVNFS		S40	0.866367	H	C	Profiling	Infection	Label free	IMAC	Orbitrap Fusion or Q Exactive Plus	[]	P07947	YES1	S40	CVB3 infection(4h)@HeLa R19 cells	Prat_221
32859902	AIKYRPENTPEPVSTSVSHYGAEPTTVSPCP		S28	0.787574	H	C	Profiling	Infection	Label free	IMAC	Orbitrap Fusion or Q Exactive Plus	[-0.4220257]	P07947	YES1	S28	CVB3 infection(6h)@HeLa R19 cells	Prat_222
32859902	AIKYRPENTPEPVSTSVSHYGAEPTTVSPCP		S28	0.787574	H	C	Profiling	Infection	Label free	IMAC	Orbitrap Fusion or Q Exactive Plus	[]	P07947	YES1	S28	CVB3 infection(6h)@HeLa R19 cells	Prat_222
32859902	VSTSVSHYGAEPTTVSPCPSSSAKGTAVNFS		S40	0.866367	H	C	Profiling	Infection	Label free	IMAC	Orbitrap Fusion or Q Exactive Plus	[-1.309385]	P07947	YES1	S40	CVB3 infection(6h)@HeLa R19 cells	Prat_222
32859902	VSTSVSHYGAEPTTVSPCPSSSAKGTAVNFS		S40	0.866367	H	C	Profiling	Infection	Label free	IMAC	Orbitrap Fusion or Q Exactive Plus	[]	P07947	YES1	S40	CVB3 infection(6h)@HeLa R19 cells	Prat_222
32859902	AIKYRPENTPEPVSTSVSHYGAEPTTVSPCP		S28	0.787574	H	C	Profiling	Infection	Label free	IMAC	Orbitrap Fusion or Q Exactive Plus	[-2.04188, -1.653553, -2.074709]	P07947	YES1	S28	CVB3 infection(8h)@HeLa R19 cells	Prat_223
32859902	AIKYRPENTPEPVSTSVSHYGAEPTTVSPCP		S28	0.787574	H	C	Profiling	Infection	Label free	IMAC	Orbitrap Fusion or Q Exactive Plus	[]	P07947	YES1	S28	CVB3 infection(8h)@HeLa R19 cells	Prat_223
32859902	VSTSVSHYGAEPTTVSPCPSSSAKGTAVNFS		S40	0.866367	H	C	Profiling	Infection	Label free	IMAC	Orbitrap Fusion or Q Exactive Plus	[-1.410252]	P07947	YES1	S40	CVB3 infection(8h)@HeLa R19 cells	Prat_223
32859902	VSTSVSHYGAEPTTVSPCPSSSAKGTAVNFS		S40	0.866367	H	C	Profiling	Infection	Label free	IMAC	Orbitrap Fusion or Q Exactive Plus	[]	P07947	YES1	S40	CVB3 infection(8h)@HeLa R19 cells	Prat_223
32859902	AIKYRPENTPEPVSTSVSHYGAEPTTVSPCP		S28	0.787574	H	C	Profiling	Infection	Label free	IMAC	Orbitrap Fusion or Q Exactive Plus	[]	P07947	YES1	S28	Mock infected(0h)@HeLa R19 cells	Prat_746
32859902	VSTSVSHYGAEPTTVSPCPSSSAKGTAVNFS		S40	0.866367	H	C	Profiling	Infection	Label free	IMAC	Orbitrap Fusion or Q Exactive Plus	[-2.461096, -2.33243]	P07947	YES1	S40	Mock infected(0h)@HeLa R19 cells	Prat_746
32859902	VSTSVSHYGAEPTTVSPCPSSSAKGTAVNFS		S40	0.866367	H	C	Profiling	Infection	Label free	IMAC	Orbitrap Fusion or Q Exactive Plus	[]	P07947	YES1	S40	Mock infected(0h)@HeLa R19 cells	Prat_746
32859902	AIKYRPENTPEPVSTSVSHYGAEPTTVSPCP		S28	0.787574	H	C	Profiling	Infection	Label free	IMAC	Orbitrap Fusion or Q Exactive Plus	[-2.644827]	P07947	YES1	S28	Mock infected(10h)@HeLa R19 cells	Prat_747
32859902	AIKYRPENTPEPVSTSVSHYGAEPTTVSPCP		S28	0.787574	H	C	Profiling	Infection	Label free	IMAC	Orbitrap Fusion or Q Exactive Plus	[]	P07947	YES1	S28	Mock infected(10h)@HeLa R19 cells	Prat_747
32859902	VSTSVSHYGAEPTTVSPCPSSSAKGTAVNFS		S40	0.866367	H	C	Profiling	Infection	Label free	IMAC	Orbitrap Fusion or Q Exactive Plus	[-1.918764, -2.008747, -1.222115, -0.8055935]	P07947	YES1	S40	Mock infected(10h)@HeLa R19 cells	Prat_747
32859902	VSTSVSHYGAEPTTVSPCPSSSAKGTAVNFS		S40	0.866367	H	C	Profiling	Infection	Label free	IMAC	Orbitrap Fusion or Q Exactive Plus	[]	P07947	YES1	S40	Mock infected(10h)@HeLa R19 cells	Prat_747
32865326		GAY(ph)SLSIR	Y194	0.994002	H	C	Profiling	Tyrosine kinase signaling	TMT	pY+IMAC-Fe	Q Exactive HF-X	[2253.064924, 2195.130598, 1783.92827]	P07947	YES1	Y194	DMSO@PC9 cells	Prat_363
32865326		GAY(ph)SLSIR	Y194	0.994002	H	C	Profiling	Tyrosine kinase signaling	TMT	pY+IMAC-Fe	Q Exactive HF-X	[1769.126029, 1796.103536, 3179.837839]	P07947	YES1	Y194	Erlotinib@PC9 cells	Prat_444
32865326		GAY(ph)SLSIR		0.994002	H	C	Profiling	Tyrosine kinase signaling	TMT	pY+IMAC-Fe	Q Exactive HF-X	[2730.585484, 3450.7, 2811.16273]	P07947	YES1	Y194	Osimertinib(1h)@PC9 cells	Prat_816
33021054	DNVKHYKIRKLDNGGYYITTRAQFDTLQKLV		Y7	0.99976	H	C	Profiling	colon cancer	TMT	TIO2	Q Exactive	[6.40504065222376, 6.58760248654767]	P07947	YES1	Y222	DMSO@DLD1 cell line	Prat_319
33021054	SNYVAPADSIQAEEWYFGKMGRKDAERLLLN		Y21	0.999987	H	C	Profiling	colon cancer	TMT	TIO2	Q Exactive	[5.8833710220712]	P07947	YES1	Y159	DMSO@DLD1 cell line	Prat_319
33021054	DNVKHYKIRKLDNGGYYITTRAQFDTLQKLV		Y7	0.99976	H	C	Profiling	colon cancer	TMT	TIO2	Q Exactive	[6.469272805363, 6.64548820591189]	P07947	YES1	Y222	DMSO@HT29 cell line	Prat_337
33021054	SNYVAPADSIQAEEWYFGKMGRKDAERLLLN		Y21	0.999987	H	C	Profiling	colon cancer	TMT	TIO2	Q Exactive	[6.11550746852969, 6.10092762588486]	P07947	YES1	Y159	DMSO@HT29 cell line	Prat_337
33021054	DNVKHYKIRKLDNGGYYITTRAQFDTLQKLV		Y7	0.99976	H	C	Profiling	colon cancer	TMT	TIO2	Q Exactive	[6.53723586217851, 6.45732539672472]	P07947	YES1	Y222	DMSO@SW620 cell line	Prat_376
33021054	SNYVAPADSIQAEEWYFGKMGRKDAERLLLN		Y21	0.999987	H	C	Profiling	colon cancer	TMT	TIO2	Q Exactive	[5.78773778706289, 5.88386967607799]	P07947	YES1	Y159	DMSO@SW620 cell line	Prat_376
33021054	DNVKHYKIRKLDNGGYYITTRAQFDTLQKLV		Y7	0.99976	H	C	Profiling	colon cancer	TMT	TIO2	Q Exactive	[6.50975157500967, 6.48648263434796]	P07947	YES1	Y222	DMSO@HCT116 cell line	Prat_330
33021054	SNYVAPADSIQAEEWYFGKMGRKDAERLLLN		Y21	0.999987	H	C	Profiling	colon cancer	TMT	TIO2	Q Exactive	[5.94848807268501, 5.81136385490288]	P07947	YES1	Y159	DMSO@HCT116 cell line	Prat_330
33021054	DNVKHYKIRKLDNGGYYITTRAQFDTLQKLV		Y7	0.99976	H	C	Profiling	colon cancer	TMT	TIO2	Q Exactive	[6.7179522386059, 6.91351202883922]	P07947	YES1	Y222	DMSO@LS174T cell line	Prat_346
33021054	SNYVAPADSIQAEEWYFGKMGRKDAERLLLN		Y21	0.999987	H	C	Profiling	colon cancer	TMT	TIO2	Q Exactive	[5.91125017670969]	P07947	YES1	Y159	DMSO@LS174T cell line	Prat_346
33021054	DNVKHYKIRKLDNGGYYITTRAQFDTLQKLV		Y7	0.99976	H	C	Profiling	colon cancer	TMT	TIO2	Q Exactive	[6.65290961674412, 6.8478185524643]	P07947	YES1	Y222	DMSO@SW48 cell line	Prat_375
33021054	SNYVAPADSIQAEEWYFGKMGRKDAERLLLN		Y21	0.999987	H	C	Profiling	colon cancer	TMT	TIO2	Q Exactive	[6.03101696078739, 6.1444589060663]	P07947	YES1	Y159	DMSO@SW48 cell line	Prat_375
33021054	DNVKHYKIRKLDNGGYYITTRAQFDTLQKLV		Y7	0.99976	H	C	Profiling	colon cancer	TMT	TIO2	Q Exactive	[6.27094675551621, 6.46407585515908]	P07947	YES1	Y222	Regorafenib+Vemurafenib+GDC-0994@HCT116 cell line	Prat_948
33021054	SNYVAPADSIQAEEWYFGKMGRKDAERLLLN		Y21	0.999987	H	C	Profiling	colon cancer	TMT	TIO2	Q Exactive	[5.76382077905573, 5.96239088725503]	P07947	YES1	Y159	Regorafenib+Vemurafenib+GDC-0994@HCT116 cell line	Prat_948
33021054	DNVKHYKIRKLDNGGYYITTRAQFDTLQKLV		Y7	0.99976	H	C	Profiling	colon cancer	TMT	TIO2	Q Exactive	[6.68931486449911, 6.46623261867872]	P07947	YES1	Y222	Erlotinib+Vemurafenib+GDC-0994+Crenolanib@SW620 cell line	Prat_445
33021054	SNYVAPADSIQAEEWYFGKMGRKDAERLLLN		Y21	0.999987	H	C	Profiling	colon cancer	TMT	TIO2	Q Exactive	[5.93078207531714, 6.14100420830471]	P07947	YES1	Y159	Erlotinib+Vemurafenib+GDC-0994+Crenolanib@SW620 cell line	Prat_445
33021054	DNVKHYKIRKLDNGGYYITTRAQFDTLQKLV		Y7	0.99976	H	C	Profiling	colon cancer	TMT	TIO2	Q Exactive	[6.83395843866831, 6.72066616693371]	P07947	YES1	Y222	Regorafenib+Vemurafenib+GDC-0994@LS174T cell line	Prat_949
33021054	SNYVAPADSIQAEEWYFGKMGRKDAERLLLN		Y21	0.999987	H	C	Profiling	colon cancer	TMT	TIO2	Q Exactive	[5.95070287856551, 6.02997796845945]	P07947	YES1	Y159	Regorafenib+Vemurafenib+GDC-0994@LS174T cell line	Prat_949
33021054	DNVKHYKIRKLDNGGYYITTRAQFDTLQKLV		Y7	0.99976	H	C	Profiling	colon cancer	TMT	TIO2	Q Exactive	[6.51607046675099, 6.60089591685836]	P07947	YES1	Y222	Regorafenib+Erlotinib+Vemurafenib+Selumetinib@DLD1 cell line	Prat_945
33021054	SNYVAPADSIQAEEWYFGKMGRKDAERLLLN		Y21	0.999987	H	C	Profiling	colon cancer	TMT	TIO2	Q Exactive	[6.05511521049964, 6.01259413014937]	P07947	YES1	Y159	Regorafenib+Erlotinib+Vemurafenib+Selumetinib@DLD1 cell line	Prat_945
33021054	DNVKHYKIRKLDNGGYYITTRAQFDTLQKLV		Y7	0.99976	H	C	Profiling	colon cancer	TMT	TIO2	Q Exactive	[6.4121637614462, 6.46084047856138]	P07947	YES1	Y222	Regorafenib+Selumetinib+Vemurafenib+GDC-0994@SW620 cell line	Prat_947
33021054	SNYVAPADSIQAEEWYFGKMGRKDAERLLLN		Y21	0.999987	H	C	Profiling	colon cancer	TMT	TIO2	Q Exactive	[5.73850239256068, 5.90368140128162]	P07947	YES1	Y159	Regorafenib+Selumetinib+Vemurafenib+GDC-0994@SW620 cell line	Prat_947
33021054	DNVKHYKIRKLDNGGYYITTRAQFDTLQKLV		Y7	0.99976	H	C	Profiling	colon cancer	TMT	TIO2	Q Exactive	[6.74464325062196, 6.55879521207189]	P07947	YES1	Y222	Regorafenib+Selumetinib+Vatalanib+AZD-4547@HT29 cell line	Prat_946
33021054	SNYVAPADSIQAEEWYFGKMGRKDAERLLLN		Y21	0.999987	H	C	Profiling	colon cancer	TMT	TIO2	Q Exactive	[6.08922959049081]	P07947	YES1	Y159	Regorafenib+Selumetinib+Vatalanib+AZD-4547@HT29 cell line	Prat_946
33619172	IQSFLEDYFTATEPQYQPGENL_________	KDPDERPTFEYIQSFLEDYFTATEPQY(ph)QPGENL	Y537	0.999832	H	C	Profile	Signalling-study	TMT	anti-pY-1000+IMAC	Q Exactive HF-X	[13.115600482978, 14.013930660887, 13.0368431476189, '-']	P07947	YES1	Y537	DMSO@Calu1 cell line	Prat_315
33619172	RPENTPEPVSTSVSHYGAEPTTVSPCPSSSA	YRPENTPEPVSTSVSHY(ph)GAEPTTVSPCPSSSAK	Y32	0.968019	H	C	Profile	Signalling-study	TMT	anti-pY-1000+IMAC	Q Exactive HF-X	[11.7793180512126, 13.7439636821527, 14.5029740984453, '-']	P07947	YES1	Y32	DMSO@Calu1 cell line	Prat_315
33619172	IQSFLEDYFTATEPQYQPGENL_________	KDPDERPTFEYIQSFLEDYFTATEPQY(ph)QPGENL	Y537	0.999832	H	C	Profile	Signalling-study	TMT	anti-pY-1000+IMAC	Q Exactive HF-X	[13.7608478272546, 14.592025656603, 13.0664511282745, '-']	P07947	YES1	Y537	ARS1620(24h)@Calu1 cell line pY+IMAC	Prat_70
33619172	RPENTPEPVSTSVSHYGAEPTTVSPCPSSSA	YRPENTPEPVSTSVSHY(ph)GAEPTTVSPCPSSSAK	Y32	0.968019	H	C	Profile	Signalling-study	TMT	anti-pY-1000+IMAC	Q Exactive HF-X	[13.8563726167757, 13.0990744077618, 12.9708870883014, '-']	P07947	YES1	Y32	ARS1620(24h)@Calu1 cell line pY+IMAC	Prat_70
33619172	IQSFLEDYFTATEPQYQPGENL_________	KDPDERPTFEYIQSFLEDYFTATEPQY(ph)QPGENL	Y537	0.999832	H	C	Profile	Signalling-study	TMT	anti-pY-1000+IMAC	Q Exactive HF-X	[12.7627913343587, 12.8966009722433, 13.0782416087503, '-']	P07947	YES1	Y537	ARS1620(6h)@Calu1 cell line pY+IMAC	Prat_76
33619172	RPENTPEPVSTSVSHYGAEPTTVSPCPSSSA	YRPENTPEPVSTSVSHY(ph)GAEPTTVSPCPSSSAK	Y32	0.968019	H	C	Profile	Signalling-study	TMT	anti-pY-1000+IMAC	Q Exactive HF-X	[14.6099912132875, 13.0407418898417, 14.2607097737629, '-']	P07947	YES1	Y32	ARS1620(6h)@Calu1 cell line pY+IMAC	Prat_76
33727228	IQSFLEDYFTATEPQYQPGENL_________	KDPDERPTFEYIQSFLEDYFTATEPQY(ph)QPGENL	Y537	0.999857	H	C	Profiling	Lung Cancer	SILAC	TiO2	LTQ-Orbitrap Elite	[1039300.0, 0.0, 0.0]	P07947	YES1	Y537	DMSO@AZR3 cell line Exp1	Prat_306
33727228	DNVKHYKIRKLDNGGYYITTRAQFDTLQKLV	KLDNGGY(ph)YITTR	Y222	0.99552	H	C	Profiling	Lung Cancer	SILAC	TiO2	LTQ-Orbitrap Elite	[579140.0, 328940.0, 1557800.0]	P07947	YES1	Y222	DMSO@AZR3 cell line Exp1	Prat_306
33727228	IQSFLEDYFTATEPQYQPGENL_________	KDPDERPTFEYIQSFLEDYFTATEPQY(ph)QPGENL	Y537	0.999857	H	C	Profiling	Lung Cancer	SILAC	TiO2	LTQ-Orbitrap Elite	[996460.0, 0.0, 0.0]	P07947	YES1	Y537	DMSO@AZR4 cell line Exp1	Prat_307
33727228	DNVKHYKIRKLDNGGYYITTRAQFDTLQKLV	KLDNGGY(ph)YITTR	Y222	0.99552	H	C	Profiling	Lung Cancer	SILAC	TiO2	LTQ-Orbitrap Elite	[751270.0, 750510.0, 2272700.0]	P07947	YES1	Y222	DMSO@AZR4 cell line Exp1	Prat_307
33727228	DNVKHYKIRKLDNGGYYITTRAQFDTLQKLV	KLDNGGY(ph)YITTR	Y222	0.995186	H	C	Profiling	Lung Cancer	SILAC	TiO2	LTQ-Orbitrap Elite	[380750.0, 0.0, 190870.0]	P07947	YES1	Y222	DMSO@COR1 cell line Exp2	Prat_316
33727228	DNVKHYKIRKLDNGGYYITTRAQFDTLQKLV	KLDNGGY(ph)YITTR	Y222	0.995186	H	C	Profiling	Lung Cancer	SILAC	TiO2	LTQ-Orbitrap Elite	[474200.0, 0.0, 160070.0]	P07947	YES1	Y222	DMSO@COR10 cell line Exp2	Prat_317
33727228	IQSFLEDYFTATEPQYQPGENL_________	KDPDERPTFEYIQSFLEDYFTATEPQY(ph)QPGENL	Y537	0.999857	H	C	Profiling	Lung Cancer	SILAC	TiO2	LTQ-Orbitrap Elite	[1784300.0, 0.0, 3162200.0]	P07947	YES1	Y537	DMSO@H1975 cell line Exp1	Prat_323
33727228	DNVKHYKIRKLDNGGYYITTRAQFDTLQKLV	KLDNGGY(ph)YITTR	Y222	0.99552	H	C	Profiling	Lung Cancer	SILAC	TiO2	LTQ-Orbitrap Elite	[1734400.0, 2519700.0, 2886700.0]	P07947	YES1	Y222	DMSO@H1975 cell line Exp1	Prat_323
33727228	DNVKHYKIRKLDNGGYYITTRAQFDTLQKLV	KLDNGGY(ph)YITTR	Y222	0.995186	H	C	Profiling	Lung Cancer	SILAC	TiO2	LTQ-Orbitrap Elite	[2105500.0, 0.0, 570960.0]	P07947	YES1	Y222	DMSO@H1975 cell line Exp2	Prat_324
33819647	VSTSVSHYGAEPTTVSPCPSSSAKGTAVNFS	YRPENTPEPVSTSVSHYGAEPTTVS(ph)PCPSSSAK	S40	0.883698	H	C	Profiling	osteosarcoma	Label free	TiO2	Q Exactive HF	[23.3203848499321, 23.5692105500439, 23.1483724545103]	P07947	YES1	S40	IR-Urea@U2OS cell	Prat_633
33845483	VSTSVSHYGAEPTTVSPCPSSSAKGTAVNFS		S40	provided	H	C	Profiling	SARS-Infection	Label-free	Fe3+NTA	Orbitrap Exploris 480	['Present', 'Present', 'Present', 'Present']	P07947	YES1	S40	DMSO(12h)@A549 cell line	Prat_281
33845483	VSTSVSHYGAEPTTVSPCPSSSAKGTAVNFS		S40	provided	H	C	Profiling	SARS-Infection	Label-free	Fe3+NTA	Orbitrap Exploris 480	['Present', 'Present', 'Present', 'Present']	P07947	YES1	S40	DMSO(24h)@A549 cell line	Prat_288
33845483	VSTSVSHYGAEPTTVSPCPSSSAKGTAVNFS		S40	provided	H	C	Profiling	SARS-Infection	Label-free	Fe3+NTA	Orbitrap Exploris 480	['Present', 'Present', 'Present', 'Present']	P07947	YES1	S40	DMSO(36h)@A549 cell line	Prat_293
33845483	VSTSVSHYGAEPTTVSPCPSSSAKGTAVNFS		S40	provided	H	C	Profiling	SARS-Infection	Label-free	Fe3+NTA	Orbitrap Exploris 480	['Present', 'Present', 'Present', 'Present']	P07947	YES1	S40	SARS-CoV(24h)@A549 cell line	Prat_1012
33845483	VSTSVSHYGAEPTTVSPCPSSSAKGTAVNFS		S40	provided	H	C	Profiling	SARS-Infection	Label-free	Fe3+NTA	Orbitrap Exploris 480	['Present', 'Present', 'Present', 'Present']	P07947	YES1	S40	SARS-CoV(36h)@A549 cell line	Prat_1013
33845483	VSTSVSHYGAEPTTVSPCPSSSAKGTAVNFS		S40	provided	H	C	Profiling	SARS-Infection	Label-free	Fe3+NTA	Orbitrap Exploris 480	['Present', 'Present', 'Present', 'Present']	P07947	YES1	S40	SARS-CoV2(12h)@A549 cell line	Prat_1015
33845483	VSTSVSHYGAEPTTVSPCPSSSAKGTAVNFS		S40	provided	H	C	Profiling	SARS-Infection	Label-free	Fe3+NTA	Orbitrap Exploris 480	['Present', 'Present', 'Present', 'Present']	P07947	YES1	S40	SARS-CoV2(24h)@A549 cell line	Prat_1016
33845483	VSTSVSHYGAEPTTVSPCPSSSAKGTAVNFS		S40	provided	H	C	Profiling	SARS-Infection	Label-free	Fe3+NTA	Orbitrap Exploris 480	['Present', 'Present', 'Present', 'Present']	P07947	YES1	S40	SARS-CoV2(36h)@A549 cell line	Prat_1017
33895784	DHVKHYKIRKLDNGGYYITTRAQFETLQQLV		Y6	0.88415	H	C	Profiling	Acute lymphoblastic leukemia	SILAC	PY+TiO2	Orbitrap Fusion Tribrid	[1233200.0]	P07947	YES1	Y222	Ruxolitinib(5h)@MHH-CALL-4 cell R2 H	Prat_975
33895784	DHVKHYKIRKLDNGGYYITTRAQFETLQQLV		Y6	0.88415	H	C	Profiling	Acute lymphoblastic leukemia	SILAC	PY+TiO2	Orbitrap Fusion Tribrid	[1233200.0]	P07947	YES1	Y222	DexamethasoneRuxolitinib(5h)@MHH-CALL-4 cell R2 H	Prat_255
33895784	DHVKHYKIRKLDNGGYYITTRAQFETLQQLV		Y6	0.88415	H	C	Profiling	Acute lymphoblastic leukemia	SILAC	PY+TiO2	Orbitrap Fusion Tribrid	[122000.0]	P07947	YES1	Y222	Dexamethasone+Ruxolitinib(5h)@MHH-CALL-4 cell R21 L	Prat_254
33895784	DHVKHYKIRKLDNGGYYITTRAQFETLQQLV		Y6	0.88415	H	C	Profiling	Acute lymphoblastic leukemia	SILAC	PY+TiO2	Orbitrap Fusion Tribrid	[122000.0]	P07947	YES1	Y222	Ruxolitinib(5h)@MHH-CALL-4 cell R2 L	Prat_976
34186244	NVKHYKIRKLDNGGYYITTRAQFDTLQKLVK		Y223	Class I	H	C	Profiling	Kinase-study	TMT	TIO2(HAMMOC)	Orbitrap Fusion Lumos or Q Exactive	[634451, 634275, 608290, '-']	P07947	YES1	Y223	DMSO ctrl1@HEK293T cell line	Prat_270
34186244	VSTSVSHYGAEPTTVSPCPSSSAKGTAVNFS		S40	Class I	H	C	Profiling	Kinase-study	TMT	TIO2(HAMMOC)	Orbitrap Fusion Lumos or Q Exactive	[139639.7449, 131149.2538, 139248.2817, '-']	P07947	YES1	S40	DMSO ctrl1@HEK293T cell line	Prat_270
34186244	VSTSVSHYGAEPTTVSPCPSSSAKGTAVNFS		S40	Class I	H	C	Profiling	Kinase-study	TMT	TIO2(HAMMOC)	Orbitrap Fusion Lumos or Q Exactive	[76321, 68120, 79232, '-']	P07947	YES1	S40	DMSO ctrl2@HEK293T cell line	Prat_271
34186244	NVKHYKIRKLDNGGYYITTRAQFDTLQKLVK		Y223	Class I	H	C	Profiling	Kinase-study	TMT	TIO2(HAMMOC)	Orbitrap Fusion Lumos or Q Exactive	[811061, 715752, 14033291, '-']	P07947	YES1	Y223	CX-4945@HEK293T cell line	Prat_224
34186244	VSTSVSHYGAEPTTVSPCPSSSAKGTAVNFS		S40	Class I	H	C	Profiling	Kinase-study	TMT	TIO2(HAMMOC)	Orbitrap Fusion Lumos or Q Exactive	[69179.16684, 69566.25823, 54156.6204, '-']	P07947	YES1	S40	CX-4945@HEK293T cell line	Prat_224
34186244	VSTSVSHYGAEPTTVSPCPSSSAKGTAVNFS		S40	Class I	H	C	Profiling	Kinase-study	TMT	TIO2(HAMMOC)	Orbitrap Fusion Lumos or Q Exactive	[21311, 20293, 19689, '-']	P07947	YES1	S40	Forskolin@HEK293T cell line	Prat_474
34343000	VSTSVSHYGAEPTTVSPCPSSSAKGTAVNFS		S40	0.829702	H	C	Profiling	Melanoma	Label free	IMAC(Fe(III)-NTA)	Orbitrap Q Exactive HF	[-1.54]	P07947	YES1	S40	ERK1 KO(0d)@BRAFMUT 451Lu cells	Prat_429
34343000	VSTSVSHYGAEPTTVSPCPSSSAKGTAVNFS		S40	0.829702	H	C	Profiling	Melanoma	Label free	IMAC(Fe(III)-NTA)	Orbitrap Q Exactive HF	[]	P07947	YES1	S40	ERK1 KO(1d)@BRAFMUT 451Lu cells	Prat_430
34343000	VSTSVSHYGAEPTTVSPCPSSSAKGTAVNFS		S40	0.829702	H	C	Profiling	Melanoma	Label free	IMAC(Fe(III)-NTA)	Orbitrap Q Exactive HF	[]	P07947	YES1	S40	ERK1 KO(3d)@BRAFMUT 451Lu cells	Prat_431
34343000	VSTSVSHYGAEPTTVSPCPSSSAKGTAVNFS		S40	0.829702	H	C	Profiling	Melanoma	Label free	IMAC(Fe(III)-NTA)	Orbitrap Q Exactive HF	[]	P07947	YES1	S40	ERK2 KO(0d)@BRAFMUT 451Lu cells	Prat_432
34343000	VSTSVSHYGAEPTTVSPCPSSSAKGTAVNFS		S40	0.829702	H	C	Profiling	Melanoma	Label free	IMAC(Fe(III)-NTA)	Orbitrap Q Exactive HF	[]	P07947	YES1	S40	ERK2 KO(1d)@BRAFMUT 451Lu cells	Prat_433
34343000	VSTSVSHYGAEPTTVSPCPSSSAKGTAVNFS		S40	0.829702	H	C	Profiling	Melanoma	Label free	IMAC(Fe(III)-NTA)	Orbitrap Q Exactive HF	[-1]	P07947	YES1	S40	ERK2 KO(3d)@BRAFMUT 451Lu cells	Prat_434
34343000	VSTSVSHYGAEPTTVSPCPSSSAKGTAVNFS		S40	0.829702	H	C	Profiling	Melanoma	Label free	IMAC(Fe(III)-NTA)	Orbitrap Q Exactive HF	[]	P07947	YES1	S40	JUNB KO(0d)@BRAFMUT 451Lu cells	Prat_654
34343000	VSTSVSHYGAEPTTVSPCPSSSAKGTAVNFS		S40	0.829702	H	C	Profiling	Melanoma	Label free	IMAC(Fe(III)-NTA)	Orbitrap Q Exactive HF	[-1.38]	P07947	YES1	S40	JUNB KO(1d)@BRAFMUT 451Lu cells	Prat_655
34343000	VSTSVSHYGAEPTTVSPCPSSSAKGTAVNFS		S40	0.829702	H	C	Profiling	Melanoma	Label free	IMAC(Fe(III)-NTA)	Orbitrap Q Exactive HF	[]	P07947	YES1	S40	JUNB KO(3d)@BRAFMUT 451Lu cells	Prat_656
34343000	VSTSVSHYGAEPTTVSPCPSSSAKGTAVNFS		S40	0.829702	H	C	Profiling	Melanoma	Label free	IMAC(Fe(III)-NTA)	Orbitrap Q Exactive HF	[]	P07947	YES1	S40	WT(0d)@BRAFMUT 451Lu cells	Prat_1380
34343000	VSTSVSHYGAEPTTVSPCPSSSAKGTAVNFS		S40	0.829702	H	C	Profiling	Melanoma	Label free	IMAC(Fe(III)-NTA)	Orbitrap Q Exactive HF	[]	P07947	YES1	S40	WT(1d)@BRAFMUT 451Lu cells	Prat_1381
34343000	VSTSVSHYGAEPTTVSPCPSSSAKGTAVNFS		S40	0.829702	H	C	Profiling	Melanoma	Label free	IMAC(Fe(III)-NTA)	Orbitrap Q Exactive HF	[]	P07947	YES1	S40	WT(3d)@BRAFMUT 451Lu cells	Prat_1382
35022314		YRPENTPEPVSTSVSHY(ph)GAEPTTVSPCPSSSAK	Y32	0.97087	H	C	Profiling	Kinase-Signalling	Label-free	pTyr1000	Q Exactive Plus	[20.7034022908063, 21.15702805084]	P07947	YES1	Y32	DMSO@H1299 cell line	Prat_320
35022314		YRPENTPEPVSTSVSHY(ph)GAEPTTVSPCPSSSAK	Y32	0.97087	H	C	Profiling	Kinase-Signalling	Label-free	pTyr1000	Q Exactive Plus	[20.2433475304457, 20.5698831357117, 20.2350278711525]	P07947	YES1	Y32	RXDX-106(30min)@H1299 cell line pY1000	Prat_978
35022314		YRPENTPEPVSTSVSHY(ph)GAEPTTVSPCPSSSAK	Y32	0.97087	H	C	Profiling	Kinase-Signalling	Label-free	pTyr1000	Q Exactive Plus	[20.4706973880808, 20.4418687676828, 20.78475698384925]	P07947	YES1	Y32	RXDX-106(4h)@H1299 cell line pY1000	Prat_980
35688186	VSTSVSHYGAEPTTVSPCPSSSAKGTAVNFS	YRPENTPEPVSTSVSHYGAEPTTVS(ph)PCPSSSAK	S40	0.855368	H	C	Profiling	Signaling	label-free		Orbitrap Lumos	[4918700.0, 8637900.0, 0.0]	P07947	YES1	S40	Coumarin(0Î¼M)@HepG2 cells	Prat_200
35688186	VSTSVSHYGAEPTTVSPCPSSSAKGTAVNFS	YRPENTPEPVSTSVSHYGAEPTTVS(ph)PCPSSSAK	S40	0.855368	H	C	Profiling	Signaling	label-free		Orbitrap Lumos	[4918700.0, 8637900.0, 0.0]	P07947	YES1	S40	Coumarin(0.001Î¼M)@HepG2 cells	Prat_196
35688186	VSTSVSHYGAEPTTVSPCPSSSAKGTAVNFS	YRPENTPEPVSTSVSHYGAEPTTVS(ph)PCPSSSAK	S40	0.855368	H	C	Profiling	Signaling	label-free		Orbitrap Lumos	[0.0, 7952700.0, 7255400.0]	P07947	YES1	S40	Coumarin(0.01Î¼M)@HepG2 cells	Prat_198
35688186	PEPVSTSVSHYGAEPTTVSPCPSSSAKGTAV	YRPENTPEPVSTSVSHYGAEPT(ph)T(ph)VSPCPSSSAK	T37	0.914828	H	C	Profiling	Signaling	label-free		Orbitrap Lumos	[0.0, 26897000.0, 48316000.0]	P07947	YES1	T37	Caffeine(0.01Î¼M)@HepG2 cells	Prat_121
35688186	IQSFLEDYFTATEPQYQPGENL_________	KDPDERPTFEYIQSFLEDYFTATEPQY(ph)QPGENL	Y537	0.819971	H	C	Profiling	Signaling	label-free		Orbitrap Lumos	[0.0, 0.0, 14191000.0]	P07947	YES1	Y537	Caffeine(0.01Î¼M)@HepG2 cells	Prat_121
35688186	RPENTPEPVSTSVSHYGAEPTTVSPCPSSSA	YRPENTPEPVSTSVSHY(ph)GAEPTTVSPCPSSSAK	Y32	0.999643	H	C	Profiling	Signaling	label-free		Orbitrap Lumos	[156060000.0, 159180000.0, 111220000.0]	P07947	YES1	Y32	Caffeine(0.01Î¼M)@HepG2 cells	Prat_121
35688186	VSHYGAEPTTVSPCPSSSAKGTAVNFSSLSM	YRPENTPEPVSTSVSHY(ph)GAEPTTVSPCPS(ph)SSAK	S44	0.898137	H	C	Profiling	Signaling	label-free		Orbitrap Lumos	[74701000.0, 57648000.0, 17216000.0]	P07947	YES1	S44	Caffeine(0.01Î¼M)@HepG2 cells	Prat_121
35688186	VSTSVSHYGAEPTTVSPCPSSSAKGTAVNFS	YRPENTPEPVSTSVSHYGAEPTTVS(ph)PCPSSSAK	S40	0.855368	H	C	Profiling	Signaling	label-free		Orbitrap Lumos	[0.0, 0.0, 5369500.0]	P07947	YES1	S40	Coumarin(0.1Î¼M)@HepG2 cells	Prat_199
35688186	PEPVSTSVSHYGAEPTTVSPCPSSSAKGTAV	YRPENTPEPVSTSVSHYGAEPT(ph)T(ph)VSPCPSSSAK	T37	0.914828	H	C	Profiling	Signaling	label-free		Orbitrap Lumos	[30696000.0, 27940000.0, 24019000.0]	P07947	YES1	T37	Caffeine(0.1Î¼M)@HepG2 cells	Prat_122
35688186	IQSFLEDYFTATEPQYQPGENL_________	KDPDERPTFEYIQSFLEDYFTATEPQY(ph)QPGENL	Y537	0.819971	H	C	Profiling	Signaling	label-free		Orbitrap Lumos	[0.0, 36798000.0, 0.0]	P07947	YES1	Y537	Caffeine(0.1Î¼M)@HepG2 cells	Prat_122
35688186	RPENTPEPVSTSVSHYGAEPTTVSPCPSSSA	YRPENTPEPVSTSVSHY(ph)GAEPTTVSPCPSSSAK	Y32	0.999643	H	C	Profiling	Signaling	label-free		Orbitrap Lumos	[94649000.0, 103550000.0, 97902000.0]	P07947	YES1	Y32	Caffeine(0.1Î¼M)@HepG2 cells	Prat_122
35688186	VSHYGAEPTTVSPCPSSSAKGTAVNFSSLSM	YRPENTPEPVSTSVSHY(ph)GAEPTTVSPCPS(ph)SSAK	S44	0.898137	H	C	Profiling	Signaling	label-free		Orbitrap Lumos	[3152600.0, 27940000.0, 5042500.0]	P07947	YES1	S44	Caffeine(0.1Î¼M)@HepG2 cells	Prat_122
35688186	VSTSVSHYGAEPTTVSPCPSSSAKGTAVNFS	YRPENTPEPVSTSVSHYGAEPTTVS(ph)PCPSSSAK	S40	0.855368	H	C	Profiling	Signaling	label-free		Orbitrap Lumos	[5880600.0, 4145600.0, 0.0]	P07947	YES1	S40	Coumarin(1Î¼M)@HepG2 cells	Prat_206
35688186	PEPVSTSVSHYGAEPTTVSPCPSSSAKGTAV	YRPENTPEPVSTSVSHYGAEPT(ph)T(ph)VSPCPSSSAK	T37	0.914828	H	C	Profiling	Signaling	label-free		Orbitrap Lumos	[41782000.0, 14777000.0, 8525000.0]	P07947	YES1	T37	Caffeine(1Î¼M)@HepG2 cells	Prat_129
35688186	IQSFLEDYFTATEPQYQPGENL_________	KDPDERPTFEYIQSFLEDYFTATEPQY(ph)QPGENL	Y537	0.819971	H	C	Profiling	Signaling	label-free		Orbitrap Lumos	[2161700.0, 0.0, 10939000.0]	P07947	YES1	Y537	Caffeine(1Î¼M)@HepG2 cells	Prat_129
35688186	RPENTPEPVSTSVSHYGAEPTTVSPCPSSSA	YRPENTPEPVSTSVSHY(ph)GAEPTTVSPCPSSSAK	Y32	0.999643	H	C	Profiling	Signaling	label-free		Orbitrap Lumos	[51455000.0, 53880000.0, 44694000.0]	P07947	YES1	Y32	Caffeine(1Î¼M)@HepG2 cells	Prat_129
35688186	VSHYGAEPTTVSPCPSSSAKGTAVNFSSLSM	YRPENTPEPVSTSVSHY(ph)GAEPTTVSPCPS(ph)SSAK	S44	0.898137	H	C	Profiling	Signaling	label-free		Orbitrap Lumos	[29765000.0, 58809000.0, 58251000.0]	P07947	YES1	S44	Caffeine(1Î¼M)@HepG2 cells	Prat_129
35688186	VSTSVSHYGAEPTTVSPCPSSSAKGTAVNFS	YRPENTPEPVSTSVSHYGAEPTTVS(ph)PCPSSSAK	S40	0.855368	H	C	Profiling	Signaling	label-free		Orbitrap Lumos	[0.0, 17108000.0, 0.0]	P07947	YES1	S40	Coumarin(10Î¼M)@HepG2 cells	Prat_204
35688186	PEPVSTSVSHYGAEPTTVSPCPSSSAKGTAV	YRPENTPEPVSTSVSHYGAEPT(ph)T(ph)VSPCPSSSAK	T37	0.914828	H	C	Profiling	Signaling	label-free		Orbitrap Lumos	[93956000.0, 122840000.0, 179520000.0]	P07947	YES1	T37	Caffeine(10Î¼M)@HepG2 cells	Prat_127
35688186	IQSFLEDYFTATEPQYQPGENL_________	KDPDERPTFEYIQSFLEDYFTATEPQY(ph)QPGENL	Y537	0.819971	H	C	Profiling	Signaling	label-free		Orbitrap Lumos	[0.0, 0.0, 0.0]	P07947	YES1	Y537	Caffeine(10Î¼M)@HepG2 cells	Prat_127
35688186	RPENTPEPVSTSVSHYGAEPTTVSPCPSSSA	YRPENTPEPVSTSVSHY(ph)GAEPTTVSPCPSSSAK	Y32	0.999643	H	C	Profiling	Signaling	label-free		Orbitrap Lumos	[750860000.0, 559480000.0, 386800000.0]	P07947	YES1	Y32	Caffeine(10Î¼M)@HepG2 cells	Prat_127
35688186	VSHYGAEPTTVSPCPSSSAKGTAVNFSSLSM	YRPENTPEPVSTSVSHY(ph)GAEPTTVSPCPS(ph)SSAK	S44	0.898137	H	C	Profiling	Signaling	label-free		Orbitrap Lumos	[104680000.0, 57969000.0, 203570000.0]	P07947	YES1	S44	Caffeine(10Î¼M)@HepG2 cells	Prat_127
35688186	VSTSVSHYGAEPTTVSPCPSSSAKGTAVNFS	YRPENTPEPVSTSVSHYGAEPTTVS(ph)PCPSSSAK	S40	0.855368	H	C	Profiling	Signaling	label-free		Orbitrap Lumos	[0.0, 0.0, 5274200.0]	P07947	YES1	S40	Coumarin(100Î¼M)@HepG2 cells	Prat_202
35688186	PEPVSTSVSHYGAEPTTVSPCPSSSAKGTAV	YRPENTPEPVSTSVSHYGAEPT(ph)T(ph)VSPCPSSSAK	T37	0.914828	H	C	Profiling	Signaling	label-free		Orbitrap Lumos	[450380000.0, 121250000.0, 172710000.0]	P07947	YES1	T37	Caffeine(100Î¼M)@HepG2 cells	Prat_125
35688186	IQSFLEDYFTATEPQYQPGENL_________	KDPDERPTFEYIQSFLEDYFTATEPQY(ph)QPGENL	Y537	0.819971	H	C	Profiling	Signaling	label-free		Orbitrap Lumos	[0.0, 0.0, 0.0]	P07947	YES1	Y537	Caffeine(100Î¼M)@HepG2 cells	Prat_125
35688186	RPENTPEPVSTSVSHYGAEPTTVSPCPSSSA	YRPENTPEPVSTSVSHY(ph)GAEPTTVSPCPSSSAK	Y32	0.999643	H	C	Profiling	Signaling	label-free		Orbitrap Lumos	[533500000.0, 220680000.0, 698010000.0]	P07947	YES1	Y32	Caffeine(100Î¼M)@HepG2 cells	Prat_125
35688186	VSHYGAEPTTVSPCPSSSAKGTAVNFSSLSM	YRPENTPEPVSTSVSHY(ph)GAEPTTVSPCPS(ph)SSAK	S44	0.898137	H	C	Profiling	Signaling	label-free		Orbitrap Lumos	[165520000.0, 35248000.0, 153180000.0]	P07947	YES1	S44	Caffeine(100Î¼M)@HepG2 cells	Prat_125
35688186	PEPVSTSVSHYGAEPTTVSPCPSSSAKGTAV	YRPENTPEPVSTSVSHYGAEPT(ph)T(ph)VSPCPSSSAK	T37	0.914828	H	C	Profiling	Signaling	label-free		Orbitrap Lumos	[0.0, 120990000.0, 99252000.0]	P07947	YES1	T37	Caffeine(1000Î¼M)@HepG2 cells	Prat_123
35688186	IQSFLEDYFTATEPQYQPGENL_________	KDPDERPTFEYIQSFLEDYFTATEPQY(ph)QPGENL	Y537	0.819971	H	C	Profiling	Signaling	label-free		Orbitrap Lumos	[0.0, 0.0, 0.0]	P07947	YES1	Y537	Caffeine(1000Î¼M)@HepG2 cells	Prat_123
35688186	RPENTPEPVSTSVSHYGAEPTTVSPCPSSSA	YRPENTPEPVSTSVSHY(ph)GAEPTTVSPCPSSSAK	Y32	0.999643	H	C	Profiling	Signaling	label-free		Orbitrap Lumos	[271060000.0, 326410000.0, 558900000.0]	P07947	YES1	Y32	Caffeine(1000Î¼M)@HepG2 cells	Prat_123
35688186	VSHYGAEPTTVSPCPSSSAKGTAVNFSSLSM	YRPENTPEPVSTSVSHY(ph)GAEPTTVSPCPS(ph)SSAK	S44	0.898137	H	C	Profiling	Signaling	label-free		Orbitrap Lumos	[16962000.0, 92704000.0, 67449000.0]	P07947	YES1	S44	Caffeine(1000Î¼M)@HepG2 cells	Prat_123
35688186	PEPVSTSVSHYGAEPTTVSPCPSSSAKGTAV	YRPENTPEPVSTSVSHYGAEPT(ph)T(ph)VSPCPSSSAK	T37	0.914828	H	C	Profiling	Signaling	label-free		Orbitrap Lumos	[88617000.0, 37898000.0, 25338000.0]	P07947	YES1	T37	Quercetin(10Î¼M)@HepG2 cells	Prat_929
35688186	IQSFLEDYFTATEPQYQPGENL_________	KDPDERPTFEYIQSFLEDYFTATEPQY(ph)QPGENL	Y537	0.819971	H	C	Profiling	Signaling	label-free		Orbitrap Lumos	[36469000.0, 0.0, 0.0]	P07947	YES1	Y537	Quercetin(10Î¼M)@HepG2 cells	Prat_929
35688186	RPENTPEPVSTSVSHYGAEPTTVSPCPSSSA	YRPENTPEPVSTSVSHY(ph)GAEPTTVSPCPSSSAK	Y32	0.999643	H	C	Profiling	Signaling	label-free		Orbitrap Lumos	[104950000.0, 118540000.0, 268310000.0]	P07947	YES1	Y32	Quercetin(10Î¼M)@HepG2 cells	Prat_929
35688186	VSHYGAEPTTVSPCPSSSAKGTAVNFSSLSM	YRPENTPEPVSTSVSHY(ph)GAEPTTVSPCPS(ph)SSAK	S44	0.898137	H	C	Profiling	Signaling	label-free		Orbitrap Lumos	[17727000.0, 40799000.0, 2942700.0]	P07947	YES1	S44	Quercetin(10Î¼M)@HepG2 cells	Prat_929
35880733	YRPENTPEPVSTSVSHYGAEPTTVSPCPSSSAK	YRPENTPEPVSTSVSHYGAEPTTVS(ph)PCPSSSAK	S40	Class I	H	C	Profiling	ovarian cancer	Label-free	IMAC-Fe	Orbitrap	[0.0, 3015000.0, 2527200.0, 2331100.0, 3107000.0, 0.0]	P07947	YES1	S40	MBR(1X-R1-R6)@SK-OV-3 cell line	Prat_716
35880733	LIEDNEYTAR	LIEDNEY(ph)TAR		Class I	H	C	Profiling	ovarian cancer	SILAC	IMAC-Fe	Orbitrap	[0.0, 0.0, 0.18186066603832862, 0.0, 0.0, 0.0]	P07947	YES1	Y426	siSILAC+MBR(1X-R1-R6)@SK-OV-3 cell line	Prat_1108
35882839			S49;S45	Class I	H	C	Profiling	Colon-cancer	Label-free	not mentioned	Orbitrap Fusion Lumos	['present', 'present', 'present', 'present']	P07947	YES1	S45	Irrelevant shRNA@HCT116	Prat_640
35882839			S33;S49;S45	Class I	H	C	Profiling	Colon-cancer	Label-free	not mentioned	Orbitrap Fusion Lumos	['present', 'present', 'present', 'present']	P07947	YES1	S45	Irrelevant shRNA@HCT116	Prat_640
35882839			S33;S49;S45	Class I	H	C	Profiling	Colon-cancer	Label-free	not mentioned	Orbitrap Fusion Lumos	['present', 'present', 'present', 'present']	P07947	YES1	S45	shRNA 947@HCT116	Prat_1091
35882839			S49;S45	Class I	H	C	Profiling	Colon-cancer	Label-free	not mentioned	Orbitrap Fusion Lumos	['present', 'present', 'present', 'present']	P07947	YES1	S45	shRNA 947@HCT116	Prat_1091
35973030	GAYSLSIR	GAY(ph)SLSIR	Y194	Class I	H	C	Profiling	Colorectal cancer	Label-free	p-Tyr-1000	Q-Exactive Plus	[1141393.957333, 1239276.167388, 1290608.540408]	P07947	YES1	Y194	Osimertinib@CAF7 cell line Run1	Prat_820
35973030	KDPDERPTFEYIQSFLEDYFTATEPQYQPGENL	KDPDERPTFEYIQSFLEDYFTATEPQY(ph)QPGENL	Y537	Class I	H	C	Profiling	Colorectal cancer	Label-free	p-Tyr-1000	Q-Exactive Plus	[16606080.812585, ' --', ' --']	P07947	YES1	Y537	Osimertinib@CAF7 cell line Run1	Prat_820
35973030	GAYSLSIR	GAY(ph)SLSIR	Y194	Class I	H	C	Profiling	Colorectal cancer	Label-free	p-Tyr-1000	Q-Exactive Plus	[1022666.860456, 880015.798257, 1083950.563564]	P07947	YES1	Y194	Osimertinib@MRC5 cell line Run1	Prat_822
35973030	KDPDERPTFEYIQSFLEDYFTATEPQYQPGENL	KDPDERPTFEYIQSFLEDYFTATEPQY(ph)QPGENL	Y537	Class I	H	C	Profiling	Colorectal cancer	Label-free	p-Tyr-1000	Q-Exactive Plus	[36313156.864425, 41421568.112675, 11537276.253693]	P07947	YES1	Y537	Osimertinib@MRC5 cell line Run1	Prat_822
35973030	GAYSLSIR	GAY(ph)SLSIR	Y194	Class I	H	C	Profiling	Colorectal cancer	Label-free	p-Tyr-1000	Q-Exactive Plus	[887384.644691, 939509.035095, 1343600.382587]	P07947	YES1	Y194	Osimertinib@CAF7 cell line Run2	Prat_821
35973030	KDPDERPTFEYIQSFLEDYFTATEPQYQPGENL	KDPDERPTFEYIQSFLEDYFTATEPQY(ph)QPGENL	Y537	Class I	H	C	Profiling	Colorectal cancer	Label-free	p-Tyr-1000	Q-Exactive Plus	[' --', 6732112.154612, ' --']	P07947	YES1	Y537	Osimertinib@CAF7 cell line Run2	Prat_821
35973030	GAYSLSIR	GAY(ph)SLSIR	Y194	Class I	H	C	Profiling	Colorectal cancer	Label-free	p-Tyr-1000	Q-Exactive Plus	[1409314.391424, 659588.597722, 1818078.578777]	P07947	YES1	Y194	Osimertinib@MRC5 cell line Run2	Prat_823
35973030	KDPDERPTFEYIQSFLEDYFTATEPQYQPGENL	KDPDERPTFEYIQSFLEDYFTATEPQY(ph)QPGENL	Y537	Class I	H	C	Profiling	Colorectal cancer	Label-free	p-Tyr-1000	Q-Exactive Plus	[2192881.807213, 14375437.791441, 2490188.060047]	P07947	YES1	Y537	Osimertinib@MRC5 cell line Run2	Prat_823
35973030	GAYSLSIR	GAY(ph)SLSIR	Y194	Class I	H	C	Profiling	Colorectal cancer	Label-free	p-Tyr-1000	Q-Exactive Plus	[' --', 658017.436224, 804974.418643]	P07947	YES1	Y194	DMSO@CAF7 cell line Run1	Prat_312
35973030	KDPDERPTFEYIQSFLEDYFTATEPQYQPGENL	KDPDERPTFEYIQSFLEDYFTATEPQY(ph)QPGENL	Y537	Class I	H	C	Profiling	Colorectal cancer	Label-free	p-Tyr-1000	Q-Exactive Plus	[2352052.441934, 38568756.173088, 23637817.03246]	P07947	YES1	Y537	DMSO@CAF7 cell line Run1	Prat_312
35973030	GAYSLSIR	GAY(ph)SLSIR	Y194	Class I	H	C	Profiling	Colorectal cancer	Label-free	p-Tyr-1000	Q-Exactive Plus	[' --', 893330.046854, 923143.065163]	P07947	YES1	Y194	DMSO@MRC5 cell line Run1	Prat_350
35973030	KDPDERPTFEYIQSFLEDYFTATEPQYQPGENL	KDPDERPTFEYIQSFLEDYFTATEPQY(ph)QPGENL	Y537	Class I	H	C	Profiling	Colorectal cancer	Label-free	p-Tyr-1000	Q-Exactive Plus	[7342133.945815, ' --', 34461399.249759]	P07947	YES1	Y537	DMSO@MRC5 cell line Run1	Prat_350
35973030	GAYSLSIR	GAY(ph)SLSIR	Y194	Class I	H	C	Profiling	Colorectal cancer	Label-free	p-Tyr-1000	Q-Exactive Plus	[798167.949321, ' --', 467382.219107]	P07947	YES1	Y194	DMSO@CAF7 cell line Run2	Prat_313
35973030	KDPDERPTFEYIQSFLEDYFTATEPQYQPGENL	KDPDERPTFEYIQSFLEDYFTATEPQY(ph)QPGENL	Y537	Class I	H	C	Profiling	Colorectal cancer	Label-free	p-Tyr-1000	Q-Exactive Plus	[' --', 7161528.043823, 21605824.741925]	P07947	YES1	Y537	DMSO@CAF7 cell line Run2	Prat_313
35973030	GAYSLSIR	GAY(ph)SLSIR	Y194	Class I	H	C	Profiling	Colorectal cancer	Label-free	p-Tyr-1000	Q-Exactive Plus	[757367.263029, 689312.001831, 577530]	P07947	YES1	Y194	DMSO@MRC5 cell line Run2	Prat_351
35973030	KDPDERPTFEYIQSFLEDYFTATEPQYQPGENL	KDPDERPTFEYIQSFLEDYFTATEPQY(ph)QPGENL	Y537	Class I	H	C	Profiling	Colorectal cancer	Label-free	p-Tyr-1000	Q-Exactive Plus	[' --', 23337479.71871, 3738800]	P07947	YES1	Y537	DMSO@MRC5 cell line Run2	Prat_351
36060052	IQSFLEDYFTATEPQYQPGENL_________		Y542	0.999954	H	C	Profiling	PPM1D inhibition	SILAC	TiO2	Q Exactive Plus	['Present']	P07947	YES1	Y537	Eto@HCT116 cells	Prat_449
36060052	IQSFLEDYFTATEPQYQPGENL_________		Y542	0.999954	H	C	Profiling	PPM1D inhibition	SILAC	TiO2	Q Exactive Plus	['Present']	P07947	YES1	Y537	Eto+PPM1Di@HCT116 cells	Prat_451
36060052	IQSFLEDYFTATEPQYQPGENL_________		Y542	0.999954	H	C	Profiling	PPM1D inhibition	SILAC	TiO2	Q Exactive Plus	['Present']	P07947	YES1	Y537	DMSO@HCT116 cells_36060052	dup_331
36183837	GAKFPIKWTAPEAALYGRFTIKSDVWSFGIL	WTAPEAALY(ph)GR	Y440;T439;Y446	0.999991	H	C	Profiling	Maligt neoplasm of ovary	TMT	IMAC	Q Exactive	['Present', 'Present', 'Present']	P07947	YES1	Y446	DMSO@UWB cells	Prat_378
36183837	GAKFPIKWTAPEAALYGRFTIKSDVWSFGIL	WTAPEAALY(ph)GR	Y440;T439;Y446	0.999991	H	C	Profiling	Maligt neoplasm of ovary	TMT	IMAC	Q Exactive	['Present', 'Present', 'Present']	P07947	YES1	Y446	DMSO@UWB+B cells	Prat_379
36183837	GAKFPIKWTAPEAALYGRFTIKSDVWSFGIL	WTAPEAALY(ph)GR	Y440;T439;Y446	0.999991	H	C	Profiling	Maligt neoplasm of ovary	TMT	IMAC	Q Exactive	['Present', 'Present', 'Present']	P07947	YES1	Y446	Rucaparib@UWB cells	Prat_968
36183837	GAKFPIKWTAPEAALYGRFTIKSDVWSFGIL	WTAPEAALY(ph)GR	Y440;T439;Y446	0.999991	H	C	Profiling	Maligt neoplasm of ovary	TMT	IMAC	Q Exactive	['Present', 'Present', 'Present']	P07947	YES1	Y446	Rucaparib@UWB+B cells	Prat_969
29449344	VSTSVSHYGAEPTTVSPCPSSSAKGTAVNFS	YRPENT(ph)PEPVSTSVSHYGAEPTTVS(ph)PCPSSSAK	S40	0.995125	H	C	Profiling	Benzonase digestion		Fe3+-IMAC	Orbitrap Q- Exactive HF	Present	P07947	YES1	S40	Optimised cell lysis@HEK cells	Prat_814
25159151	DHVKHYKIRKLDNGGYYITTRAQFETLQQLV;DNVKHYKIRKLDNGGYYITTRAQFDTLQKLV		Y227	0.997399	H	C	Profiling	Cancer	label-free	TiO2	Q Exactive mass spectrometer	[0, 0, 0, 0, 'Yes', 'Yes']	P07947	YES1	Y222	EGF(15min)@HeLa cell line	Prat_412
25159151	HVKHYKIRKLDNGGYYITTRAQFETLQQLVQ;NVKHYKIRKLDNGGYYITTRAQFDTLQKLVK		Y228	0.836894	H	C	Profiling	Cancer	label-free	TiO2	Q Exactive mass spectrometer	[0, 0, 0, 0, 'Yes', 'Yes']	P07947	YES1	Y223	EGF(15min)@HeLa cell line	Prat_412
25159151	DHVKHYKIRKLDNGGYYITTRAQFETLQQLV;DNVKHYKIRKLDNGGYYITTRAQFDTLQKLV		Y227	0.997399	H	C	Profiling	Cancer	label-free	TiO2	Q Exactive mass spectrometer	[0, 0, 0, 0, 'Yes', 'Yes']	P07947	YES1	Y222	Nocodazole(TiO2)@Hela cell line	Prat_798
25159151	HVKHYKIRKLDNGGYYITTRAQFETLQQLVQ;NVKHYKIRKLDNGGYYITTRAQFDTLQKLVK		Y228	0.836894	H	C	Profiling	Cancer	label-free	TiO2	Q Exactive mass spectrometer	[0, 0, 0, 0, 'Yes', 'Yes']	P07947	YES1	Y223	Nocodazole(TiO2)@Hela cell line	Prat_798
25159151	DHVKHYKIRKLDNGGYYITTRAQFETLQQLV;DNVKHYKIRKLDNGGYYITTRAQFDTLQKLV		Y227	0.997399	H	C	Profiling	Cancer	label-free	TiO2	Q Exactive mass spectrometer	[0, 0, 0, 0, 0, 0]	P07947	YES1	Y222	Untreated@HeLa cell line	Prat_1327
25159151	HVKHYKIRKLDNGGYYITTRAQFETLQQLVQ;NVKHYKIRKLDNGGYYITTRAQFDTLQKLVK		Y228	0.836894	H	C	Profiling	Cancer	label-free	TiO2	Q Exactive mass spectrometer	[0, 0, 0, 0, 0, 0]	P07947	YES1	Y223	Untreated@HeLa cell line	Prat_1327
27642862	QGAFLIRESETTKGAYSLSIRDWDQTRGDHV;RGIFLVRESETTKGAYSLSIRDWDEIRGDNV;RGTFLIRESETTKGAYSLSIRDWDDMKGDHV	GAY(ph)SLSIR	Y3	0.998196	H	C	P	Enrichment analysis	Label free	pTyr+Ti4+-IMAC	LTQ Orbitrap Velos	[131330.0, 0.0, 0.0]	P07947	YES1	Y194	Src SB@Hep-G2 cells	Prat_1124
27642862	IADFGLARLIEDNEYTAREGAKFPIKWTAPE;IADFGLARLIEDNEYTARQGAKFPIKWTAPE;VADFGLARLIEDNEYTARQGAKFPIKWTAPE	LIEDNEYT(ph)AR	T8	0.863465	H	C	P	Enrichment analysis	Label free	pTyr+Ti4+-IMAC	LTQ Orbitrap Velos	[5598.9, 0.0, 0.0]	P07947	YES1	T427	Src SB@Bel7402 cells	Prat_1121
27642862	KIADFGLARLIEDNEYTAREGAKFPIKWTAP;KIADFGLARLIEDNEYTARQGAKFPIKWTAP;KVADFGLARLIEDNEYTARQGAKFPIKWTAP	LIEDNEY(ph)TAR	Y7	0.999987	H	C	P	Enrichment analysis	Label free	pTyr+Ti4+-IMAC	LTQ Orbitrap Velos	[216730.0, 0.0, 0.0]	P07947	YES1	Y426	Src SB@Bel7402 cells	Prat_1121
27642862	IADFGLARLIEDNEYTAREGAKFPIKWTAPE;IADFGLARLIEDNEYTARQGAKFPIKWTAPE;VADFGLARLIEDNEYTARQGAKFPIKWTAPE	LIEDNEYT(ph)AR	T8	0.863465	H	C	P	phosphotyrosine superbinder	Label free	pTyr+Ti4+-IMAC	LTQ Orbitrap Velos	[5598.9, 0.0, 0.0]	P07947	YES1	T427	Untreated control@BEL7402 cell line	Prat_1293
27642862	KIADFGLARLIEDNEYTAREGAKFPIKWTAP;KIADFGLARLIEDNEYTARQGAKFPIKWTAP;KVADFGLARLIEDNEYTARQGAKFPIKWTAP	LIEDNEY(ph)TAR	Y7	0.999987	H	C	P	phosphotyrosine superbinder	Label free	pTyr+Ti4+-IMAC	LTQ Orbitrap Velos	[216730.0, 0.0, 0.0]	P07947	YES1	Y426	Untreated control@BEL7402 cell line	Prat_1293
27642862	QGAFLIRESETTKGAYSLSIRDWDQTRGDHV;RGIFLVRESETTKGAYSLSIRDWDEIRGDNV;RGTFLIRESETTKGAYSLSIRDWDDMKGDHV	GAY(ph)SLSIR	Y3	0.998196	H	C	P	phosphotyrosine superbinder	Label free	pTyr+Ti4+-IMAC	LTQ Orbitrap Velos	[131330.0, 0.0, 0.0]	P07947	YES1	Y194	Untreated control@Hep-G2 cells	Prat_1305
28331001	KIADFGLARLIEDNEYTAREGAKFPIKWTAP;KIADFGLARLIEDNEYTARQGAKFPIKWTAP;KVADFGLARLIEDNEYTARQGAKFPIKWTAP	_LIEDNEY(ph)TAR_	Y431	0.842999	H	C	Profiling	Lung cancer	SILAC	pY-100 or pY1000	LTQ-Orbitrap Elite	['Present', 'Present']	P07947	YES1	Y426	Erlotinib@H1975 cell line_28331001	dup_441
29496907	DHVKHYKIRKLDNGGYYITTRAQFETLQQLV;DNVKHYKIRKLDNGGYYITTRAQFDTLQKLV	Y(ph)GGSVGSQPPPVAPEPGPVPSSPSQEPPTKR	Y213	0.999456	H	C	Profiling	Substrates analysis of SRMS	label free	p-Tyr 1000	Q Exactive HF	[23.7592, 24.2699]	P07947	YES1	Y222	GFP WT SRMS-(BR1+BR2)@HEK293 cell	Prat_495
29496907	DHVKHYKIRKLDNGGYYITTRAQFETLQQLV;DNVKHYKIRKLDNGGYYITTRAQFDTLQKLV	Y(ph)GGSVGSQPPPVAPEPGPVPSSPSQEPPTKR	Y213	0.999456	H	C	Profiling	Substrates analysis of SRMS	label free	p-Tyr 1000	Q Exactive HF	[0.0, 21.6387]	P07947	YES1	Y222	GFP WT SRMS-(BR1+BR2)@HEK293 cell	Prat_495
29496907	DHVKHYKIRKLDNGGYYITTRAQFETLQQLV;DNVKHYKIRKLDNGGYYITTRAQFDTLQKLV	Y(ph)GGSVGSQPPPVAPEPGPVPSSPSQEPPTKR	Y213	0.999456	H	C	Profiling	Substrates analysis of SRMS	label free	p-Tyr 1000	Q Exactive HF	[25.1345, 25.5476]	P07947	YES1	Y222	GFP alone(BR1+BR2)@HEK293 cell	Prat_493
29523821	KIADFGLARLIEDNEYTARQGAKFPIKWTAP;KVADFGLARLIEDNEYTARQGAKFPIKWTAP	LIEDNEY(ph)TAR	Y426	0.810107	H	C	Profiling	Stimuli	SILAC	TiO2	Q Exactive or Q Exactive Plus	['Present', 'Present', 'Present', 'Present']	P07947	YES1	Y426	PF-3644022+IR-UV@U2OS cells	Prat_877
29523821	KIADFGLARLIEDNEYTARQGAKFPIKWTAP;KVADFGLARLIEDNEYTARQGAKFPIKWTAP	LIEDNEY(ph)TAR	Y426	0.810107	H	C	Profiling	Stimuli	SILAC	TiO2	Q Exactive or Q Exactive Plus	['Present', 'Present', 'Present', 'Present']	P07947	YES1	Y426	SB203580+IR-UV@U2OS cells	Prat_1035
33727228	KIADFGLARLIEDNEYTARQGAKFPIKWTAP;KVADFGLARLIEDNEYTARQGAKFPIKWTAP	LIEDNEY(ph)TAR	Y426	0.806336	H	C	Profiling	Lung Cancer	SILAC	TiO2	LTQ-Orbitrap Elite	[16751000.0, 17200000.0, 15668000.0]	P07947	YES1	Y426	DMSO@AZR3 cell line Exp1	Prat_306
33727228	KIADFGLARLIEDNEYTARQGAKFPIKWTAP;KVADFGLARLIEDNEYTARQGAKFPIKWTAP	LIEDNEY(ph)TAR	Y426	0.806336	H	C	Profiling	Lung Cancer	SILAC	TiO2	LTQ-Orbitrap Elite	[16751000.0, 17200000.0, 15668000.0]	P07947	YES1	Y426	DMSO@AZR3 cell line Exp1	Prat_306
33727228	KIADFGLARLIEDNEYTARQGAKFPIKWTAP;KVADFGLARLIEDNEYTARQGAKFPIKWTAP	LIEDNEY(ph)TAR	Y426	0.806336	H	C	Profiling	Lung Cancer	SILAC	TiO2	LTQ-Orbitrap Elite	[13043000.0, 15134000.0, 13290000.0]	P07947	YES1	Y426	DMSO@AZR4 cell line Exp1	Prat_307
33727228	KIADFGLARLIEDNEYTARQGAKFPIKWTAP;KVADFGLARLIEDNEYTARQGAKFPIKWTAP	LIEDNEY(ph)TAR	Y426	0.806336	H	C	Profiling	Lung Cancer	SILAC	TiO2	LTQ-Orbitrap Elite	[13043000.0, 15134000.0, 13290000.0]	P07947	YES1	Y426	DMSO@AZR4 cell line Exp1	Prat_307
33727228	KIADFGLARLIEDNEYTARQGAKFPIKWTAP;KVADFGLARLIEDNEYTARQGAKFPIKWTAP	LIEDNEY(ph)TAR	Y426	0.806336	H	C	Profiling	Lung Cancer	SILAC	TiO2	LTQ-Orbitrap Elite	[26066000.0, 35803000.0, 27076000.0]	P07947	YES1	Y426	DMSO@H1975 cell line Exp1	Prat_323
33727228	KIADFGLARLIEDNEYTARQGAKFPIKWTAP;KVADFGLARLIEDNEYTARQGAKFPIKWTAP	LIEDNEY(ph)TAR	Y426	0.806336	H	C	Profiling	Lung Cancer	SILAC	TiO2	LTQ-Orbitrap Elite	[26066000.0, 35803000.0, 27076000.0]	P07947	YES1	Y426	DMSO@H1975 cell line Exp1	Prat_323
35688186	KIADFGLARLIEDNEYTARQGAKFPIKWTAP;KVADFGLARLIEDNEYTARQGAKFPIKWTAP	LIEDNEY(ph)TAR	Y426	0.999973	H	C	Profiling	Signaling	label-free		Orbitrap Lumos	[147400000.0, 184160000.0, 356650000.0]	P07947	YES1	Y426	Caffeine(0.01Î¼M)@HepG2 cells	Prat_121
35688186	KIADFGLARLIEDNEYTARQGAKFPIKWTAP;KVADFGLARLIEDNEYTARQGAKFPIKWTAP	LIEDNEY(ph)TAR	Y426	0.999973	H	C	Profiling	Signaling	label-free		Orbitrap Lumos	[165220000.0, 137620000.0, 159120000.0]	P07947	YES1	Y426	Caffeine(0.1Î¼M)@HepG2 cells	Prat_122
35688186	KIADFGLARLIEDNEYTARQGAKFPIKWTAP;KVADFGLARLIEDNEYTARQGAKFPIKWTAP	LIEDNEY(ph)TAR	Y426	0.999973	H	C	Profiling	Signaling	label-free		Orbitrap Lumos	[45667000.0, 89429000.0, 169090000.0]	P07947	YES1	Y426	Caffeine(1Î¼M)@HepG2 cells	Prat_129
35688186	KIADFGLARLIEDNEYTARQGAKFPIKWTAP;KVADFGLARLIEDNEYTARQGAKFPIKWTAP	LIEDNEY(ph)TAR	Y426	0.999973	H	C	Profiling	Signaling	label-free		Orbitrap Lumos	[1653000000.0, 794170000.0, 1015800000.0]	P07947	YES1	Y426	Caffeine(10Î¼M)@HepG2 cells	Prat_127
35688186	KIADFGLARLIEDNEYTARQGAKFPIKWTAP;KVADFGLARLIEDNEYTARQGAKFPIKWTAP	LIEDNEY(ph)TAR	Y426	0.999973	H	C	Profiling	Signaling	label-free		Orbitrap Lumos	[1017400000.0, 1315900000.0, 1811300000.0]	P07947	YES1	Y426	Caffeine(100Î¼M)@HepG2 cells	Prat_125
35688186	KIADFGLARLIEDNEYTARQGAKFPIKWTAP;KVADFGLARLIEDNEYTARQGAKFPIKWTAP	LIEDNEY(ph)TAR	Y426	0.999973	H	C	Profiling	Signaling	label-free		Orbitrap Lumos	[291210000.0, 619890000.0, 870150000.0]	P07947	YES1	Y426	Caffeine(1000Î¼M)@HepG2 cells	Prat_123
35688186	KIADFGLARLIEDNEYTARQGAKFPIKWTAP;KVADFGLARLIEDNEYTARQGAKFPIKWTAP	LIEDNEY(ph)TAR	Y426	0.999973	H	C	Profiling	Signaling	label-free		Orbitrap Lumos	[212350000.0, 330580000.0, 487590000.0]	P07947	YES1	Y426	Quercetin(10Î¼M)@HepG2 cells	Prat_929
20071362	WEIPRESLRLEVK	DAWEIPRES(ph)LR	S275	1	H	C	Profiling	cellular signaling	SILAC	TiO2	LTQ-Orbitrap	['Present', 'Present', 'Present']	P07947	YES1	S276	HB-EGF(3min)@A498 cell line	Prat_520
20071362	WEIPRESLRLEVK	DAWEIPRES(ph)LR	S275	1	H	C	Profiling	cellular signaling	SILAC	TiO2	LTQ-Orbitrap	['Present', 'Present', 'Present']	P07947	YES1	S276	LPA(3min)@A498 cell line	Prat_707
20071362	WEIPRESLRLEVK	DAWEIPRES(ph)LR	S275	1	H	C	Profiling	cellular signaling	SILAC	TiO2	LTQ-Orbitrap	['Present', 'Present', 'Present']	P07947	YES1	S276	Serum starvation@A498 cell line	Prat_1077
20097925	KSKENKSPAIKYR	ENKS(ph)PAIK	Na	1	H	C	Profiling	mitotic progression	SILAC	TiO2	LTQ-Orbitrap	['Present', 'Present', 'Present', 'Present']	P07947	YES1	S11	Telophase@HeLa S cells	Prat_1164
20097925	KSKENKSPAIKYR	ENKS(ph)PAIK	Na	1	H	C	Profiling	mitotic progression	SILAC	TiO2	LTQ-Orbitrap	['Present', 'Present', 'Present', 'Present']	P07947	YES1	S11	Metaphase@HeLa S cells	Prat_717
20097925	KSKENKSPAIKYR	ENKS(ph)PAIK	Na	1	H	C	Profiling	mitotic progression	SILAC	TiO2	LTQ-Orbitrap	['Present', 'Present', 'Present', 'Present']	P07947	YES1	S11	Prometaphase@HeLa S cells	Prat_925
20873877	TTKGAYSLSIRDW	GAYS(ph)LSIR	S186	0.999995	H	C	Profiling	No Disease	Label free	TiO2	LTQ-Orbitrap Velos instrument	[564010.0]	P07947	YES1	S195	Collisional induced dissociation-CID1@HeLa S3 cells	Prat_189
20873877	WEIPRESLRLEVK	DAWEIPRES(ph)LR	S9	1	H	C	Profiling	No disease	Label free	TiO2	LTQ-Orbitrap Velos instrument	[205200.0]	P07947	YES1	S276	High collision dissociation fragment-HCD1@HeLa S3 cells	Prat_537
20873877	TRAQFDTLQKLVK	AQFDT(ph)LQK	T5	1	H	C	Profiling	No disease	Label free	TiO2	LTQ-Orbitrap Velos instrument	[415380.0]	P07947	YES1	T232	High collision dissociation fragment-HCD1@HeLa S3 cells	Prat_537
20873877	KGAYSLSIRDWDD;KGAYSLSIRDWDE	GAYS(ph)LS(ph)IR	S6	0.999995	H	C	Profiling	No disease	Label free	TiO2	LTQ-Orbitrap Velos instrument	[725120.0]	P07947	YES1	S197	High collision dissociation fragment-HCD1@HeLa S3 cells	Prat_537
21406692	LIEDNEYTAR	LIEDNEY(ph)TAR	Y426	1	H	C	Profiling	no disease	Label free	TiO2	Q Exactive HF	['Presnt']	P07947	YES1	Y426	NCM(1h)@HUES9 cell	Prat_778
21406692	LIEDNEYTAR	LIEDNEY(ph)TAR	Y426	1	H	C	Profiling	no disease	Label free	TiO2	Q Exactive HF	['Presnt']	P07947	YES1	Y426	NCM(24h)@HUES9 cell	Prat_779
21406692	LIEDNEYTAR	LIEDNEY(ph)TAR	Y426	1	H	C	Profiling	no disease	Label free	TiO2	Q Exactive HF	['Presnt']	P07947	YES1	Y426	NCM(6h)@HUES9 cell	Prat_781
21406692	LIEDNEYTAR	LIEDNEY(ph)TAR	Y426	1	H	C	Profiling	no disease	Label free	TiO2	Q Exactive HF	['Present']	P07947	YES1	Y426	PMA(1h)@HUES9 cell	Prat_908
21406692	LIEDNEYTAR	LIEDNEY(ph)TAR	Y426	1	H	C	Profiling	no disease	Label free	TiO2	Q Exactive HF	['Present']	P07947	YES1	Y426	PMA(24h)@HUES9 cell	Prat_909
21406692	LIEDNEYTAR	LIEDNEY(ph)TAR	Y426	1	H	C	Profiling	no disease	Label free	TiO2	Q Exactive HF	['Present']	P07947	YES1	Y426	PMA(30min)@HUES9 cell	Prat_911
21406692	LIEDNEYTAR	LIEDNEY(ph)TAR	Y426	1	H	C	Profiling	no disease	Label free	TiO2	Q Exactive HF	['Present']	P07947	YES1	Y426	PMA(6h)@HUES9 cell	Prat_915
22424773	TATEPQYQPGENL	DPDERPTFEYIQSFLEDYFTATEPQY(ph)QPGENL	Y537	0.873757	H	C	Profiling	DNA damage response	SILAC	TiO2	LTQ Orbitrap	['Present', 'Present', 'Present', 'Present']	P07947	YES1	Y537	Etoposide(24h)@U2OS cells	Prat_453
22424773	TATEPQYQPGENL	DPDERPTFEYIQSFLEDYFTATEPQY(ph)QPGENL	Y537	0.873757	H	C	Profiling	DNA damage response	SILAC	TiO2	LTQ Orbitrap	['Present', 'Present', 'Present', 'Present']	P07947	YES1	Y537	DMSO@U2OS cells_22424773	Prat_377
23684312	IEDNEYTAREGAK;IEDNEYTARQGAK	LIEDNEYT(ph)AR	T425	1	H	C	Profiling	HIV-1-Infection	SILAC	IMAC	Hybrid LTQ Orbitrap	[1543500]	P07947	YES1	T427	Refrence CEM cells RM	Prat_943
23684312	IEDNEYTAREGAK;IEDNEYTARQGAK	LIEDNEYT(ph)AR	T425	1	H	C	Profiling	HIV-1-Infection	SILAC	IMAC	Hybrid LTQ Orbitrap	[0]	P07947	YES1	T427	Refrence CEM cells RV	Prat_944
23684312	IEDNEYTAREGAK;IEDNEYTARQGAK	LIEDNEYT(ph)AR	T425	1	H	C	Profiling	HIV-1-Infection	SILAC	IMAC	Hybrid LTQ Orbitrap	[216160]	P07947	YES1	T427	HIV@CD4+ T cells RV	Prat_544
23684312	IEDNEYTAREGAK;IEDNEYTARQGAK	LIEDNEYT(ph)AR	T425	1	H	C	Profiling	HIV-1 Infection	SILAC	IMAC	Hybrid LTQ Orbitrap	[21413000]	P07947	YES1	T427	Mock@CD4+ T cells RM	Prat_766
23898821	KYRPENTPEPVST	YRPENT(ph)PEPVSTSVSHYGAEPTTVS(ph)PCPSSSAK	T21	0.982427	H	C	Profiling	Lung cancer	SILAC	IMAC	Q Exactive	[]	P07947	YES1	T21	Crizotinib@H3122 cell line	Prat_207
24173317		YRPENTPEPVSTSVSHY(ph)GAEPTTVSPCPSSSAK	Y17	0.8	H	C	Profiling	Neurological disorders	Dimethy labeling	SIMAC+TiO2	LTQ-Orbitrap Velos	['Present', 'Present', 'Present', 'Present', 'Present', 'Present']	P07947	YES1	Y32	Human embryonic stem cells (hESCs)	Prat_560
24173317		YRPENTPEPVSTSVSHY(ph)GAEPTTVSPCPSSSAK	Y17	0.8	H	C	Profiling	Neurological disorders	Dimethy labeling	SIMAC+TiO2	LTQ-Orbitrap Velos	['Present', 'Present', 'Present', 'Present', 'Present', 'Present']	P07947	YES1	Y32	Parental neural stem cells (NSCs)	Prat_828
25159151	RGIFLVRESETTKGAYSLSIRDWDEIRGDNV		Y199	0.999995	H	C	Profiling	Cancer	label-free	TiO2	Q Exactive mass spectrometer	[0, 0, 0, 81942000, 'Yes', 'Yes']	P07947	YES1	Y194	EGF(15min)@HeLa cell line	Prat_412
25159151	IADFGLARLIEDNEYTARQGAKFPIKWTAPE		T432	0.922732	H	C	Profiling	Cancer	label-free	TiO2	Q Exactive mass spectrometer	[0, 0, 0, 0, 'Yes', 'Yes']	P07947	YES1	T427	EGF(15min)@HeLa cell line	Prat_412
25159151	GAKFPIKWTAPEAALYGRFTIKSDVWSFGIL		Y451	1	H	C	Profiling	Cancer	label-free	TiO2	Q Exactive mass spectrometer	[0, 0, 0, 0, 'Yes', 'Yes']	P07947	YES1	Y446	EGF(15min)@HeLa cell line	Prat_412
25159151	RGIFLVRESETTKGAYSLSIRDWDEIRGDNV		Y199	0.999995	H	C	Profiling	Cancer	label-free	TiO2	Q Exactive mass spectrometer	[15252000, 18661000, 0, 0, 'Yes', 'Yes']	P07947	YES1	Y194	Nocodazole(TiO2)@Hela cell line	Prat_798
25159151	IADFGLARLIEDNEYTARQGAKFPIKWTAPE		T432	0.922732	H	C	Profiling	Cancer	label-free	TiO2	Q Exactive mass spectrometer	[0, 0, 0, 0, 'Yes', 'Yes']	P07947	YES1	T427	Nocodazole(TiO2)@Hela cell line	Prat_798
25159151	GAKFPIKWTAPEAALYGRFTIKSDVWSFGIL		Y451	1	H	C	Profiling	Cancer	label-free	TiO2	Q Exactive mass spectrometer	[0, 0, 0, 0, 'Yes', 'Yes']	P07947	YES1	Y446	Nocodazole(TiO2)@Hela cell line	Prat_798
25159151	RGIFLVRESETTKGAYSLSIRDWDEIRGDNV		Y199	0.999995	H	C	Profiling	Cancer	label-free	TiO2	Q Exactive mass spectrometer	[0, 0, 0, 80805000, 113560000, 0]	P07947	YES1	Y194	Untreated@HeLa cell line	Prat_1327
25159151	IADFGLARLIEDNEYTARQGAKFPIKWTAPE		T432	0.922732	H	C	Profiling	Cancer	label-free	TiO2	Q Exactive mass spectrometer	[0, 358330000, 0, 0, 0, 0]	P07947	YES1	T427	Untreated@HeLa cell line	Prat_1327
25159151	GAKFPIKWTAPEAALYGRFTIKSDVWSFGIL		Y451	1	H	C	Profiling	Cancer	label-free	TiO2	Q Exactive mass spectrometer	[0, 0, 0, 0, 0, 0]	P07947	YES1	Y446	Untreated@HeLa cell line	Prat_1327
25348954		WTAPEAAIY(ph)GR	Y446	1	H	C	Profiling	Lung cancer	Label free	pTyr100	LTQ-Orbitrap	[0.013664943295530354, 0.012809710817565155, 0.022148542523458836, 0.01944981951092553]	P07947	YES1	Y446	Dasatinib@HCC366 cell line	Prat_241
25348954		WTAPEAAIY(ph)GR	Y446	1	H	C	Profiling	Lung cancer	Label free	pTyr100	LTQ-Orbitrap	[0.23747446073733885, 0.27062328139321723, 0.3354148705641121, 0.2881963543938848]	P07947	YES1	Y446	Dasatinib@H2286 cell line	Prat_240
25348954		WTAPEAAIY(ph)GR	Y446	1	H	C	Profiling	Lung cancer	Label free	pTyr100	LTQ-Orbitrap	[0.5683096802293928, 0.6881812899477048, 0.831058201058201, 1.1019956944202014]	P07947	YES1	Y446	DMSO@H2286 cell line	Prat_325
25348954		WTAPEAAIY(ph)GR	Y446	1	H	C	Profiling	Lung cancer	Label free	pTyr100	LTQ-Orbitrap	[0.06847037640401268, 0.08201260911736179, 0.06497420995277879, 0.06468412942989214]	P07947	YES1	Y446	DMSO@HCC366 cell line	Prat_329
25404012		KDPDERPTFEYIQSFLEDYFTATEPQY(ph)QPGENL	Y537	0.99977	H	C	Profiling	lung cancer	SILAC	TiO2	LTQ Orbitrap XL	['Present', 'Present', 'Present', 'Present']	P07947	YES1	Y537	EGF@H3255cell line	Prat_416
25404012		KDPDERPTFEYIQSFLEDYFTATEPQY(ph)QPGENL	Y537	0.99977	H	C	Profiling	lung cancer	SILAC	TiO2	LTQ Orbitrap XL	['Present', 'Present', 'Present', 'Present']	P07947	YES1	Y537	EGF+Erlotinib@H3255cell line	Prat_418
25404012		KDPDERPTFEYIQSFLEDYFTATEPQY(ph)QPGENL	Y537	0.99977	H	C	Profiling	lung cancer	SILAC	TiO2	LTQ Orbitrap XL	['Present', 'Present', 'Present', 'Present']	P07947	YES1	Y537	Untreated@H3255cell line	Prat_1323
25850435	FVALYDYEARTTEDLSFKKGERFQIINNTEG		S111	1	H	C	Profiling	Melanoma	SILAC	TiO2	LTQ Orbitrap Velos	[1630000]	P07947	YES1	S111	Selumetinib(10Î¼m)@WM239A cells	Prat_1067
25850435	FVALYDYEARTTEDLSFKKGERFQIINNTEG		S111	1	H	C	Profiling	Melanoma	SILAC	TiO2	LTQ Orbitrap Velos	[1630000]	P07947	YES1	S111	Vemurafenib(10Î¼m)@WM239A cells	Prat_1368
27067055		Y(ph)LKLPQLVDMAAQIADGMAY(ph)IERMNYIHR	Y367	0.998562	H	C	Profiling	Cytokine stimulation	SILAC	TiO2	Q Exactive HF	['Present', 'Present', 'Present']	P07947	YES1	Y367	IL2@Kit225 T cells	Prat_615
27067055		Y(ph)LKLPQLVDMAAQIADGMAY(ph)IERMNYIHR	Y367	0.998562	H	C	Profiling	Cytokine stimulation	SILAC	TiO2	Q Exactive HF	['Present', 'Present', 'Present']	P07947	YES1	Y367	Untreated@Kit225 T cells	Prat_1340
27307780	FTATEPQYQPGENL_	KDPDERPTFEYIQSFLEDYFTATEPQY(ph)QPGENL	Y537	100;	H	C	Profiling	Oral squamous cell carcinoma	SILAC	pY1000	Orbitrap Fusion Tribrid	[54760000.0]	P07947	YES1	Y537	Curcumin@CAL27 cells	Prat_218
27307780	RKLDNGGYYITTRAQ	KLDNGGY(ph)YITTR	Y222	99.6;	H	C	Profiling	Oral squamous cell carcinoma	SILAC	pY1000	Orbitrap Fusion Tribrid	[54760000.0]	P07947	YES1	Y222	Curcumin@CAL27 cells	Prat_218
27307780	SETTKGAYSLSIRDW	GAY(ph)SLSIR	Y194	100;	H	C	Profiling	Oral squamous cell carcinoma	SILAC	pY1000	Orbitrap Fusion Tribrid	[54760000.0]	P07947	YES1	Y194	Curcumin@CAL27 cells	Prat_218
27307780	VVSEEPIYIVTEFMS	LVPLYAVVSEEPIY(ph)IVTEFMSK	Y345	100;	H	C	Profiling	Oral squamous cell carcinoma	SILAC	pY1000	Orbitrap Fusion Tribrid	[54760000.0]	P07947	YES1	Y345	Curcumin@CAL27 cells	Prat_218
27307780	TAPEAALYGRFTIKS	WTAPEAALY(ph)GR	Y446	100;	H	C	Profiling	Oral squamous cell carcinoma	SILAC	pY1000	Orbitrap Fusion Tribrid	[54760000.0]	P07947	YES1	Y446	Curcumin@CAL27 cells	Prat_218
27307780	EPVSTSVSHYGAEPT	YRPENTPEPVSTSVS(ph)HYGAEPTTVSPCPSSSAK	S30	95;	H	C	Profiling	Oral squamous cell carcinoma	SILAC	pY1000	Orbitrap Fusion Tribrid	[54760000.0]	P07947	YES1	S30	Curcumin@CAL27 cells	Prat_218
27307780	FTATEPQYQPGENL_	KDPDERPTFEYIQSFLEDYFTATEPQY(ph)QPGENL	Y537	100;	H	C	Profiling	Oral squamous cell carcinoma	SILAC	pY1000	Orbitrap Fusion Tribrid	[43580000.0]	P07947	YES1	Y537	DMSO@CAL27 cells	Prat_314
27307780	RKLDNGGYYITTRAQ	KLDNGGY(ph)YITTR	Y222	99.6;	H	C	Profiling	Oral squamous cell carcinoma	SILAC	pY1000	Orbitrap Fusion Tribrid	[43580000.0]	P07947	YES1	Y222	DMSO@CAL27 cells	Prat_314
27307780	SETTKGAYSLSIRDW	GAY(ph)SLSIR	Y194	100;	H	C	Profiling	Oral squamous cell carcinoma	SILAC	pY1000	Orbitrap Fusion Tribrid	[43580000.0]	P07947	YES1	Y194	DMSO@CAL27 cells	Prat_314
27307780	VVSEEPIYIVTEFMS	LVPLYAVVSEEPIY(ph)IVTEFMSK	Y345	100;	H	C	Profiling	Oral squamous cell carcinoma	SILAC	pY1000	Orbitrap Fusion Tribrid	[43580000.0]	P07947	YES1	Y345	DMSO@CAL27 cells	Prat_314
27307780	TAPEAALYGRFTIKS	WTAPEAALY(ph)GR	Y446	100;	H	C	Profiling	Oral squamous cell carcinoma	SILAC	pY1000	Orbitrap Fusion Tribrid	[43580000.0]	P07947	YES1	Y446	DMSO@CAL27 cells	Prat_314
27307780	EPVSTSVSHYGAEPT	YRPENTPEPVSTSVS(ph)HYGAEPTTVSPCPSSSAK	S30	95;	H	C	Profiling	Oral squamous cell carcinoma	SILAC	pY1000	Orbitrap Fusion Tribrid	[43580000.0]	P07947	YES1	S30	DMSO@CAL27 cells	Prat_314
27436111	YRPENTPEPVSTSVSHYGAEPTTVSPCPSSSAK	YRPENTPEPVSTS(ph)VSHYGAEPTTVSPCPSSSAK			H	C	Profiling	SCX fractionation method	Labelling (not mentioned)	IMAC	Q Exactive hybrid quadrupole-Orbitrap	[70378000.0, 41516000.0]	P07947	YES1	S28	Acid based SCX fractionation@DLD-1 cells	Prat_34
27436111	YRPENTPEPVSTSVSHYGAEPTTVSPCPSSSAK	YRPENTPEPVSTSVSHYGAEPTTVS(ph)PCPSSSAK			H	C	Profiling	SCX fractionation method	Labelling (not mentioned)	IMAC	Q Exactive hybrid quadrupole-Orbitrap	[97019000.0, 63536000.0]	P07947	YES1	S40	Acid based SCX fractionation@DLD-1 cells	Prat_34
27436111	YRPENTPEPVSTSVSHYGAEPTTVSPCPSSSAK	YRPENTPEPVSTSVSHY(ph)GAEPTTVSPCPSSSAK			H	C	Profiling	SCX fractionation method	Labelling (not mentioned)	IMAC	Q Exactive hybrid quadrupole-Orbitrap	[15116000.0]	P07947	YES1	Y32	Acid based SCX fractionation@DLD-1 cells	Prat_34
27436111	YRPENTPEPVSTSVSHYGAEPTTVSPCPSSSAK	YRPENT(ph)PEPVSTSVSHYGAEPTTVSPCPSSSAK			H	C	Profiling	SCX fractionation method	Labelling (not mentioned)	IMAC	Q Exactive hybrid quadrupole-Orbitrap	[51790000.0]	P07947	YES1	T21	Acid based SCX fractionation@DLD-1 cells	Prat_34
27436111	YRPENTPEPVSTSVSHYGAEPTTVSPCPSSSAK	YRPENTPEPVSTSVSHYGAEPTTVS(ph)PCPSSSAK			H	C	Profiling	SCX fractionation method	Labelling (not mentioned)	IMAC	Q Exactive hybrid quadrupole-Orbitrap	[86640000.0, 335520000.0, 523830000.0, 73970000.0]	P07947	YES1	S40	Acid based gradient fractionation(Exp1)@SNU-16 cell line	Prat_32
27436111	YRPENTPEPVSTSVSHYGAEPTTVSPCPSSSAK	YRPENTPEPVSTS(ph)VSHYGAEPTTVSPCPSSSAK			H	C	Profiling	SCX fractionation method	Labelling (not mentioned)	IMAC	Q Exactive hybrid quadrupole-Orbitrap	[114190000.0]	P07947	YES1	S28	Acid based gradient fractionation(Exp1)@SNU-16 cell line	Prat_32
27436111	YRPENTPEPVSTSVSHYGAEPTTVSPCPSSSAK	YRPENT(ph)PEPVSTSVSHYGAEPTTVSPCPSSSAK			H	C	Profiling	SCX fractionation method	Labelling (not mentioned)	IMAC	Q Exactive hybrid quadrupole-Orbitrap	[75782000.0, 11070000.0]	P07947	YES1	T21	Acid based gradient fractionation(Exp1)@SNU-16 cell line	Prat_32
27436111	YRPENTPEPVSTSVSHYGAEPTTVSPCPSSSAK	YRPENT(ph)PEPVSTSVSHYGAEPTTVSPCPSSSAK			H	C	Profiling	SCX fractionation method	Labelling (not mentioned)	IMAC	Q Exactive hybrid quadrupole-Orbitrap	[46642000.0, 74536000.0, 13130000.0]	P07947	YES1	T21	Acid based gradient fractionation(Exp2)@SNU-16 cell line	Prat_33
27436111	YRPENTPEPVSTSVSHYGAEPTTVSPCPSSSAK	YRPENTPEPVSTSVSHYGAEPTTVS(ph)PCPSSSAK			H	C	Profiling	SCX fractionation method	Labelling (not mentioned)	IMAC	Q Exactive hybrid quadrupole-Orbitrap	[209220000.0, 412980000.0, 65828000.0]	P07947	YES1	S40	Acid based gradient fractionation(Exp2)@SNU-16 cell line	Prat_33
27436111	YRPENTPEPVSTSVSHYGAEPTTVSPCPSSSAK	YRPENTPEPVSTS(ph)VSHYGAEPTTVSPCPSSSAK			H	C	Profiling	SCX fractionation method	Labelling (not mentioned)	IMAC	Q Exactive hybrid quadrupole-Orbitrap	[96269000.0]	P07947	YES1	S28	Acid based gradient fractionation(Exp2)@SNU-16 cell line	Prat_33
27436111	YRPENTPEPVSTSVSHYGAEPTTVSPCPSSSAK	YRPENTPEPVSTSVSHYGAEPTTVS(ph)PCPSSSAK			H	C	Profiling	SCX fractionation method	Labelling (not mentioned)	IMAC	Q Exactive hybrid quadrupole-Orbitrap	[62406000.0, 5485700.0]	P07947	YES1	S40	Salt based gradient C18-SCX@DLD-1 cells	Prat_999
27642862	RPENTPEPVSTSVSHYGAEPTTVSPCPSSSA	YRPENTPEPVSTSVSHY(ph)GAEPTTVSPCPSSSAK	Y37	0.934987	H	C	Profile	Enrichment-study	Label-free	Src superbinder+Ti-IMAC	LTQ-Orbitrap Velos	[7267400.0, 532180.0, 84616.0]	P07947	YES1	Y32	Pervanadate@BEL7402 cell line	Prat_840
27642862	MGCIKSKENKSPAIKYRPENTPEPVSTSVSH	Y(ph)RPENTPEPVSTSVSHY(ph)GAEPTTVSPCPSSSAK	Y21	0.970163	H	C	Profile	Enrichment-study	Label-free	Src superbinder+Ti-IMAC	LTQ-Orbitrap Velos	[0.0, 408380.0, 0.0]	P07947	YES1	Y16	Pervanadate@MCF10A cell line	Prat_851
27642862	AIKYRPENTPEPVSTSVSHYGAEPTTVSPCP	YRPENTPEPVSTSVSHY(ph)GAEPTTVSPCPSSSAK	S33		H	C	Profile	Enrichment-study	Label-free	Src superbinder+Ti-IMAC	LTQ-Orbitrap Velos	[0.0, 0.0, 32955.0]	P07947	YES1	S28	Pervanadate@SKBR3 cell line	Prat_856
27642862	KYRPENTPEPVSTSVSHYGAEPTTVSPCPSS	YRPENTPEPVSTSVSHY(ph)GAEPTTVSPCPSSSAK	S35		H	C	Profile	Enrichment-study	Label-free	Src superbinder+Ti-IMAC	LTQ-Orbitrap Velos	[0.0, 0.0, 32955.0]	P07947	YES1	S30	Pervanadate@SKBR3 cell line	Prat_856
27642862	IQSFLEDYFTATEPQYQPGENL_________	KDPDERPTFEYIQSFLEDYFTATEPQY(ph)QPGENL	Y542		H	C	Profile	Enrichment-study	Label-free	Src superbinder+Ti-IMAC	LTQ-Orbitrap Velos	[528870.0, 0.0, 0.0]	P07947	YES1	Y537	Pervanadate@SKBR3 cell line	Prat_856
27642862	MGCIKSKENKSPAIKYRPENTPEPVSTSVSH	Y(ph)RPENTPEPVSTSVSHY(ph)GAEPTTVSPCPSSSAK	Y21		H	C	Profile	Enrichment-study	Label-free	Src superbinder+Ti-IMAC	LTQ-Orbitrap Velos	[0.0, 26729.0, 0.0]	P07947	YES1	Y16	Pervanadate@SKBR3 cell line	Prat_856
27642862	RPENTPEPVSTSVSHYGAEPTTVSPCPSSSA	YRPENTPEPVSTSVSHY(ph)GAEPTTVSPCPSSSAK	Y37		H	C	Profile	Enrichment-study	Label-free	Src superbinder+Ti-IMAC	LTQ-Orbitrap Velos	[0.0, 140710.0, 32955.0]	P07947	YES1	Y32	Pervanadate@SKBR3 cell line	Prat_856
27642862	SPAIKYRPENTPEPVSTSVSHYGAEPTTVSP	YRPENTPEPVSTSVSHYGAEPTTVSPCPSSSAK	S31		H	C	Profile	Enrichment-study	Label-free	Src superbinder+Ti-IMAC	LTQ-Orbitrap Velos	[0.0, 0.0, 32955.0]	P07947	YES1	S26	Pervanadate@SKBR3 cell line	Prat_856
27642862	GAKFPIKWTAPEAALYGRFTIKSDVWSFGIL	WTAPEAALY(ph)GR	Y451	0.999916	H	C	Profile	Enrichment-study	Label-free	Src-superbinder or sequencial enrichment	LTQ-Orbitrap Velos	[14208.0, 0.0, 0.0]	P07947	YES1	Y446	Sequential enrichment(4G10/SB)S1A2-A2	Prat_1073
27642862	GAKFPIKWTAPEAALYGRFTIKSDVWSFGIL	WTAPEAALY(ph)GR	Y451	1	H	C	Profile	Enrichment-study	Label-free	Src-superbinder or sequencial enrichment	LTQ-Orbitrap Velos	[92554.0, 0.0, 0.0]	P07947	YES1	Y446	Sequential enrichment(4G10/SB)S1A2-S1	Prat_1074
27642862	GAKFPIKWTAPEAALYGRFTIKSDVWSFGIL	WTAPEAALY(ph)GR	Y451	0.999999	H	C	Profile	Enrichment-study	Label-free	Src-superbinder or sequencial enrichment	LTQ-Orbitrap Velos	[25595.0, 0.0, 0.0]	P07947	YES1	Y446	Sequential enrichment(4G10/SB)S1S2-S2	Prat_1076
27642862	RPENTPEPVSTSVSHYGAEPTTVSPCPSSSA	YRPENTPEPVSTSVSHY(ph)GAEPTTVSPCPSSSAK	Y17	0.934987	H	C	P	phosphotyrosine superbinder	Label free	pTyr+Ti4+-IMAC	LTQ Orbitrap Velos	[7267400.0, 532180.0, 84616.0]	P07947	YES1	Y32	Untreated control@BEL7402 cell line	Prat_1293
28102081	DNVKHYKIRKLDNGGYYITTRAQFDTLQKLV		Y6	0.972915	H	C	Profiling	Breast cancer	TMT	TiO2	Q Exactive HF quadrupole-Orbitrap	[61783.0697975546, 4]	P07947	YES1	Y222	Her2 +ve@AU565 cell line	Prat_529
28102081	DNVKHYKIRKLDNGGYYITTRAQFDTLQKLV		Y6	0.972915	H	C	Profiling	Breast cancer	TMT	TiO2	Q Exactive HF quadrupole-Orbitrap	[28406.2784849541, 29678.7758940842]	P07947	YES1	Y222	Her2 -ve@HCC1500 cell line	Prat_526
28102081	DNVKHYKIRKLDNGGYYITTRAQFDTLQKLV		Y6	0.972915	H	C	Profiling	Breast cancer	TMT	TiO2	Q Exactive HF quadrupole-Orbitrap	[50353.693799519, 51443.8151209817]	P07947	YES1	Y222	Her2 +ve@HCC1954 cell line	Prat_530
28102081	DNVKHYKIRKLDNGGYYITTRAQFDTLQKLV		Y6	0.972915	H	C	Profiling	Breast cancer	TMT	TiO2	Q Exactive HF quadrupole-Orbitrap	[16320.4101975147, 4]	P07947	YES1	Y222	Her2 -ve@MDA-MB-231 cell line	Prat_527
28102081	DNVKHYKIRKLDNGGYYITTRAQFDTLQKLV		Y6	0.972915	H	C	Profiling	Breast cancer	TMT	TiO2	Q Exactive HF quadrupole-Orbitrap	[48693.0221911834]	P07947	YES1	Y222	Her2 +ve@SKBR3/CAMA1 cell line	Prat_531
28102081	DNVKHYKIRKLDNGGYYITTRAQFDTLQKLV		Y6	0.972915	H	C	Profiling	Breast cancer	TMT	TiO2	Q Exactive HF quadrupole-Orbitrap	[40430.9312145072, 39998.4786577434]	P07947	YES1	Y222	Her2 -ve@T47D cell line	Prat_528
28331001	DNVKHYKIRKLDNGGYYITTRAQFDTLQKLV	_KLDNGGY(ph)YITTR_	Y227	0.996143	H	C	Profiling	Lung cancer	SILAC	pY-100 or pY1000	LTQ-Orbitrap Elite	['Present', 'Present']	P07947	YES1	Y222	FBS@11-18 cell line	Prat_457
28331001	RGIFLVRESETTKGAYSLSIRDWDEIRGDNV	_GAY(ph)SLSIR_	Y199	0.999852	H	C	Profiling	Lung cancer	SILAC	pY-100 or pY1000	LTQ-Orbitrap Elite	['Present', 'Present']	P07947	YES1	Y194	FBS@H1975 cell line	Prat_458
28331001	DNVKHYKIRKLDNGGYYITTRAQFDTLQKLV	_KLDNGGY(ph)YITTR_	Y227	0.806791	H	C	Profiling	Lung cancer	SILAC	pY-100 or pY1000	LTQ-Orbitrap Elite	['Present', 'Present']	P07947	YES1	Y222	Afatinib @H3255cell line	Prat_46
28331001	RGIFLVRESETTKGAYSLSIRDWDEIRGDNV	_GAY(ph)SLSIR_	Y199	0.999957	H	C	Profiling	Lung cancer	SILAC	pY-100 or pY1000	LTQ-Orbitrap Elite	['Present', 'Present']	P07947	YES1	Y194	Erlotinib@H1975 cell line_28331001	dup_441
28331001	KIADFGLARLIEDNEYTARQGAKFPIKWTAP	_LIEDNEY(ph)TAR_	Y431	0.929504	H	C	Profiling	Lung cancer	SILAC	pY-100 or pY1000	LTQ-Orbitrap Elite	['Present', 'Present']	P07947	YES1	Y426	Erlotinib@PC9 cell line	Prat_443
29523821	IQSFLEDYFTATEPQYQPGENL_________	KDPDERPTFEYIQSFLEDYFTATEPQY(ph)QPGENL	Y537	1	H	C	Profiling	Stimuli	SILAC	TiO2	Q Exactive or Q Exactive Plus	['Present', 'Present', 'Present', 'Present']	P07947	YES1	Y537	PF-3644022+IR-UV@U2OS cells	Prat_877
29523821	IQSFLEDYFTATEPQYQPGENL_________	KDPDERPTFEYIQSFLEDYFTATEPQY(ph)QPGENL	Y537	1	H	C	Profiling	Stimuli	SILAC	TiO2	Q Exactive or Q Exactive Plus	['Present', 'Present', 'Present', 'Present']	P07947	YES1	Y537	SB203580+IR-UV@U2OS cells	Prat_1035
29523821	IQSFLEDYFTATEPQYQPGENL_________	KDPDERPTFEYIQSFLEDYFTATEPQY(ph)QPGENL	Y537	1	H	C	Profiling	Stimuli	SILAC	TiO2	Q Exactive or Q Exactive Plus	['Present', 'Present', 'Present', 'Present']	P07947	YES1	Y537	SB203580+IR-UV@U2OS cells	Prat_1035
29523821	IQSFLEDYFTATEPQYQPGENL_________	KDPDERPTFEYIQSFLEDYFTATEPQY(ph)QPGENL	Y537	1	H	C	Profiling	Stimuli	SILAC	TiO2	Q Exactive or Q Exactive Plus	['Present', 'Present', 'Present', 'Present']	P07947	YES1	Y537	DMSO@U2OS cells_29523821	dup_3788
30061712			S111	1	H	C	Profiling	Colorectal Cancer	TMT	IMAC	Q Exactive	[-2.912111]	P07947	YES1	S111	2D cultured HCT116 spheroids-R1	Prat_4
30061712			S40	0.995012	H	C	Profiling	Colorectal Cancer	TMT	IMAC	Q Exactive	[3.050645]	P07947	YES1	S40	2D cultured HCT116 spheroids-R2	Prat_5
30061712			T21	0.998304	H	C	Profiling	Colorectal Cancer	TMT	IMAC	Q Exactive	[2.496756]	P07947	YES1	T21	2D cultured HCT116 spheroids-R2	Prat_5
30061712			S111	0.999999	H	C	Profiling	Colorectal Cancer	TMT	IMAC	Q Exactive	[-3.237976]	P07947	YES1	S111	2D cultured HCT116 spheroids-R3	Prat_6
30061712			Y194	0.999957	H	C	Profiling	Colorectal Cancer	TMT	IMAC	Q Exactive	[-1.920822]	P07947	YES1	Y194	2D cultured(Acetone)HCT116 spheroids-R1	Prat_7
30061712			S111	1	H	C	Profiling	Colorectal Cancer	TMT	IMAC	Q Exactive	[-3.667473]	P07947	YES1	S111	2D cultured(Acetone)HCT116 spheroids-R3	Prat_9
30061712			S111	1	H	C	Profiling	Colorectal Cancer	TMT	IMAC	Q Exactive	[-0.3690796]	P07947	YES1	S111	3D cultured(CR)HCT116 spheroids-R1	Prat_12
30061712			Y194	0.982174	H	C	Profiling	Colorectal Cancer	TMT	IMAC	Q Exactive	[-5.084364]	P07947	YES1	Y194	3D cultured(CR)HCT116 spheroids-R2	Prat_13
30061712			S111	1	H	C	Profiling	Colorectal Cancer	TMT	IMAC	Q Exactive	[-2.186996]	P07947	YES1	S111	3D cultured(CR)HCT116 spheroids-R3	Prat_14
30061712			S40	0.944342	H	C	Profiling	Colorectal Cancer	TMT	IMAC	Q Exactive	[2.162085]	P07947	YES1	S40	3D cultured(CR)HCT116 spheroids-R3	Prat_14
30061712			Y194	0.999957	H	C	Profiling	Colorectal Cancer	TMT	IMAC	Q Exactive	[-0.303791]	P07947	YES1	Y194	3D cultured(Dispase)HCT116 spheroids-R1	Prat_15
30061712			S111	1	H	C	Profiling	Colorectal Cancer	TMT	IMAC	Q Exactive	[-0.2330055]	P07947	YES1	S111	3D cultured(Dispase)HCT116 spheroids-R1	Prat_15
30061712			T21	0.761336	H	C	Profiling	Colorectal Cancer	TMT	IMAC	Q Exactive	[-1.12685]	P07947	YES1	T21	3D cultured(Dispase)HCT116 spheroids-R1	Prat_15
30061712			S111	1	H	C	Profiling	Colorectal Cancer	TMT	IMAC	Q Exactive	[0.4817181]	P07947	YES1	S111	3D cultured(Dispase)HCT116 spheroids-R2	Prat_16
30061712			S111	1	H	C	Profiling	Colorectal Cancer	TMT	IMAC	Q Exactive	[-0.1843185]	P07947	YES1	S111	3D cultured(Dispase)HCT116 spheroids-R3	Prat_17
30061712			S40	0.893057	H	C	Profiling	Colorectal Cancer	TMT	IMAC	Q Exactive	[1.573144]	P07947	YES1	S40	3D cultured(Dispase)HCT116 spheroids-R3	Prat_17
30061712			T21	0.981917	H	C	Profiling	Colorectal Cancer	TMT	IMAC	Q Exactive	[-0.59519]	P07947	YES1	T21	3D cultured(Dispase)HCT116 spheroids-R3	Prat_17
30061712			S111	1	H	C	Profiling	Colorectal Cancer	TMT	IMAC	Q Exactive	[-0.1457195]	P07947	YES1	S111	Untreated@HCT116 spheroids	Prat_1324
30217950	ETTKGAYSLSIRD	GAY(ph)SLSIR	Y194	0.976894	H	C	Profiling	Lung Cancer	label free+TMT 6 plex	pSTY peptides were enriched using an IMAC	Top hybrid orbitrap mass spectrometer (QExactive Plus	[686980, 909320, 1252700, 679660, 1169000.0, 816690.0]	P07947	YES1	Y194	DMSO@A427 cells	Prat_303
30217950	APEAALYGRFTIK	WTAPEAALY(ph)GR	Y446	0.999978	H	C	Profiling	Lung Cancer	label free+TMT 6 plex	pSTY peptides were enriched using an IMAC	Top hybrid orbitrap mass spectrometer (QExactive Plus	[0, 0, 0, 12087, 0.0, 0.0]	P07947	YES1	Y446	DMSO@A427 cells	Prat_303
30217950	KLDNGGYYITTRA	LDNGGY(ph)YITTR	Y222	0.804876	H	C	Profiling	Lung Cancer	label free+TMT 6 plex	pSTY peptides were enriched using an IMAC	Top hybrid orbitrap mass spectrometer (QExactive Plus	[4578000, 1415800, 5433300, 3650100, 2274200.0, 1365900.0]	P07947	YES1	Y222	DMSO@A427 cells	Prat_303
30217950	LIEDNEYTARQGA	LIEDNEY(ph)TARQGAK	Y426	0.921633	H	C	Profiling	Lung Cancer	label free+TMT 6 plex	pSTY peptides were enriched using an IMAC	Top hybrid orbitrap mass spectrometer (QExactive Plus	[204000000, 617000000, 634000000, 517000000, 401000000.0, 239000000.0]	P07947	YES1	Y426	DMSO@A427 cells	Prat_303
30217950	ETTKGAYSLSIRD	GAY(ph)SLSIR	Y194	0.976894	H	C	Profiling	Lung Cancer	label free+TMT 6 plex	pSTY peptides were enriched using an IMAC	Top hybrid orbitrap mass spectrometer (QExactive Plus	[588930, 467480, 957690, 628180, 1400700.0, 1011400.0]	P07947	YES1	Y194	Midostaurin@A427 cells	Prat_723
30217950	APEAALYGRFTIK	WTAPEAALY(ph)GR	Y446	0.999978	H	C	Profiling	Lung Cancer	label free+TMT 6 plex	pSTY peptides were enriched using an IMAC	Top hybrid orbitrap mass spectrometer (QExactive Plus	[1475400, 9104.4, 1244500, 1698300, 1869400.0, 1824100.0]	P07947	YES1	Y446	Midostaurin@A427 cells	Prat_723
30217950	KLDNGGYYITTRA	LDNGGY(ph)YITTR	Y222	0.804876	H	C	Profiling	Lung Cancer	label free+TMT 6 plex	pSTY peptides were enriched using an IMAC	Top hybrid orbitrap mass spectrometer (QExactive Plus	[3079400, 688680, 1645500, 1580000, 2794500.0, 4944700.0]	P07947	YES1	Y222	Midostaurin@A427 cells	Prat_723
30217950	LIEDNEYTARQGA	LIEDNEY(ph)TARQGAK	Y426	0.921633	H	C	Profiling	Lung Cancer	label free+TMT 6 plex	pSTY peptides were enriched using an IMAC	Top hybrid orbitrap mass spectrometer (QExactive Plus	[284000000, 159000000, 488000000, 23993000, 279000000.0, 153000000.0]	P07947	YES1	Y426	Midostaurin@A427 cells	Prat_723
30833379	VSTSVSHYGAEPTTVSPCPSSSAKGTAVNFS	YRPENTPEPVSTSVSHYGAEPTTVS(ph)PCPSSSAK	S40	0.818372	H	C	profiling	cervix carcinoma	SILAC	Ti-IMAC	Q-Exactive HF-X	[0, 0, 7260700, 0]	P07947	YES1	S40	In-Solution digestion@Hela cells	Prat_621
30833379	VSTSVSHYGAEPTTVSPCPSSSAKGTAVNFS	YRPENTPEPVSTSVSHYGAEPTTVS(ph)PCPSSSAK	S40	0.818372	H	C	profiling	cervix carcinoma	SILAC	Ti-IMAC	Q-Exactive HF-X	[0, 0, 0, 0]	P07947	YES1	S40	PAC digestion@Hela cells	Prat_824
31257184	APEAALYGRFTIK	WTAPEAALY(ph)GR	Y9	0.999935	H	C	profiling	Lung cancer	TMT	pY	QExactive Plus hybrid orbitrap	[1370600, 1687900, 917290, 1014100]	P07947	YES1	Y446	CABO(pY)@H1155 cell line	Prat_117
31257184	LIEDNEYTARQGA	LIEDNEY(ph)TAR	Y7	0.87102	H	C	profiling	Lung cancer	TMT	pY	QExactive Plus hybrid orbitrap	[70334000, 94455000, 83586000, 84031000]	P07947	YES1	Y426	CABO(pY)@H1155 cell line	Prat_117
31257184	APEAALYGRFTIK	WTAPEAALY(ph)GR	Y9	0.999935	H	C	profiling	Lung cancer	TMT	pY	QExactive Plus hybrid orbitrap	[888590, 1475000, 879680, 1195500]	P07947	YES1	Y446	FORE(pY)@H1155 cell line	Prat_473
31257184	LIEDNEYTARQGA	LIEDNEY(ph)TAR	Y7	0.87102	H	C	profiling	Lung cancer	TMT	pY	QExactive Plus hybrid orbitrap	[52341000, 1018500, 72063000, 101000000]	P07947	YES1	Y426	FORE(pY)@H1155 cell line	Prat_473
31257184	APEAALYGRFTIK	WTAPEAALY(ph)GR	Y9	0.999935	H	C	profiling	Lung cancer	TMT	pY	QExactive Plus hybrid orbitrap	[1528400, 2251800, 1951600, 2422700]	P07947	YES1	Y446	DMSO(pY)@H1155 cell line	Prat_301
31257184	LIEDNEYTARQGA	LIEDNEY(ph)TAR	Y7	0.87102	H	C	profiling	Lung cancer	TMT	pY	QExactive Plus hybrid orbitrap	[71232000, 121000000, 128000000, 136000000]	P07947	YES1	Y426	DMSO(pY)@H1155 cell line	Prat_301
32755597	VSTSVSHYGAEPTTVSPCPSSSAKGTAVNFS	YRPENTPEPVSTSVSHYGAEPTTVS(ph)PCPSSSAK	S45	0.934962	H	C	profiling	Liver Cancer	Labelling Not mention	IMAC	Orbitrap Elite or Orbitrap Fusion Lumos Tribrid	[0.4418602, 0.206316]	P07947	YES1	S40	FZD2-RNAi@HCC	Prat_476
32755597	DNVKHYKIRKLDNGGYYITTRAQFDTLQKLV	LDNGGY(ph)YITTR	Y227	0.931689	H	C	profiling	Liver Cancer	Labelling Not mention	IMAC	Orbitrap Elite or Orbitrap Fusion Lumos Tribrid	[]	P07947	YES1	Y222	FZD2-RNAi@HCC	Prat_476
32755597	VSTSVSHYGAEPTTVSPCPSSSAKGTAVNFS	YRPENTPEPVSTSVSHYGAEPTTVS(ph)PCPSSSAK	S45	0.934962	H	C	profiling	Liver Cancer	Labelling Not mention	IMAC	Orbitrap Elite or Orbitrap Fusion Lumos Tribrid	[2.07074, 1.614784, 1.381853, 0.9989109, 1.104179, 1.132421]	P07947	YES1	S40	WT-FZD2-RNAi@HCC	Prat_1378
32755597	DNVKHYKIRKLDNGGYYITTRAQFDTLQKLV	LDNGGY(ph)YITTR	Y227	0.931689	H	C	profiling	Liver Cancer	Labelling Not mention	IMAC	Orbitrap Elite or Orbitrap Fusion Lumos Tribrid	[-1.331781, -0.278183]	P07947	YES1	Y222	WT-FZD2-RNAi@HCC	Prat_1378
32859902	SKENKSPAIKYRPENTPEPVSTSVSHYGAEP		T21	0.958651	H	C	Profiling	Infection	Label free	IMAC	Orbitrap Fusion or Q Exactive Plus	[]	P07947	YES1	T21	CVB3 infection(10h)@HeLa R19 cells	Prat_219
32859902	SKENKSPAIKYRPENTPEPVSTSVSHYGAEP		T21	0.958651	H	C	Profiling	Infection	Label free	IMAC	Orbitrap Fusion or Q Exactive Plus	[-1.7414, -2.175133, -0.808815]	P07947	YES1	T21	CVB3 infection(2h)@HeLa R19 cells	Prat_220
32859902	SKENKSPAIKYRPENTPEPVSTSVSHYGAEP		T21	0.958651	H	C	Profiling	Infection	Label free	IMAC	Orbitrap Fusion or Q Exactive Plus	[]	P07947	YES1	T21	CVB3 infection(2h)@HeLa R19 cells	Prat_220
32859902	SKENKSPAIKYRPENTPEPVSTSVSHYGAEP		T21	0.958651	H	C	Profiling	Infection	Label free	IMAC	Orbitrap Fusion or Q Exactive Plus	[-2.278547, -1.77751, -2.968214, -2.217094]	P07947	YES1	T21	CVB3 infection(4h)@HeLa R19 cells	Prat_221
32859902	SKENKSPAIKYRPENTPEPVSTSVSHYGAEP		T21	0.958651	H	C	Profiling	Infection	Label free	IMAC	Orbitrap Fusion or Q Exactive Plus	[]	P07947	YES1	T21	CVB3 infection(4h)@HeLa R19 cells	Prat_221
32859902	SKENKSPAIKYRPENTPEPVSTSVSHYGAEP		T21	0.958651	H	C	Profiling	Infection	Label free	IMAC	Orbitrap Fusion or Q Exactive Plus	[-2.592588, -2.382307]	P07947	YES1	T21	CVB3 infection(6h)@HeLa R19 cells	Prat_222
32859902	SKENKSPAIKYRPENTPEPVSTSVSHYGAEP		T21	0.958651	H	C	Profiling	Infection	Label free	IMAC	Orbitrap Fusion or Q Exactive Plus	[]	P07947	YES1	T21	CVB3 infection(6h)@HeLa R19 cells	Prat_222
32859902	SKENKSPAIKYRPENTPEPVSTSVSHYGAEP		T21	0.958651	H	C	Profiling	Infection	Label free	IMAC	Orbitrap Fusion or Q Exactive Plus	[]	P07947	YES1	T21	CVB3 infection(8h)@HeLa R19 cells	Prat_223
32859902	SKENKSPAIKYRPENTPEPVSTSVSHYGAEP		T21	0.958651	H	C	Profiling	Infection	Label free	IMAC	Orbitrap Fusion or Q Exactive Plus	[-1.923544, -0.4320431, -0.4222088]	P07947	YES1	T21	Mock infected(0h)@HeLa R19 cells	Prat_746
32859902	SKENKSPAIKYRPENTPEPVSTSVSHYGAEP		T21	0.958651	H	C	Profiling	Infection	Label free	IMAC	Orbitrap Fusion or Q Exactive Plus	[]	P07947	YES1	T21	Mock infected(0h)@HeLa R19 cells	Prat_746
32859902	SKENKSPAIKYRPENTPEPVSTSVSHYGAEP		T21	0.958651	H	C	Profiling	Infection	Label free	IMAC	Orbitrap Fusion or Q Exactive Plus	[-1.97172, -1.018173]	P07947	YES1	T21	Mock infected(10h)@HeLa R19 cells	Prat_747
32859902	SKENKSPAIKYRPENTPEPVSTSVSHYGAEP		T21	0.958651	H	C	Profiling	Infection	Label free	IMAC	Orbitrap Fusion or Q Exactive Plus	[]	P07947	YES1	T21	Mock infected(10h)@HeLa R19 cells	Prat_747
32865326		WTAPEAALY(ph)GR	Y446	1	H	C	Profiling	Tyrosine kinase signaling	TMT	pY+IMAC-Fe	Q Exactive HF-X	[1411.096404, 1153.870412, 901.080121]	P07947	YES1	Y446	DMSO@PC9 cells	Prat_363
32865326		KDPDERPTFEYIQSFLEDYFTATEPQY(ph)QPGENL	Y537	1	H	C	Profiling	Tyrosine kinase signaling	TMT	pY+IMAC-Fe	Q Exactive HF-X	[2241.463315, 1075.088479, 2027.878279]	P07947	YES1	Y537	DMSO@PC9 cells	Prat_363
32865326		WTAPEAALY(ph)GR	Y446	1	H	C	Profiling	Tyrosine kinase signaling	TMT	pY+IMAC-Fe	Q Exactive HF-X	[1320.852697, 1294.686602, 1412.990552]	P07947	YES1	Y446	Erlotinib@PC9 cells	Prat_444
32865326		KDPDERPTFEYIQSFLEDYFTATEPQY(ph)QPGENL	Y537	1	H	C	Profiling	Tyrosine kinase signaling	TMT	pY+IMAC-Fe	Q Exactive HF-X	[2325.888506, 2117.264515, 2013.618853]	P07947	YES1	Y537	Erlotinib@PC9 cells	Prat_444
32865326		WTAPEAALY(ph)GR		1	H	C	Profiling	Tyrosine kinase signaling	TMT	pY+IMAC-Fe	Q Exactive HF-X	[1183.916998, 1012.1, 1537.718609]	P07947	YES1	Y446	Osimertinib(1h)@PC9 cells	Prat_816
32865326		KDPDERPTFEYIQSFLEDYFTATEPQY(ph)QPGENL		1	H	C	Profiling	Tyrosine kinase signaling	TMT	pY+IMAC-Fe	Q Exactive HF-X	[2163.63332, 3097.9, 2543.878791]	P07947	YES1	Y537	Osimertinib(1h)@PC9 cells	Prat_816
32986951	LDNGGYYITTR	LDNGGYY(ph)ITTR			H	C	Profiling	Colorectal cancer	SILAC	Phosphotyrosine rabbit monoclonal antibody kit	Orbitrap Fusion Lumos	[472898.932228]	P07947	YES1	Y223	KRAS mutation(G13D)@SW48 cells	Prat_698
32986951	LDNGGYYITTR	LDNGGYY(ph)ITTR			H	C	Profiling	Colorectal cancer	SILAC	Phosphotyrosine rabbit monoclonal antibody kit	Orbitrap Fusion Lumos	[464541.500308]	P07947	YES1	Y223	KRAS mutation(G13D)@SW48 cells	Prat_698
32986951	LDNGGYYITTR	LDNGGYY(ph)ITTR			H	C	Profiling	Colorectal cancer	SILAC	Phosphotyrosine rabbit monoclonal antibody kit	Orbitrap Fusion Lumos	[510184.9479649999]	P07947	YES1	Y223	KRAS mutation(G13D)@SW48 cells	Prat_698
32986951	LDNGGYYITTR	LDNGGY(ph)YITTR			H	C	Profiling	Colorectal cancer	SILAC	Phosphotyrosine rabbit monoclonal antibody kit	Orbitrap Fusion Lumos	[2459860.55214]	P07947	YES1	Y222	KRAS mutation(G13D)@SW48 cells	Prat_698
32986951	LDNGGYYITTR	LDNGGY(ph)YITTR			H	C	Profiling	Colorectal cancer	SILAC	Phosphotyrosine rabbit monoclonal antibody kit	Orbitrap Fusion Lumos	[2203288.82901]	P07947	YES1	Y222	KRAS mutation(G13D)@SW48 cells	Prat_698
32986951	LDNGGYYITTR	LDNGGY(ph)YITTR			H	C	Profiling	Colorectal cancer	SILAC	Phosphotyrosine rabbit monoclonal antibody kit	Orbitrap Fusion Lumos	[1911641.46648]	P07947	YES1	Y222	KRAS mutation(G13D)@SW48 cells	Prat_698
32986951	KLDNGGYYITTR	KLDNGGY(ph)YITTR			H	C	Profiling	Colorectal cancer	SILAC	Phosphotyrosine rabbit monoclonal antibody kit	Orbitrap Fusion Lumos	[1575835.63281]	P07947	YES1	Y222	KRAS mutation(G13D)@SW48 cells	Prat_698
32986951	KLDNGGYYITTR	KLDNGGYY(ph)ITTR			H	C	Profiling	Colorectal cancer	SILAC	Phosphotyrosine rabbit monoclonal antibody kit	Orbitrap Fusion Lumos	[494545.097771]	P07947	YES1	Y223	KRAS mutation(G13D)@SW48 cells	Prat_698
32986951	KLDNGGYYITTR	KLDNGGY(ph)YITTR			H	C	Profiling	Colorectal cancer	SILAC	Phosphotyrosine rabbit monoclonal antibody kit	Orbitrap Fusion Lumos	[491008.070773]	P07947	YES1	Y222	KRAS mutation(G13D)@SW48 cells	Prat_698
32986951	GAYSLSIR	GAY(ph)SLSIR	Y194		H	C	Profiling	Colorectal cancer	SILAC	Phosphotyrosine rabbit monoclonal antibody kit	Orbitrap Fusion Lumos	[0.0]	P07947	YES1	Y194	KRAS mutation(G13D)@SW48 cells	Prat_698
32986951	GAYSLSIR	GAY(ph)SLSIR			H	C	Profiling	Colorectal cancer	SILAC	Phosphotyrosine rabbit monoclonal antibody kit	Orbitrap Fusion Lumos	[2837195.11154]	P07947	YES1	Y194	KRAS mutation(G13D)@SW48 cells	Prat_698
32986951	GAYSLSIR	GAY(ph)SLSIR			H	C	Profiling	Colorectal cancer	SILAC	Phosphotyrosine rabbit monoclonal antibody kit	Orbitrap Fusion Lumos	[3043366.68579]	P07947	YES1	Y194	KRAS mutation(G13D)@SW48 cells	Prat_698
32986951	GAYSLSIR	GAY(ph)SLSIR			H	C	Profiling	Colorectal cancer	SILAC	Phosphotyrosine rabbit monoclonal antibody kit	Orbitrap Fusion Lumos	[2900692.44238]	P07947	YES1	Y194	KRAS mutation(G13D)@SW48 cells	Prat_698
32986951	GAYSLSIR	GAY(ph)SLSIR			H	C	Profiling	Colorectal cancer	SILAC	Phosphotyrosine rabbit monoclonal antibody kit	Orbitrap Fusion Lumos	[2932594.01537]	P07947	YES1	Y194	KRAS mutation(G13D)@SW48 cells	Prat_698
32986951	GAYSLSIR	GAY(ph)SLSIR			H	C	Profiling	Colorectal cancer	SILAC	Phosphotyrosine rabbit monoclonal antibody kit	Orbitrap Fusion Lumos	[2792330.21427]	P07947	YES1	Y194	KRAS mutation(G13D)@SW48 cells	Prat_698
32986951	GAYSLSIR	GAY(ph)SLSIR			H	C	Profiling	Colorectal cancer	SILAC	Phosphotyrosine rabbit monoclonal antibody kit	Orbitrap Fusion Lumos	[3023753.82415]	P07947	YES1	Y194	KRAS mutation(G13D)@SW48 cells	Prat_698
32986951	GAYSLSIR	GAY(ph)SLSIR			H	C	Profiling	Colorectal cancer	SILAC	Phosphotyrosine rabbit monoclonal antibody kit	Orbitrap Fusion Lumos	[3024163.14846]	P07947	YES1	Y194	KRAS mutation(G13D)@SW48 cells	Prat_698
32986951	GAYSLSIR	GAY(ph)SLSIR			H	C	Profiling	Colorectal cancer	SILAC	Phosphotyrosine rabbit monoclonal antibody kit	Orbitrap Fusion Lumos	[2832719.18688]	P07947	YES1	Y194	KRAS mutation(G13D)@SW48 cells	Prat_698
32986951	LDNGGYYITTR	LDNGGYY(ph)ITTR			H	C	Profiling	Colorectal cancer	SILAC	Phosphotyrosine rabbit monoclonal antibody kit	Orbitrap Fusion Lumos	[193948.861494]	P07947	YES1	Y223	Parental(WT)@SW48 cells	Prat_829
32986951	LDNGGYYITTR	LDNGGYY(ph)ITTR			H	C	Profiling	Colorectal cancer	SILAC	Phosphotyrosine rabbit monoclonal antibody kit	Orbitrap Fusion Lumos	[194671.222285]	P07947	YES1	Y223	Parental(WT)@SW48 cells	Prat_829
32986951	LDNGGYYITTR	LDNGGYY(ph)ITTR			H	C	Profiling	Colorectal cancer	SILAC	Phosphotyrosine rabbit monoclonal antibody kit	Orbitrap Fusion Lumos	[257638.071927]	P07947	YES1	Y223	Parental(WT)@SW48 cells	Prat_829
32986951	LDNGGYYITTR	LDNGGY(ph)YITTR			H	C	Profiling	Colorectal cancer	SILAC	Phosphotyrosine rabbit monoclonal antibody kit	Orbitrap Fusion Lumos	[1230196.23163]	P07947	YES1	Y222	Parental(WT)@SW48 cells	Prat_829
32986951	LDNGGYYITTR	LDNGGY(ph)YITTR			H	C	Profiling	Colorectal cancer	SILAC	Phosphotyrosine rabbit monoclonal antibody kit	Orbitrap Fusion Lumos	[1246134.54274]	P07947	YES1	Y222	Parental(WT)@SW48 cells	Prat_829
32986951	LDNGGYYITTR	LDNGGY(ph)YITTR			H	C	Profiling	Colorectal cancer	SILAC	Phosphotyrosine rabbit monoclonal antibody kit	Orbitrap Fusion Lumos	[1094957.89302]	P07947	YES1	Y222	Parental(WT)@SW48 cells	Prat_829
32986951	KLDNGGYYITTR	KLDNGGY(ph)YITTR			H	C	Profiling	Colorectal cancer	SILAC	Phosphotyrosine rabbit monoclonal antibody kit	Orbitrap Fusion Lumos	[256665.070256]	P07947	YES1	Y222	Parental(WT)@SW48 cells	Prat_829
32986951	KLDNGGYYITTR	KLDNGGYY(ph)ITTR			H	C	Profiling	Colorectal cancer	SILAC	Phosphotyrosine rabbit monoclonal antibody kit	Orbitrap Fusion Lumos	[224166.887037]	P07947	YES1	Y223	Parental(WT)@SW48 cells	Prat_829
32986951	KLDNGGYYITTR	KLDNGGY(ph)YITTR			H	C	Profiling	Colorectal cancer	SILAC	Phosphotyrosine rabbit monoclonal antibody kit	Orbitrap Fusion Lumos	[224904.981143]	P07947	YES1	Y222	Parental(WT)@SW48 cells	Prat_829
32986951	GAYSLSIR	GAY(ph)SLSIR	Y194		H	C	Profiling	Colorectal cancer	SILAC	Phosphotyrosine rabbit monoclonal antibody kit	Orbitrap Fusion Lumos	[3231.67533371]	P07947	YES1	Y194	Parental(WT)@SW48 cells	Prat_829
32986951	GAYSLSIR	GAY(ph)SLSIR			H	C	Profiling	Colorectal cancer	SILAC	Phosphotyrosine rabbit monoclonal antibody kit	Orbitrap Fusion Lumos	[1986306.67247]	P07947	YES1	Y194	Parental(WT)@SW48 cells	Prat_829
32986951	GAYSLSIR	GAY(ph)SLSIR			H	C	Profiling	Colorectal cancer	SILAC	Phosphotyrosine rabbit monoclonal antibody kit	Orbitrap Fusion Lumos	[2130605.54021]	P07947	YES1	Y194	Parental(WT)@SW48 cells	Prat_829
32986951	GAYSLSIR	GAY(ph)SLSIR			H	C	Profiling	Colorectal cancer	SILAC	Phosphotyrosine rabbit monoclonal antibody kit	Orbitrap Fusion Lumos	[2049308.94343]	P07947	YES1	Y194	Parental(WT)@SW48 cells	Prat_829
32986951	GAYSLSIR	GAY(ph)SLSIR			H	C	Profiling	Colorectal cancer	SILAC	Phosphotyrosine rabbit monoclonal antibody kit	Orbitrap Fusion Lumos	[2072731.40195]	P07947	YES1	Y194	Parental(WT)@SW48 cells	Prat_829
32986951	GAYSLSIR	GAY(ph)SLSIR			H	C	Profiling	Colorectal cancer	SILAC	Phosphotyrosine rabbit monoclonal antibody kit	Orbitrap Fusion Lumos	[2063020.45529]	P07947	YES1	Y194	Parental(WT)@SW48 cells	Prat_829
32986951	GAYSLSIR	GAY(ph)SLSIR			H	C	Profiling	Colorectal cancer	SILAC	Phosphotyrosine rabbit monoclonal antibody kit	Orbitrap Fusion Lumos	[2161839.89712]	P07947	YES1	Y194	Parental(WT)@SW48 cells	Prat_829
32986951	GAYSLSIR	GAY(ph)SLSIR			H	C	Profiling	Colorectal cancer	SILAC	Phosphotyrosine rabbit monoclonal antibody kit	Orbitrap Fusion Lumos	[2164494.35884]	P07947	YES1	Y194	Parental(WT)@SW48 cells	Prat_829
32986951	GAYSLSIR	GAY(ph)SLSIR			H	C	Profiling	Colorectal cancer	SILAC	Phosphotyrosine rabbit monoclonal antibody kit	Orbitrap Fusion Lumos	[1978836.98223]	P07947	YES1	Y194	Parental(WT)@SW48 cells	Prat_829
32986951	LDNGGYYITTR	LDNGGYY(ph)ITTR			H	C	Profiling	Colorectal cancer	SILAC	Phosphotyrosine rabbit monoclonal antibody kit	Orbitrap Fusion Lumos	[679472.745446]	P07947	YES1	Y223	KRAS mutation(G12D)@SW48 cells	Prat_697
32986951	LDNGGYYITTR	LDNGGYY(ph)ITTR			H	C	Profiling	Colorectal cancer	SILAC	Phosphotyrosine rabbit monoclonal antibody kit	Orbitrap Fusion Lumos	[671807.1792220001]	P07947	YES1	Y223	KRAS mutation(G12D)@SW48 cells	Prat_697
32986951	LDNGGYYITTR	LDNGGYY(ph)ITTR			H	C	Profiling	Colorectal cancer	SILAC	Phosphotyrosine rabbit monoclonal antibody kit	Orbitrap Fusion Lumos	[630770.331153]	P07947	YES1	Y223	KRAS mutation(G12D)@SW48 cells	Prat_697
32986951	LDNGGYYITTR	LDNGGY(ph)YITTR			H	C	Profiling	Colorectal cancer	SILAC	Phosphotyrosine rabbit monoclonal antibody kit	Orbitrap Fusion Lumos	[2894632.77463]	P07947	YES1	Y222	KRAS mutation(G12D)@SW48 cells	Prat_697
32986951	LDNGGYYITTR	LDNGGY(ph)YITTR			H	C	Profiling	Colorectal cancer	SILAC	Phosphotyrosine rabbit monoclonal antibody kit	Orbitrap Fusion Lumos	[2425933.49073]	P07947	YES1	Y222	KRAS mutation(G12D)@SW48 cells	Prat_697
32986951	LDNGGYYITTR	LDNGGY(ph)YITTR			H	C	Profiling	Colorectal cancer	SILAC	Phosphotyrosine rabbit monoclonal antibody kit	Orbitrap Fusion Lumos	[2257107.4557]	P07947	YES1	Y222	KRAS mutation(G12D)@SW48 cells	Prat_697
32986951	KLDNGGYYITTR	KLDNGGY(ph)YITTR			H	C	Profiling	Colorectal cancer	SILAC	Phosphotyrosine rabbit monoclonal antibody kit	Orbitrap Fusion Lumos	[1288329.48163]	P07947	YES1	Y222	KRAS mutation(G12D)@SW48 cells	Prat_697
32986951	KLDNGGYYITTR	KLDNGGYY(ph)ITTR			H	C	Profiling	Colorectal cancer	SILAC	Phosphotyrosine rabbit monoclonal antibody kit	Orbitrap Fusion Lumos	[937393.318159]	P07947	YES1	Y223	KRAS mutation(G12D)@SW48 cells	Prat_697
32986951	KLDNGGYYITTR	KLDNGGY(ph)YITTR			H	C	Profiling	Colorectal cancer	SILAC	Phosphotyrosine rabbit monoclonal antibody kit	Orbitrap Fusion Lumos	[700704.085107]	P07947	YES1	Y222	KRAS mutation(G12D)@SW48 cells	Prat_697
32986951	GAYSLSIR	GAY(ph)SLSIR	Y194		H	C	Profiling	Colorectal cancer	SILAC	Phosphotyrosine rabbit monoclonal antibody kit	Orbitrap Fusion Lumos	[291259.756742]	P07947	YES1	Y194	KRAS mutation(G12D)@SW48 cells	Prat_697
32986951	GAYSLSIR	GAY(ph)SLSIR			H	C	Profiling	Colorectal cancer	SILAC	Phosphotyrosine rabbit monoclonal antibody kit	Orbitrap Fusion Lumos	[3875899.15674]	P07947	YES1	Y194	KRAS mutation(G12D)@SW48 cells	Prat_697
32986951	GAYSLSIR	GAY(ph)SLSIR			H	C	Profiling	Colorectal cancer	SILAC	Phosphotyrosine rabbit monoclonal antibody kit	Orbitrap Fusion Lumos	[4181860.63068]	P07947	YES1	Y194	KRAS mutation(G12D)@SW48 cells	Prat_697
32986951	GAYSLSIR	GAY(ph)SLSIR			H	C	Profiling	Colorectal cancer	SILAC	Phosphotyrosine rabbit monoclonal antibody kit	Orbitrap Fusion Lumos	[4116500.74078]	P07947	YES1	Y194	KRAS mutation(G12D)@SW48 cells	Prat_697
32986951	GAYSLSIR	GAY(ph)SLSIR			H	C	Profiling	Colorectal cancer	SILAC	Phosphotyrosine rabbit monoclonal antibody kit	Orbitrap Fusion Lumos	[4137849.51518]	P07947	YES1	Y194	KRAS mutation(G12D)@SW48 cells	Prat_697
32986951	GAYSLSIR	GAY(ph)SLSIR			H	C	Profiling	Colorectal cancer	SILAC	Phosphotyrosine rabbit monoclonal antibody kit	Orbitrap Fusion Lumos	[4101337.78171]	P07947	YES1	Y194	KRAS mutation(G12D)@SW48 cells	Prat_697
32986951	GAYSLSIR	GAY(ph)SLSIR			H	C	Profiling	Colorectal cancer	SILAC	Phosphotyrosine rabbit monoclonal antibody kit	Orbitrap Fusion Lumos	[4174459.0285]	P07947	YES1	Y194	KRAS mutation(G12D)@SW48 cells	Prat_697
32986951	GAYSLSIR	GAY(ph)SLSIR			H	C	Profiling	Colorectal cancer	SILAC	Phosphotyrosine rabbit monoclonal antibody kit	Orbitrap Fusion Lumos	[4178185.92891]	P07947	YES1	Y194	KRAS mutation(G12D)@SW48 cells	Prat_697
32986951	GAYSLSIR	GAY(ph)SLSIR			H	C	Profiling	Colorectal cancer	SILAC	Phosphotyrosine rabbit monoclonal antibody kit	Orbitrap Fusion Lumos	[3789035.99739]	P07947	YES1	Y194	KRAS mutation(G12D)@SW48 cells	Prat_697
33021054	GAKFPIKWTAPEAALYGRFTIKSDVWSFGIL		Y9	1	H	C	Profiling	colon cancer	TMT	TIO2	Q Exactive	[6.38372540028598, 6.45552805647636]	P07947	YES1	Y446	DMSO@DLD1 cell line	Prat_319
33021054	IQSFLEDYFTATEPQYQPGENL_________		Y27	0.999999	H	C	Profiling	colon cancer	TMT	TIO2	Q Exactive	[6.16129875650015]	P07947	YES1	Y537	DMSO@DLD1 cell line	Prat_319
33021054	GAKFPIKWTAPEAALYGRFTIKSDVWSFGIL		Y9	1	H	C	Profiling	colon cancer	TMT	TIO2	Q Exactive	[6.47976964339857, 6.61394566470869]	P07947	YES1	Y446	DMSO@HT29 cell line	Prat_337
33021054	IQSFLEDYFTATEPQYQPGENL_________		Y27	0.999999	H	C	Profiling	colon cancer	TMT	TIO2	Q Exactive	[6.86670229562347, 6.85748999791627]	P07947	YES1	Y537	DMSO@HT29 cell line	Prat_337
33021054	GAKFPIKWTAPEAALYGRFTIKSDVWSFGIL		Y9	1	H	C	Profiling	colon cancer	TMT	TIO2	Q Exactive	[6.79121561857406, 6.78609882688335]	P07947	YES1	Y446	DMSO@SW620 cell line	Prat_376
33021054	IQSFLEDYFTATEPQYQPGENL_________		Y27	0.999999	H	C	Profiling	colon cancer	TMT	TIO2	Q Exactive	[]	P07947	YES1	Y537	DMSO@SW620 cell line	Prat_376
33021054	GAKFPIKWTAPEAALYGRFTIKSDVWSFGIL		Y9	1	H	C	Profiling	colon cancer	TMT	TIO2	Q Exactive	[6.76796727627425, 6.54513497413821]	P07947	YES1	Y446	DMSO@HCT116 cell line	Prat_330
33021054	IQSFLEDYFTATEPQYQPGENL_________		Y27	0.999999	H	C	Profiling	colon cancer	TMT	TIO2	Q Exactive	[]	P07947	YES1	Y537	DMSO@HCT116 cell line	Prat_330
33021054	GAKFPIKWTAPEAALYGRFTIKSDVWSFGIL		Y9	1	H	C	Profiling	colon cancer	TMT	TIO2	Q Exactive	[6.73614177169731, 6.82989036880584]	P07947	YES1	Y446	DMSO@LS174T cell line	Prat_346
33021054	IQSFLEDYFTATEPQYQPGENL_________		Y27	0.999999	H	C	Profiling	colon cancer	TMT	TIO2	Q Exactive	[]	P07947	YES1	Y537	DMSO@LS174T cell line	Prat_346
33021054	GAKFPIKWTAPEAALYGRFTIKSDVWSFGIL		Y9	1	H	C	Profiling	colon cancer	TMT	TIO2	Q Exactive	[6.3912865184264, 6.49430756882959]	P07947	YES1	Y446	DMSO@SW48 cell line	Prat_375
33021054	IQSFLEDYFTATEPQYQPGENL_________		Y27	0.999999	H	C	Profiling	colon cancer	TMT	TIO2	Q Exactive	[6.68513550701964, 6.83168289647886]	P07947	YES1	Y537	DMSO@SW48 cell line	Prat_375
33021054	GAKFPIKWTAPEAALYGRFTIKSDVWSFGIL		Y9	1	H	C	Profiling	colon cancer	TMT	TIO2	Q Exactive	[6.67326588394632, 6.73648969183543]	P07947	YES1	Y446	Regorafenib+Vemurafenib+GDC-0994@HCT116 cell line	Prat_948
33021054	IQSFLEDYFTATEPQYQPGENL_________		Y27	0.999999	H	C	Profiling	colon cancer	TMT	TIO2	Q Exactive	[]	P07947	YES1	Y537	Regorafenib+Vemurafenib+GDC-0994@HCT116 cell line	Prat_948
33021054	GAKFPIKWTAPEAALYGRFTIKSDVWSFGIL		Y9	1	H	C	Profiling	colon cancer	TMT	TIO2	Q Exactive	[6.51681576024249, 6.43207319342318]	P07947	YES1	Y446	Erlotinib+Vemurafenib+GDC-0994+Crenolanib@SW620 cell line	Prat_445
33021054	IQSFLEDYFTATEPQYQPGENL_________		Y27	0.999999	H	C	Profiling	colon cancer	TMT	TIO2	Q Exactive	[6.84672901544196, 6.78615783337594]	P07947	YES1	Y537	Erlotinib+Vemurafenib+GDC-0994+Crenolanib@SW620 cell line	Prat_445
33021054	GAKFPIKWTAPEAALYGRFTIKSDVWSFGIL		Y9	1	H	C	Profiling	colon cancer	TMT	TIO2	Q Exactive	[6.76111017351246, 6.77649684756578]	P07947	YES1	Y446	Regorafenib+Vemurafenib+GDC-0994@LS174T cell line	Prat_949
33021054	IQSFLEDYFTATEPQYQPGENL_________		Y27	0.999999	H	C	Profiling	colon cancer	TMT	TIO2	Q Exactive	[5.68241234480657]	P07947	YES1	Y537	Regorafenib+Vemurafenib+GDC-0994@LS174T cell line	Prat_949
33021054	GAKFPIKWTAPEAALYGRFTIKSDVWSFGIL		Y9	1	H	C	Profiling	colon cancer	TMT	TIO2	Q Exactive	[6.53981196409933, 6.58212042247206]	P07947	YES1	Y446	Regorafenib+Erlotinib+Vemurafenib+Selumetinib@DLD1 cell line	Prat_945
33021054	IQSFLEDYFTATEPQYQPGENL_________		Y27	0.999999	H	C	Profiling	colon cancer	TMT	TIO2	Q Exactive	[6.91317293846713, 6.78941522794067]	P07947	YES1	Y537	Regorafenib+Erlotinib+Vemurafenib+Selumetinib@DLD1 cell line	Prat_945
33021054	GAKFPIKWTAPEAALYGRFTIKSDVWSFGIL		Y9	1	H	C	Profiling	colon cancer	TMT	TIO2	Q Exactive	[6.63767730064438, 6.65311969739467]	P07947	YES1	Y446	Regorafenib+Selumetinib+Vemurafenib+GDC-0994@SW620 cell line	Prat_947
33021054	IQSFLEDYFTATEPQYQPGENL_________		Y27	0.999999	H	C	Profiling	colon cancer	TMT	TIO2	Q Exactive	[]	P07947	YES1	Y537	Regorafenib+Selumetinib+Vemurafenib+GDC-0994@SW620 cell line	Prat_947
33021054	GAKFPIKWTAPEAALYGRFTIKSDVWSFGIL		Y9	1	H	C	Profiling	colon cancer	TMT	TIO2	Q Exactive	[6.65565784869079, 6.61971396455569]	P07947	YES1	Y446	Regorafenib+Selumetinib+Vatalanib+AZD-4547@HT29 cell line	Prat_946
33021054	IQSFLEDYFTATEPQYQPGENL_________		Y27	0.999999	H	C	Profiling	colon cancer	TMT	TIO2	Q Exactive	[6.76534534519501, 7.02762304080279]	P07947	YES1	Y537	Regorafenib+Selumetinib+Vatalanib+AZD-4547@HT29 cell line	Prat_946
33619172	IQSFLEDYFTATEPQYQPGENL_________	KDPDERPTFEYIQSFLEDYFTATEPQY(ph)QPGENL	Y537	1	H	C	Profile	Signalling-study	TMT	IMAC	Q Exactive HF-X	[12.3773600309152, 11.9117952133268, 12.1987385038905, '-']	P07947	YES1	Y537	ARS1620(24h)@H358 cell line IMAC	Prat_73
33619172	IQSFLEDYFTATEPQYQPGENL_________	KDPDERPTFEYIQSFLEDYFTATEPQY(ph)QPGENL	Y537	1	H	C	Profile	Signalling-study	TMT	IMAC	Q Exactive HF-X	[12.0093854017744, 12.134773365324, 12.4042547854541, '-']	P07947	YES1	Y537	ARS1620(24h)@Calu1 cell line IMAC	Prat_69
33619172	_____MGCIKSKENKSPAIKYRPENTPEPVS	ENKS(ph)PAIK	S11	1	H	C	Profile	Signalling-study	TMT	IMAC	Q Exactive HF-X	[11.1126960405738, 11.0435400302783, 11.1847196454829, '-']	P07947	YES1	S11	ARS1620(24h)@Calu1 cell line IMAC	Prat_69
33619172	IQSFLEDYFTATEPQYQPGENL_________	KDPDERPTFEYIQSFLEDYFTATEPQY(ph)QPGENL	Y537	1	H	C	Profile	Signalling-study	TMT	IMAC	Q Exactive HF-X	[12.0756094735986, 11.809587863367, 11.9204332614489, '-']	P07947	YES1	Y537	ARS1620(6h)@H358 cell line IMAC	Prat_79
33619172	IQSFLEDYFTATEPQYQPGENL_________	KDPDERPTFEYIQSFLEDYFTATEPQY(ph)QPGENL	Y537	1	H	C	Profile	Signalling-study	TMT	IMAC	Q Exactive HF-X	[12.0134091398068, 11.9600504636191, 12.1577533335591, '-']	P07947	YES1	Y537	ARS1620(6h)@Calu1 cell line IMAC	Prat_75
33619172	_____MGCIKSKENKSPAIKYRPENTPEPVS	ENKS(ph)PAIK	S11	1	H	C	Profile	Signalling-study	TMT	IMAC	Q Exactive HF-X	[11.3802763566822, 11.4554551509789, 11.044201307468, '-']	P07947	YES1	S11	ARS1620(6h)@Calu1 cell line IMAC	Prat_75
33619172	IQSFLEDYFTATEPQYQPGENL_________	KDPDERPTFEYIQSFLEDYFTATEPQY(ph)QPGENL	Y537	1	H	C	Profile	Signalling-study	TMT	IMAC	Q Exactive HF-X	[11.6960651930759, 11.6413218433765, 11.5476104750237, '-']	P07947	YES1	Y537	ARS1620(24h)@H1792 cell line IMAC	Prat_71
33619172	_____MGCIKSKENKSPAIKYRPENTPEPVS	ENKS(ph)PAIK	S11	1	H	C	Profile	Signalling-study	TMT	IMAC	Q Exactive HF-X	[11.1973609147435, 11.2709368513398, 11.1151812681173, '-']	P07947	YES1	S11	ARS1620(24h)@H1792 cell line IMAC	Prat_71
33619172	IQSFLEDYFTATEPQYQPGENL_________	KDPDERPTFEYIQSFLEDYFTATEPQY(ph)QPGENL	Y537	1	H	C	Profile	Signalling-study	TMT	IMAC	Q Exactive HF-X	[11.9246876032308, 12.0566046230141, 11.7145211976824, '-']	P07947	YES1	Y537	ARS1620(6h)@H1792 cell line IMAC	Prat_77
33619172	_____MGCIKSKENKSPAIKYRPENTPEPVS	ENKS(ph)PAIK	S11	1	H	C	Profile	Signalling-study	TMT	IMAC	Q Exactive HF-X	[11.1403260596681, 11.2160458981608, 11.1123145732498, '-']	P07947	YES1	S11	ARS1620(6h)@H1792 cell line IMAC	Prat_77
33727228	RGIFLVRESETTKGAYSLSIRDWDEIRGDNV	GAY(ph)SLSIR	Y194	0.996835	H	C	Profiling	Lung Cancer	SILAC	TiO2	LTQ-Orbitrap Elite	[0.0, 0.0, 0.0]	P07947	YES1	Y194	Osimertinib@AZR3 cell line Exp1	Prat_818
33727228	DNVKHYKIRKLDNGGYYITTRAQFDTLQKLV	KLDNGGY(ph)YITTR	Y222	0.998989	H	C	Profiling	Lung Cancer	SILAC	TiO2	LTQ-Orbitrap Elite	[0.0, 744160.0, 0.0]	P07947	YES1	Y222	Osimertinib@AZR3 cell line Exp1	Prat_818
33727228	GAKFPIKWTAPEAALYGRFTIKSDVWSFGIL	WTAPEAALY(ph)GR	Y446	0.999972	H	C	Profiling	Lung Cancer	SILAC	TiO2	LTQ-Orbitrap Elite	[0.0, 0.0, 0.0]	P07947	YES1	Y446	Osimertinib@AZR3 cell line Exp1	Prat_818
33727228	RGIFLVRESETTKGAYSLSIRDWDEIRGDNV	GAY(ph)SLSIR	Y194	0.996835	H	C	Profiling	Lung Cancer	SILAC	TiO2	LTQ-Orbitrap Elite	[0.0, 0.0, 0.0]	P07947	YES1	Y194	Osimertinib@AZR4 cell line Exp1	Prat_819
33727228	DNVKHYKIRKLDNGGYYITTRAQFDTLQKLV	KLDNGGY(ph)YITTR	Y222	0.998989	H	C	Profiling	Lung Cancer	SILAC	TiO2	LTQ-Orbitrap Elite	[0.0, 554290.0, 0.0]	P07947	YES1	Y222	Osimertinib@AZR4 cell line Exp1	Prat_819
33727228	GAKFPIKWTAPEAALYGRFTIKSDVWSFGIL	WTAPEAALY(ph)GR	Y446	0.999972	H	C	Profiling	Lung Cancer	SILAC	TiO2	LTQ-Orbitrap Elite	[0.0, 0.0, 0.0]	P07947	YES1	Y446	Osimertinib@AZR4 cell line Exp1	Prat_819
33727228	RGIFLVRESETTKGAYSLSIRDWDEIRGDNV	GAY(ph)SLSIR	Y194	0.996835	H	C	Profiling	Lung Cancer	SILAC	TiO2	LTQ-Orbitrap Elite	[0.0, 0.0, 0.0]	P07947	YES1	Y194	Osimertinib@@H1975 cell line Exp1	Prat_817
33727228	DNVKHYKIRKLDNGGYYITTRAQFDTLQKLV	KLDNGGY(ph)YITTR	Y222	0.998989	H	C	Profiling	Lung Cancer	SILAC	TiO2	LTQ-Orbitrap Elite	[0.0, 1714700.0, 0.0]	P07947	YES1	Y222	Osimertinib@@H1975 cell line Exp1	Prat_817
33727228	GAKFPIKWTAPEAALYGRFTIKSDVWSFGIL	WTAPEAALY(ph)GR	Y446	0.999972	H	C	Profiling	Lung Cancer	SILAC	TiO2	LTQ-Orbitrap Elite	[0.0, 0.0, 0.0]	P07947	YES1	Y446	Osimertinib@@H1975 cell line Exp1	Prat_817
33819647	VSTSVSHYGAEPTTVSPCPSSSAKGTAVNFS	YRPENTPEPVSTSVSHYGAEPTTVS(ph)PCPSSSAK	S40	0.910188	H	C	Profiling	osteosarcoma	Label free	TiO2	Q Exactive HF	[23.0040664382299, 23.1322773116723, 22.9167488680967]	P07947	YES1	S40	IR-RNAB@U2OS cell	Prat_632
33819647	VSTSVSHYGAEPTTVSPCPSSSAKGTAVNFS	YRPENTPEPVSTSVSHYGAEPTTVS(ph)PCPSSSAK	S40	0.910188	H	C	Profiling	osteosarcoma	Label free	TiO2	Q Exactive HF	[23.3280543827452, 23.6738622362965, 23.5302896336687]	P07947	YES1	S40	IR-RNAB@U2OS cell	Prat_632
33872388		YRPENTPEPVSTSVSHYGAEPTTVS(ph)PCPSSSAK			H	C	Profiling	endometrial cancer	TMT	Fe-NTA	Orbitrap-Fusion Lumos	[38124218.19364199, 56653810.545049034, 11334937.49627794, 16045692.723148493, 42715096.62852817, 53628175.34105111]	P07947	YES1	S40	FBXW7(R465C)@HEC-1-B G2EEC cells	Prat_460
33872388		YRPENTPEPVSTSVSHYGAEPTTVS(ph)PCPSSSAK			H	C	Profiling	endometrial cancer	TMT	Fe-NTA	Orbitrap-Fusion Lumos	[131499463.5245078, 141545640.82336986, 107961563.17244552, 147114741.12449828]	P07947	YES1	S40	Control parental@HEC-1-B G2EEC cells (R465C)	Prat_190
33953186			S111	1	H	C	Profiling	Lung cancer	TMT	IMAC	LTQ Orbitrap Fusion Lumos Tribrid	[7380100.0, 9793300.0]	P07947	YES1	S111	Pervanadate@PC9 cell line DDA	Prat_854
34974192	AIKYRPENTPEPVSTSVSHYGAEPTTVSPCP	YRPENTPEPVSTS(ph)VSHYGAEPTTVSPCPSSSAK	S28;S33	0.857127	H	C	Profiling	Mitophagy	Dimethyl Labeling	IMAC	Q Exactive HF	[0, 27616000, 0, 0]	P07947	YES1	S28	CCP(0h)@C431A-Parkin HeLa cells	Prat_141
34974192	DHVKHYKIRKLDNGGYYITTRAQFETLQQLV;DNVKHYKIRKLDNGGYYITTRAQFDTLQKLV	KLDNGGY(ph)YITTR	Y222;Y227	0.95504	H	C	Profiling	Mitophagy	Dimethyl Labeling	IMAC	Q Exactive HF	[0, 0, 14498000, 0]	P07947	YES1	Y222	CCP(0h)@C431A-Parkin HeLa cells	Prat_141
34974192	AIKYRPENTPEPVSTSVSHYGAEPTTVSPCP	YRPENTPEPVSTS(ph)VSHYGAEPTTVSPCPSSSAK	S28;S33	0.857127	H	C	Profiling	Mitophagy	Dimethyl Labeling	IMAC	Q Exactive HF	[0, 19035000, 0, 0]	P07947	YES1	S28	CCP(0h)@WT Parkin HeLa cells	Prat_142
34974192	DHVKHYKIRKLDNGGYYITTRAQFETLQQLV;DNVKHYKIRKLDNGGYYITTRAQFDTLQKLV	KLDNGGY(ph)YITTR	Y222;Y227	0.95504	H	C	Profiling	Mitophagy	Dimethyl Labeling	IMAC	Q Exactive HF	[2430000, 0, 0, 0]	P07947	YES1	Y222	CCP(0h)@WT Parkin HeLa cells	Prat_142
34974192	AIKYRPENTPEPVSTSVSHYGAEPTTVSPCP	YRPENTPEPVSTS(ph)VSHYGAEPTTVSPCPSSSAK	S28;S33	0.857127	H	C	Profiling	Mitophagy	Dimethyl Labeling	IMAC	Q Exactive HF	[0, 0]	P07947	YES1	S28	CCP(12h)@C431A-Parkin HeLa cells	Prat_143
34974192	DHVKHYKIRKLDNGGYYITTRAQFETLQQLV;DNVKHYKIRKLDNGGYYITTRAQFDTLQKLV	KLDNGGY(ph)YITTR	Y222;Y227	0.95504	H	C	Profiling	Mitophagy	Dimethyl Labeling	IMAC	Q Exactive HF	[18110000, 0]	P07947	YES1	Y222	CCP(12h)@C431A-Parkin HeLa cells	Prat_143
34974192	AIKYRPENTPEPVSTSVSHYGAEPTTVSPCP	YRPENTPEPVSTS(ph)VSHYGAEPTTVSPCPSSSAK	S28;S33	0.857127	H	C	Profiling	Mitophagy	Dimethyl Labeling	IMAC	Q Exactive HF	[0, 0]	P07947	YES1	S28	CCP(12h)@WT Parkin HeLa cells	Prat_144
34974192	DHVKHYKIRKLDNGGYYITTRAQFETLQQLV;DNVKHYKIRKLDNGGYYITTRAQFDTLQKLV	KLDNGGY(ph)YITTR	Y222;Y227	0.95504	H	C	Profiling	Mitophagy	Dimethyl Labeling	IMAC	Q Exactive HF	[0, 0]	P07947	YES1	Y222	CCP(12h)@WT Parkin HeLa cells	Prat_144
34974192	AIKYRPENTPEPVSTSVSHYGAEPTTVSPCP	YRPENTPEPVSTS(ph)VSHYGAEPTTVSPCPSSSAK	S28;S33	0.857127	H	C	Profiling	Mitophagy	Dimethyl Labeling	IMAC	Q Exactive HF	[0, 0]	P07947	YES1	S28	CCP(18h)@C431A-Parkin HeLa cells	Prat_145
34974192	DHVKHYKIRKLDNGGYYITTRAQFETLQQLV;DNVKHYKIRKLDNGGYYITTRAQFDTLQKLV	KLDNGGY(ph)YITTR	Y222;Y227	0.95504	H	C	Profiling	Mitophagy	Dimethyl Labeling	IMAC	Q Exactive HF	[10034000, 0]	P07947	YES1	Y222	CCP(18h)@C431A-Parkin HeLa cells	Prat_145
34974192	AIKYRPENTPEPVSTSVSHYGAEPTTVSPCP	YRPENTPEPVSTS(ph)VSHYGAEPTTVSPCPSSSAK	S28;S33	0.857127	H	C	Profiling	Mitophagy	Dimethyl Labeling	IMAC	Q Exactive HF	[0, 0]	P07947	YES1	S28	CCP(18h)@WT Parkin HeLa cells	Prat_146
34974192	DHVKHYKIRKLDNGGYYITTRAQFETLQQLV;DNVKHYKIRKLDNGGYYITTRAQFDTLQKLV	KLDNGGY(ph)YITTR	Y222;Y227	0.95504	H	C	Profiling	Mitophagy	Dimethyl Labeling	IMAC	Q Exactive HF	[0, 0]	P07947	YES1	Y222	CCP(18h)@WT Parkin HeLa cells	Prat_146
34974192	AIKYRPENTPEPVSTSVSHYGAEPTTVSPCP	YRPENTPEPVSTS(ph)VSHYGAEPTTVSPCPSSSAK	S28;S33	0.857127	H	C	Profiling	Mitophagy	Dimethyl Labeling	IMAC	Q Exactive HF	[0, 27284000]	P07947	YES1	S28	CCP(2h)@C431A-Parkin HeLa cells	Prat_147
34974192	DHVKHYKIRKLDNGGYYITTRAQFETLQQLV;DNVKHYKIRKLDNGGYYITTRAQFDTLQKLV	KLDNGGY(ph)YITTR	Y222;Y227	0.95504	H	C	Profiling	Mitophagy	Dimethyl Labeling	IMAC	Q Exactive HF	[0, 0]	P07947	YES1	Y222	CCP(2h)@C431A-Parkin HeLa cells	Prat_147
34974192	AIKYRPENTPEPVSTSVSHYGAEPTTVSPCP	YRPENTPEPVSTS(ph)VSHYGAEPTTVSPCPSSSAK	S28;S33	0.857127	H	C	Profiling	Mitophagy	Dimethyl Labeling	IMAC	Q Exactive HF	[0, 26084000]	P07947	YES1	S28	CCP(2h)@WT Parkin HeLa cells	Prat_148
34974192	DHVKHYKIRKLDNGGYYITTRAQFETLQQLV;DNVKHYKIRKLDNGGYYITTRAQFDTLQKLV	KLDNGGY(ph)YITTR	Y222;Y227	0.95504	H	C	Profiling	Mitophagy	Dimethyl Labeling	IMAC	Q Exactive HF	[1653600, 0]	P07947	YES1	Y222	CCP(2h)@WT Parkin HeLa cells	Prat_148
34974192	AIKYRPENTPEPVSTSVSHYGAEPTTVSPCP	YRPENTPEPVSTS(ph)VSHYGAEPTTVSPCPSSSAK	S28;S33	0.857127	H	C	Profiling	Mitophagy	Dimethyl Labeling	IMAC	Q Exactive HF	[0, 25238000]	P07947	YES1	S28	CCP(6h)@C431A-Parkin HeLa cells	Prat_149
34974192	DHVKHYKIRKLDNGGYYITTRAQFETLQQLV;DNVKHYKIRKLDNGGYYITTRAQFDTLQKLV	KLDNGGY(ph)YITTR	Y222;Y227	0.95504	H	C	Profiling	Mitophagy	Dimethyl Labeling	IMAC	Q Exactive HF	[0, 0]	P07947	YES1	Y222	CCP(6h)@C431A-Parkin HeLa cells	Prat_149
34974192	AIKYRPENTPEPVSTSVSHYGAEPTTVSPCP	YRPENTPEPVSTS(ph)VSHYGAEPTTVSPCPSSSAK	S28;S33	0.857127	H	C	Profiling	Mitophagy	Dimethyl Labeling	IMAC	Q Exactive HF	[0, 17650000]	P07947	YES1	S28	CCP(6h)@WT Parkin HeLa cells	Prat_150
34974192	DHVKHYKIRKLDNGGYYITTRAQFETLQQLV;DNVKHYKIRKLDNGGYYITTRAQFDTLQKLV	KLDNGGY(ph)YITTR	Y222;Y227	0.95504	H	C	Profiling	Mitophagy	Dimethyl Labeling	IMAC	Q Exactive HF	[1878700, 0]	P07947	YES1	Y222	CCP(6h)@WT Parkin HeLa cells	Prat_150
35257745			S45	99.97	H	C	Profiling	cardiovascular disease	TMT	TIO2	Orbitrap Fusion Tribrid	[0.132032069, 0.264017454, 0.146575337]	P07947	YES1	S45	DMSO(10min)@EA.hy926 cell line	Prat_278
35257745		Y(ph)RPENTPEPVSTSVSHYGAEPTTVS(ph)PCPS(ph)SSAK	S45	99.97	H	C	Profiling	cardiovascular disease	TMT	TIO2	Orbitrap Fusion Tribrid	[0.139253818, 0.134232787]	P07947	YES1	S45	DMSO(0min)@EA.hy926 cell line	Prat_276
35257745		Y(ph)RPENTPEPVSTSVSHYGAEPTTVS(ph)PCPS(ph)SSAK	S45	99.97	H	C	Profiling	cardiovascular disease	TMT	TIO2	Orbitrap Fusion Tribrid	[0.100447861, 0.0927955, 0.096533725]	P07947	YES1	S45	SB203580(10min)@EA.hy926 cell line	Prat_1034
35257745		Y(ph)RPENTPEPVSTSVSHYGAEPTTVS(ph)PCPS(ph)SSAK	S45	99.97	H	C	Profiling	cardiovascular disease	TMT	TIO2	Orbitrap Fusion Tribrid	[0.111015592, 0.161648031]	P07947	YES1	S45	SB203580(0min)@EA.hy926 cell line	Prat_1033
35508387	DNVKHYKIRKLDNGGYYITTRAQFDTLQKLV	LDNGGY(ph)YITTR	Y222	0.998762	H	C	profiling	neuroblastoma	TMT	IMAC+pY-1000	Q Exactive Plus	[-0.06940651]	P07947	YES1	Y222	Dox_ALK(2h)@HEK 293 cells	Prat_393
35508387	GAKFPIKWTAPEAALYGRFTIKSDVWSFGIL	FPIKWTAPEAALY(ph)GR	T439;Y446	1	H	C	profiling	neuroblastoma	TMT	IMAC+pY-1000	Q Exactive Plus	[-0.07497573]	P07947	YES1	Y446	Dox_ALK(2h)@HEK 293 cells	Prat_393
35508387	NVKHYKIRKLDNGGYYITTRAQFDTLQKLVK	KLDNGGYY(ph)ITTR	Y223	0.942689	H	C	profiling	neuroblastoma	TMT	IMAC+pY-1000	Q Exactive Plus	[0.1278719]	P07947	YES1	Y223	Dox_ALK(2h)@HEK 293 cells	Prat_393
35508387	DNVKHYKIRKLDNGGYYITTRAQFDTLQKLV	LDNGGY(ph)YITTR	Y222	0.998762	H	C	profiling	neuroblastoma	TMT	IMAC+pY-1000	Q Exactive Plus	[0.02610707]	P07947	YES1	Y222	Dox_ALK(4h)@HEK 293 cells	Prat_394
35508387	GAKFPIKWTAPEAALYGRFTIKSDVWSFGIL	FPIKWTAPEAALY(ph)GR	T439;Y446	1	H	C	profiling	neuroblastoma	TMT	IMAC+pY-1000	Q Exactive Plus	[-0.1106875]	P07947	YES1	Y446	Dox_ALK(4h)@HEK 293 cells	Prat_394
35508387	NVKHYKIRKLDNGGYYITTRAQFDTLQKLVK	KLDNGGYY(ph)ITTR	Y223	0.942689	H	C	profiling	neuroblastoma	TMT	IMAC+pY-1000	Q Exactive Plus	[0.1998969]	P07947	YES1	Y223	Dox_ALK(4h)@HEK 293 cells	Prat_394
35508387	DNVKHYKIRKLDNGGYYITTRAQFDTLQKLV	LDNGGY(ph)YITTR	Y222	0.998762	H	C	profiling	neuroblastoma	TMT	IMAC+pY-1000	Q Exactive Plus	[0.026535]	P07947	YES1	Y222	Dox_ALK(8h)@HEK 293 cells	Prat_395
35508387	GAKFPIKWTAPEAALYGRFTIKSDVWSFGIL	FPIKWTAPEAALY(ph)GR	T439;Y446	1	H	C	profiling	neuroblastoma	TMT	IMAC+pY-1000	Q Exactive Plus	[-0.05210888]	P07947	YES1	Y446	Dox_ALK(8h)@HEK 293 cells	Prat_395
35508387	NVKHYKIRKLDNGGYYITTRAQFDTLQKLVK	KLDNGGYY(ph)ITTR	Y223	0.942689	H	C	profiling	neuroblastoma	TMT	IMAC+pY-1000	Q Exactive Plus	[0.1823023]	P07947	YES1	Y223	Dox_ALK(8h)@HEK 293 cells	Prat_395
35508387	DNVKHYKIRKLDNGGYYITTRAQFDTLQKLV	LDNGGY(ph)YITTR	Y222	0.998762	H	C	profiling	neuroblastoma	TMT	IMAC+pY-1000	Q Exactive Plus	[0.1699811]	P07947	YES1	Y222	Dox_ALK(24h)@HEK 293 cells	Prat_392
35508387	GAKFPIKWTAPEAALYGRFTIKSDVWSFGIL	FPIKWTAPEAALY(ph)GR	T439;Y446	1	H	C	profiling	neuroblastoma	TMT	IMAC+pY-1000	Q Exactive Plus	[-0.1274171]	P07947	YES1	Y446	Dox_ALK(24h)@HEK 293 cells	Prat_392
35508387	NVKHYKIRKLDNGGYYITTRAQFDTLQKLVK	KLDNGGYY(ph)ITTR	Y223	0.942689	H	C	profiling	neuroblastoma	TMT	IMAC+pY-1000	Q Exactive Plus	[0.2578139]	P07947	YES1	Y223	Dox_ALK(24h)@HEK 293 cells	Prat_392
35508387	DNVKHYKIRKLDNGGYYITTRAQFDTLQKLV	LDNGGY(ph)YITTR	Y222	0.998762	H	C	profiling	neuroblastoma	TMT	IMAC+pY-1000	Q Exactive Plus	['Present']	P07947	YES1	Y222	Untreated(-Dox)@HEK 293 cells	Prat_1313
35508387	GAKFPIKWTAPEAALYGRFTIKSDVWSFGIL	FPIKWTAPEAALY(ph)GR	T439;Y446	1	H	C	profiling	neuroblastoma	TMT	IMAC+pY-1000	Q Exactive Plus	['Present']	P07947	YES1	Y446	Untreated(-Dox)@HEK 293 cells	Prat_1313
35508387	NVKHYKIRKLDNGGYYITTRAQFDTLQKLVK	KLDNGGYY(ph)ITTR	Y223	0.942689	H	C	profiling	neuroblastoma	TMT	IMAC+pY-1000	Q Exactive Plus	['Present']	P07947	YES1	Y223	Untreated(-Dox)@HEK 293 cells	Prat_1313
35646067		LIEDNEYTA[EQ]	Y426		H	C	Profiling	Gastric Adenocarcinoma	Label free	P-Tyr-1000	Orbitrap Fusion Tribrid	['Present']	P07947	YES1	Y426	STO-609@AGS cells	Prat_1144
35646067		WTAPEAALYGR	Y446		H	C	Profiling	Gastric Adenocarcinoma	Label free	P-Tyr-1000	Orbitrap Fusion Tribrid	['Present']	P07947	YES1	Y446	STO-609@AGS cells	Prat_1144
35646067		ESETTKGAYSLSIR	S195		H	C	Profiling	Gastric Adenocarcinoma	Label free	P-Tyr-1000	Orbitrap Fusion Tribrid	['Present']	P07947	YES1	S195	STO-609@AGS cells	Prat_1144
35646067		KLDNGGYYITTR	Y223		H	C	Profiling	Gastric Adenocarcinoma	Label free	P-Tyr-1000	Orbitrap Fusion Tribrid	['Present']	P07947	YES1	Y223	STO-609@AGS cells	Prat_1144
35646067		GAYSLSIRDWDEIRGD NVK	Y194		H	C	Profiling	Gastric Adenocarcinoma	Label free	P-Tyr-1000	Orbitrap Fusion Tribrid	['Present']	P07947	YES1	Y194	STO-609@AGS cells	Prat_1144
35646067		GAYSLSIR	Y194		H	C	Profiling	Gastric Adenocarcinoma	Label free	P-Tyr-1000	Orbitrap Fusion Tribrid	['Present']	P07947	YES1	Y194	STO-609@AGS cells	Prat_1144
35688186	KYRPENTPEPVSTSVSHYGAEPTTVSPCPSS	YRPENTPEPVSTSVS(ph)HYGAEPTTVSPCPS(ph)SSAK	S30	0.878814	H	C	Profiling	Signaling	label-free		Orbitrap Lumos	[70617000.0, 70291000.0, 59603000.0]	P07947	YES1	S30	Caffeine(0.01Î¼M)@HepG2 cells	Prat_121
35688186	KYRPENTPEPVSTSVSHYGAEPTTVSPCPSS	YRPENTPEPVSTSVS(ph)HYGAEPTTVSPCPS(ph)SSAK	S30	0.878814	H	C	Profiling	Signaling	label-free		Orbitrap Lumos	[67763000.0, 0.0, 0.0]	P07947	YES1	S30	Caffeine(0.1Î¼M)@HepG2 cells	Prat_122
35688186	KYRPENTPEPVSTSVSHYGAEPTTVSPCPSS	YRPENTPEPVSTSVS(ph)HYGAEPTTVSPCPS(ph)SSAK	S30	0.878814	H	C	Profiling	Signaling	label-free		Orbitrap Lumos	[60315000.0, 14223000.0, 55399000.0]	P07947	YES1	S30	Caffeine(1Î¼M)@HepG2 cells	Prat_129
35688186	KYRPENTPEPVSTSVSHYGAEPTTVSPCPSS	YRPENTPEPVSTSVS(ph)HYGAEPTTVSPCPS(ph)SSAK	S30	0.878814	H	C	Profiling	Signaling	label-free		Orbitrap Lumos	[0.0, 28809000.0, 151280000.0]	P07947	YES1	S30	Caffeine(10Î¼M)@HepG2 cells	Prat_127
35688186	KYRPENTPEPVSTSVSHYGAEPTTVSPCPSS	YRPENTPEPVSTSVS(ph)HYGAEPTTVSPCPS(ph)SSAK	S30	0.878814	H	C	Profiling	Signaling	label-free		Orbitrap Lumos	[10982000.0, 0.0, 7846800.0]	P07947	YES1	S30	Caffeine(100Î¼M)@HepG2 cells	Prat_125
35688186	KYRPENTPEPVSTSVSHYGAEPTTVSPCPSS	YRPENTPEPVSTSVS(ph)HYGAEPTTVSPCPS(ph)SSAK	S30	0.878814	H	C	Profiling	Signaling	label-free		Orbitrap Lumos	[0.0, 105730000.0, 5329800.0]	P07947	YES1	S30	Caffeine(1000Î¼M)@HepG2 cells	Prat_123
35688186	KYRPENTPEPVSTSVSHYGAEPTTVSPCPSS	YRPENTPEPVSTSVS(ph)HYGAEPTTVSPCPS(ph)SSAK	S30	0.878814	H	C	Profiling	Signaling	label-free		Orbitrap Lumos	[2463500.0, 49907000.0, 56165000.0]	P07947	YES1	S30	Quercetin(10Î¼M)@HepG2 cells	Prat_929
36183837	EVKLGQGCFGEVWMGTWNGTTKVAIKTLKPG	LGQGCFGEVWMGT(ph)WNGTTK	T295	0.99989	H	C	Profiling	Maligt neoplasm of ovary	TMT	IMAC	Q Exactive	['Present', 'Present', 'Present']	P07947	YES1	T295	DMSO@UWB cells	Prat_378
36183837	LDNGGYYITTRAQFDTLQKLVKHYTEHADGL	AQFDT(ph)LQK	T232	1	H	C	Profiling	Maligt neoplasm of ovary	TMT	IMAC	Q Exactive	['Present', 'Present', 'Present']	P07947	YES1	T232	DMSO@UWB cells	Prat_378
36183837	EVKLGQGCFGEVWMGTWNGTTKVAIKTLKPG	LGQGCFGEVWMGT(ph)WNGTTK	T295	0.99989	H	C	Profiling	Maligt neoplasm of ovary	TMT	IMAC	Q Exactive	['Present', 'Present', 'Present']	P07947	YES1	T295	DMSO@UWB+B cells	Prat_379
36183837	LDNGGYYITTRAQFDTLQKLVKHYTEHADGL	AQFDT(ph)LQK	T232	1	H	C	Profiling	Maligt neoplasm of ovary	TMT	IMAC	Q Exactive	['Present', 'Present', 'Present']	P07947	YES1	T232	DMSO@UWB+B cells	Prat_379
36183837	EVKLGQGCFGEVWMGTWNGTTKVAIKTLKPG	LGQGCFGEVWMGT(ph)WNGTTK	T295	0.99989	H	C	Profiling	Maligt neoplasm of ovary	TMT	IMAC	Q Exactive	['Present', 'Present', 'Present']	P07947	YES1	T295	Rucaparib@UWB cells	Prat_968
36183837	LDNGGYYITTRAQFDTLQKLVKHYTEHADGL	AQFDT(ph)LQK	T232	1	H	C	Profiling	Maligt neoplasm of ovary	TMT	IMAC	Q Exactive	['Present', 'Present', 'Present']	P07947	YES1	T232	Rucaparib@UWB cells	Prat_968
36183837	EVKLGQGCFGEVWMGTWNGTTKVAIKTLKPG	LGQGCFGEVWMGT(ph)WNGTTK	T295	0.99989	H	C	Profiling	Maligt neoplasm of ovary	TMT	IMAC	Q Exactive	['Present', 'Present', 'Present']	P07947	YES1	T295	Rucaparib@UWB+B cells	Prat_969
36183837	LDNGGYYITTRAQFDTLQKLVKHYTEHADGL	AQFDT(ph)LQK	T232	1	H	C	Profiling	Maligt neoplasm of ovary	TMT	IMAC	Q Exactive	['Present', 'Present', 'Present']	P07947	YES1	T232	Rucaparib@UWB+B cells	Prat_969
36357940			Y426	99.7	H	C	Profiling	Signaling	TMT	IMAC	Q-Exactive-orbitrap	['Present', 'Present', 'Present', 'Present']	P07947	YES1	Y426	JPH203 (15min)@KKU-100-BTC cell line	Prat_649
36357940			Y426	99.7	H	C	Profiling	Signaling	TMT	IMAC	Q-Exactive-orbitrap	['Present', 'Present', 'Present', 'Present']	P07947	YES1	Y426	JPH203 (15min)@KKU-213-BTC cell line	Prat_650
36357940			Y426	99.7	H	C	Profiling	Signaling	TMT	IMAC	Q-Exactive-orbitrap	['Present', 'Present', 'Present', 'Present']	P07947	YES1	Y426	JPH203 (30min)@KKU-055-BTC cell line	Prat_651
36357940			T427	99.7	H	C	Profiling	Signaling	TMT	IMAC	Q-Exactive-orbitrap	['Present', 'Present', 'Present', 'Present']	P07947	YES1	T427	JPH203 (30min)@KKU-055-BTC cell line	Prat_651
36357940			T427	99.7	H	C	Profiling	Signaling	TMT	IMAC	Q-Exactive-orbitrap	['Present', 'Present', 'Present', 'Present']	P07947	YES1	T427	JPH203 (30min)@KKU-100-BTC cell line	Prat_652
36357940			Y426	99.7	H	C	Profiling	Signaling	TMT	IMAC	Q-Exactive-orbitrap	['Present', 'Present', 'Present', 'Present']	P07947	YES1	Y426	JPH203 (30min)@KKU-100-BTC cell line	Prat_652
36357940			T427	99.7	H	C	Profiling	Signaling	TMT	IMAC	Q-Exactive-orbitrap	['Present', 'Present', 'Present', 'Present']	P07947	YES1	T427	DMSO@KKU-055-BTC cell line	Prat_340
36357940			Y426	99.7	H	C	Profiling	Signaling	TMT	IMAC	Q-Exactive-orbitrap	['Present', 'Present', 'Present', 'Present']	P07947	YES1	Y426	DMSO@KKU-055-BTC cell line	Prat_340
36357940			Y426	99.7	H	C	Profiling	Signaling	TMT	IMAC	Q-Exactive-orbitrap	['Present', 'Present', 'Present', 'Present']	P07947	YES1	Y426	DMSO@KKU-100-BTC cell line	Prat_341
36357940			T427	99.7	H	C	Profiling	Signaling	TMT	IMAC	Q-Exactive-orbitrap	['Present', 'Present', 'Present', 'Present']	P07947	YES1	T427	DMSO@KKU-100-BTC cell line	Prat_341
36357940			Y426	99.7	H	C	Profiling	Signaling	TMT	IMAC	Q-Exactive-orbitrap	['Present', 'Present', 'Present', 'Present']	P07947	YES1	Y426	DMSO@KKU-100-BTC cell line	Prat_341
36357940			Y426	99.7	H	C	Profiling	Signaling	TMT	IMAC	Q-Exactive-orbitrap	['Present', 'Present', 'Present', 'Present']	P07947	YES1	Y426	DMSO@KKU-213-BTC cell line	Prat_342
36483536		YRPENTPEPVSTSVSHYGAEPTTVS(ph)PCPSSSAK	S45	0.762147	H	C	Profiling	CCR5 signaling	SILAC	TiO2	LTQ Orbitrap Velos	['Present']	P07947	YES1	S40	CCR5 induced short-term activity	Prat_153
28122231		LIEDNEYT(ph)AR	T8		H	C	Profiling	HIV infection	SILAC	Ti-IMAC	(LTQ-Orbitrap	Present	P07947	YES1	T427	HIV-1 uninfected(5,20,40min)@Jurket T cell	Prat_540
28122231		LIEDNEY(ph)TAR	Y7		H	C	Profiling	HIV infection	SILAC	Ti-IMAC	(LTQ-Orbitrap	Present	P07947	YES1	Y426	HIV-1 uninfected(5,20,40min)@Jurket T cell	Prat_540
25850435	KIADFGLARLIEDNEYTARQGAKFPIKWTAP;KVADFGLARLIEDNEYTARQGAKFPIKWTAP	FTGVASGSTGSTGSCS(ph)VGAK	Y426	0.988138	H	C	Profiling	Melanoma	SILAC	TiO2	LTQ Orbitrap Velos	[194080000]	P07947	YES1	Y426	Selumetinib(10Î¼m)@WM239A cells	Prat_1067
25850435	KIADFGLARLIEDNEYTARQGAKFPIKWTAP;KVADFGLARLIEDNEYTARQGAKFPIKWTAP	FTGVASGSTGSTGSCS(ph)VGAK	Y426	0.988138	H	C	Profiling	Melanoma	SILAC	TiO2	LTQ Orbitrap Velos	[194080000]	P07947	YES1	Y426	Vemurafenib(10Î¼m)@WM239A cells	Prat_1368
27642862	QGAFLIRESETTKGAYSLSIRDWDQTRGDHV;RGIFLVRESETTKGAYSLSIRDWDEIRGDNV;RGTFLIRESETTKGAYSLSIRDWDDMKGDHV	GAY(ph)SLSIR	Y3	0.999383	H	C	P	Enrichment analysis	Label free	pTyr+Ti4+-IMAC	LTQ Orbitrap Velos	[189800.0, 0.0, 0.0]	P07947	YES1	Y194	Src SB@BT474 cells	Prat_1122
27642862	QGAFLIRESETTKGAYSLSIRDWDQTRGDHV;RGIFLVRESETTKGAYSLSIRDWDEIRGDNV;RGTFLIRESETTKGAYSLSIRDWDDMKGDHV	GAY(ph)SLSIR	Y3	0.999383	H	C	P	phosphotyrosine superbinder	Label free	pTyr+Ti4+-IMAC	LTQ Orbitrap Velos	[189800.0, 0.0, 0.0]	P07947	YES1	Y194	Untreated control@BT474 cell line	Prat_1294
28331001	KIADFGLARLIEDNEYTARQGAKFPIKWTAP;KVADFGLARLIEDNEYTARQGAKFPIKWTAP	_LIEDNEY(ph)TAR_	Y431	0.985411	H	C	Profiling	Lung cancer	SILAC	pY-100 or pY1000	LTQ-Orbitrap Elite	['Present', 'Present']	P07947	YES1	Y426	FBS@11-18 cell line	Prat_457
32501498	KIADFGLARLIEDNEYTARQGAKFPIKWTAP;KVADFGLARLIEDNEYTARQGAKFPIKWTAP		Y426	0.839	H	C	Profiling	Polo-like kinase 4 (PLK4) Kinase analysis	SILAC	TiO2	Orbitrap Fusion Tribrid	[66755000.0]	P07947	YES1	Y426	G95R PLK4+Tetracycline+Centrinone@U2OS cells	Prat_477
32501498	KIADFGLARLIEDNEYTAREGAKFPIKWTAP;KIADFGLARLIEDNEYTARQGAKFPIKWTAP;KVADFGLARLIEDNEYTARQGAKFPIKWTAP		Y426	0.89	H	C	Profiling	Polo-like kinase 4 (PLK4) Kinase analysis	SILAC	TiO2	Orbitrap Fusion Tribrid	[118600000.0]	P07947	YES1	Y426	FLAG-WT PLK4+Tetracycline+Centrinone@U2OS cells	Prat_469
32501498	KIADFGLARLIEDNEYTARQGAKFPIKWTAP;KVADFGLARLIEDNEYTARQGAKFPIKWTAP		Y426	0.839	H	C	Profiling	Polo-like kinase 4 (PLK4) Kinase analysis	SILAC	TiO2	Orbitrap Fusion Tribrid	[17107000.0]	P07947	YES1	Y426	G95R PLK4+Tetracycline+DMSO@U2OS cells	Prat_478
32501498	KIADFGLARLIEDNEYTAREGAKFPIKWTAP;KIADFGLARLIEDNEYTARQGAKFPIKWTAP;KVADFGLARLIEDNEYTARQGAKFPIKWTAP		Y426	0.89	H	C	Profiling	Polo-like kinase 4 (PLK4) Kinase analysis	SILAC	TiO2	Orbitrap Fusion Tribrid	[228450000.0]	P07947	YES1	Y426	FLAG-WT PLK4+Tetracycline+DMSO@U2OS cells	Prat_470
32755597	RGIFLVRESETTKGAYSLSIRDWDEIRGDNV;RGTFLIRESETTKGAYSLSIRDWDDMKGDHV	GAY(ph)SLSIR		0.998441	H	C	profiling	Liver Cancer	Labelling Not mention	IMAC	Orbitrap Elite or Orbitrap Fusion Lumos Tribrid	[-3.257494, -2.153538, -1.55228, -1.939455]	P07947	YES1	Y194	AXL-RNAi@HCC	Prat_81
32755597	RGIFLVRESETTKGAYSLSIRDWDEIRGDNV;RGTFLIRESETTKGAYSLSIRDWDDMKGDHV	GAY(ph)SLSIR		0.998441	H	C	profiling	Liver Cancer	Labelling Not mention	IMAC	Orbitrap Elite or Orbitrap Fusion Lumos Tribrid	[-1.10877, -1.347103, -1.703539, -1.809671, -0.8639889, -1.038698]	P07947	YES1	Y194	WT-AXL-RNAi@HCC	Prat_1377
33021054	KIADFGLARLIEDNEYTARQGAKFPIKWTAP;KVADFGLARLIEDNEYTARQGAKFPIKWTAP		Y7	0.975236	H	C	Profiling	colon cancer	TMT	TIO2	Q Exactive	[7.70546196596343, 7.98397066308939]	P07947	YES1	Y426	DMSO@DLD1 cell line	Prat_319
33021054	KIADFGLARLIEDNEYTARQGAKFPIKWTAP;KVADFGLARLIEDNEYTARQGAKFPIKWTAP		Y7	0.975236	H	C	Profiling	colon cancer	TMT	TIO2	Q Exactive	[8.2477331690278, 7.68371861695834]	P07947	YES1	Y426	DMSO@HT29 cell line	Prat_337
33021054	KIADFGLARLIEDNEYTARQGAKFPIKWTAP;KVADFGLARLIEDNEYTARQGAKFPIKWTAP		Y7	0.975236	H	C	Profiling	colon cancer	TMT	TIO2	Q Exactive	[8.63965746253115, 8.75287174705914]	P07947	YES1	Y426	DMSO@SW620 cell line	Prat_376
33021054	KIADFGLARLIEDNEYTARQGAKFPIKWTAP;KVADFGLARLIEDNEYTARQGAKFPIKWTAP		Y7	0.975236	H	C	Profiling	colon cancer	TMT	TIO2	Q Exactive	[7.75118775001571, 7.65307609207635]	P07947	YES1	Y426	DMSO@HCT116 cell line	Prat_330
33021054	KIADFGLARLIEDNEYTARQGAKFPIKWTAP;KVADFGLARLIEDNEYTARQGAKFPIKWTAP		Y7	0.975236	H	C	Profiling	colon cancer	TMT	TIO2	Q Exactive	[8.13387588228687, 8.3318831454024]	P07947	YES1	Y426	DMSO@LS174T cell line	Prat_346
33021054	KIADFGLARLIEDNEYTARQGAKFPIKWTAP;KVADFGLARLIEDNEYTARQGAKFPIKWTAP		Y7	0.975236	H	C	Profiling	colon cancer	TMT	TIO2	Q Exactive	[7.9882982966552, 8.02170427841769]	P07947	YES1	Y426	DMSO@SW48 cell line	Prat_375
33021054	KIADFGLARLIEDNEYTARQGAKFPIKWTAP;KVADFGLARLIEDNEYTARQGAKFPIKWTAP		Y7	0.975236	H	C	Profiling	colon cancer	TMT	TIO2	Q Exactive	[7.60770483954084, 7.60369812516791]	P07947	YES1	Y426	Regorafenib+Vemurafenib+GDC-0994@HCT116 cell line	Prat_948
33021054	KIADFGLARLIEDNEYTARQGAKFPIKWTAP;KVADFGLARLIEDNEYTARQGAKFPIKWTAP		Y7	0.975236	H	C	Profiling	colon cancer	TMT	TIO2	Q Exactive	[7.93316283324767, 6.72231549221733]	P07947	YES1	Y426	Erlotinib+Vemurafenib+GDC-0994+Crenolanib@SW620 cell line	Prat_445
33021054	KIADFGLARLIEDNEYTARQGAKFPIKWTAP;KVADFGLARLIEDNEYTARQGAKFPIKWTAP		Y7	0.975236	H	C	Profiling	colon cancer	TMT	TIO2	Q Exactive	[8.31111789159213, 8.29295611466464]	P07947	YES1	Y426	Regorafenib+Vemurafenib+GDC-0994@LS174T cell line	Prat_949
33021054	KIADFGLARLIEDNEYTARQGAKFPIKWTAP;KVADFGLARLIEDNEYTARQGAKFPIKWTAP		Y7	0.975236	H	C	Profiling	colon cancer	TMT	TIO2	Q Exactive	[7.90493397755605, 7.84340550686438]	P07947	YES1	Y426	Regorafenib+Erlotinib+Vemurafenib+Selumetinib@DLD1 cell line	Prat_945
33021054	KIADFGLARLIEDNEYTARQGAKFPIKWTAP;KVADFGLARLIEDNEYTARQGAKFPIKWTAP		Y7	0.975236	H	C	Profiling	colon cancer	TMT	TIO2	Q Exactive	[8.4332204583549]	P07947	YES1	Y426	Regorafenib+Selumetinib+Vemurafenib+GDC-0994@SW620 cell line	Prat_947
33021054	KIADFGLARLIEDNEYTARQGAKFPIKWTAP;KVADFGLARLIEDNEYTARQGAKFPIKWTAP		Y7	0.975236	H	C	Profiling	colon cancer	TMT	TIO2	Q Exactive	[8.4754007542006, 8.35957631472973]	P07947	YES1	Y426	Regorafenib+Selumetinib+Vatalanib+AZD-4547@HT29 cell line	Prat_946
33619172	KIADFGLARLIEDNEYTAREGAKFPIKWTAP;KIADFGLARLIEDNEYTARQGAKFPIKWTAP;KVADFGLARLIEDNEYTARQGAKFPIKWTAP	LIEDNEY(ph)TAR	Y426;Y394	1	H	C	Profiling	Signalling-study	TMT	pY-1000+IMAC	Q Exactive HF-X	[14.210712592265, 14.138279118864, 14.0942545095759, '-']	P07947	YES1	Y426	ARS1620(24h)@H358 cell line IMAC	Prat_73
33619172	KIADFGLARLIEDNEYTAREGAKFPIKWTAP;KIADFGLARLIEDNEYTARQGAKFPIKWTAP;KVADFGLARLIEDNEYTARQGAKFPIKWTAP	LIEDNEY(ph)TAR	Y426;Y394	1	H	C	Profiling	Signalling-study	TMT	pY-1000+IMAC	Q Exactive HF-X	[14.2083759751236, 14.4086381842772, 13.9264753126376, '-']	P07947	YES1	Y426	ARS1620(24h)@Calu1 cell line IMAC	Prat_69
33619172	KIADFGLARLIEDNEYTAREGAKFPIKWTAP;KIADFGLARLIEDNEYTARQGAKFPIKWTAP;KVADFGLARLIEDNEYTARQGAKFPIKWTAP	LIEDNEY(ph)TAR	Y426;Y394	1	H	C	Profiling	Signalling-study	TMT	pY-1000+IMAC	Q Exactive HF-X	[14.1208146519291, 13.9090646141496, 14.1361654640944, '-']	P07947	YES1	Y426	ARS1620(6h)@H358 cell line IMAC	Prat_79
33619172	KIADFGLARLIEDNEYTAREGAKFPIKWTAP;KIADFGLARLIEDNEYTARQGAKFPIKWTAP;KVADFGLARLIEDNEYTARQGAKFPIKWTAP	LIEDNEY(ph)TAR	Y426;Y394	1	H	C	Profiling	Signalling-study	TMT	pY-1000+IMAC	Q Exactive HF-X	[14.56375880532, 14.5767518665912, 14.697841190491, '-']	P07947	YES1	Y426	ARS1620(6h)@Calu1 cell line IMAC	Prat_75
33619172	KIADFGLARLIEDNEYTAREGAKFPIKWTAP;KIADFGLARLIEDNEYTARQGAKFPIKWTAP;KVADFGLARLIEDNEYTARQGAKFPIKWTAP	LIEDNEY(ph)TAR	Y426;Y394	1	H	C	Profiling	Signalling-study	TMT	pY-1000+IMAC	Q Exactive HF-X	[14.6810561909721, 14.6784687980409, 14.2996455555188, '-']	P07947	YES1	Y426	ARS1620(24h)@H1792 cell line IMAC	Prat_71
33619172	KIADFGLARLIEDNEYTAREGAKFPIKWTAP;KIADFGLARLIEDNEYTARQGAKFPIKWTAP;KVADFGLARLIEDNEYTARQGAKFPIKWTAP	LIEDNEY(ph)TAR	Y426;Y394	1	H	C	Profiling	Signalling-study	TMT	pY-1000+IMAC	Q Exactive HF-X	[14.8777635946309, 15.093619292355, 15.5686350804986, '-']	P07947	YES1	Y426	ARS1620(6h)@H1792 cell line IMAC	Prat_77
36329028	KIADFGLARLIEDNEYTARQGAKFPIKWTAP;KVADFGLARLIEDNEYTARQGAKFPIKWTAP		Y419		H	C	Profiling	Hela Cell line	Label free	TiO2	QE-HF	[25.1400511066338, 25.306478031932, 25.0188709517452]	P07947	YES1	Y426	DnDNM2-FGF10@Hela cells	Prat_384
36329028	KIADFGLARLIEDNEYTARQGAKFPIKWTAP;KVADFGLARLIEDNEYTARQGAKFPIKWTAP		Y419		H	C	Profiling	Hela Cell line	Label free	TiO2	QE-HF	[24.5774770564411, 24.5711097773561, 24.3451364206972]	P07947	YES1	Y426	DnRAB11-FGF10@Hela cells	Prat_386
36329028	KIADFGLARLIEDNEYTARQGAKFPIKWTAP;KVADFGLARLIEDNEYTARQGAKFPIKWTAP		Y419		H	C	Profiling	Hela Cell line	Label free	TiO2	QE-HF	[25.2215173411844, 25.2478279801022, 24.6374507643356]	P07947	YES1	Y426	GFP-FGF10@Hela cells	Prat_499
36329028	RGIFLVRESETTKGAYSLSIRDWDEIRGDNV;RGTFLIRESETTKGAYSLSIRDWDDMKGDHV		Y199		H	C	Profiling	Hela Cell line	Label free	TiO2	QE-HF	[6.282099109, 6.393451571, 6.291144351]	P07947	YES1	Y194	GLOBAL (FGFR2-APEX2 FGF10)@Hela cells	Prat_501
36329028	KIADFGLARLIEDNEYTARQGAKFPIKWTAP;KVADFGLARLIEDNEYTARQGAKFPIKWTAP		Y431		H	C	Profiling	Hela Cell line	Label free	TiO2	QE-HF	[7.972235288, 8.03383694, 7.823224468]	P07947	YES1	Y426	GLOBAL (FGFR2-APEX2 FGF10)@Hela cells	Prat_501
36329028	RGIFLVRESETTKGAYSLSIRDWDEIRGDNV;RGTFLIRESETTKGAYSLSIRDWDDMKGDHV		Y199		H	C	Profiling	Hela Cell line	Label free	TiO2	QE-HF	[6.548029282, 6.504042101, 6.539252682]	P07947	YES1	Y194	GLOBAL FGF10 (GFP-APEX2 FGF10)@Hela cells	Prat_502
36329028	KIADFGLARLIEDNEYTARQGAKFPIKWTAP;KVADFGLARLIEDNEYTARQGAKFPIKWTAP		Y431		H	C	Profiling	Hela Cell line	Label free	TiO2	QE-HF	[8.064861632, 7.889253851, 8.162820742]	P07947	YES1	Y426	GLOBAL FGF10 (GFP-APEX2 FGF10)@Hela cells	Prat_502
36329028	RGIFLVRESETTKGAYSLSIRDWDEIRGDNV;RGTFLIRESETTKGAYSLSIRDWDDMKGDHV		Y199		H	C	Profiling	Hela Cell line	Label free	TiO2	QE-HF	[7.083487737, 7.18499167, 7.03700491]	P07947	YES1	Y194	GLOBAL FGF10 (RAB11-APEX2 FGF10)@Hela cells	Prat_503
36329028	KIADFGLARLIEDNEYTARQGAKFPIKWTAP;KVADFGLARLIEDNEYTARQGAKFPIKWTAP		Y419		H	C	Profiling	Hela Cell line	Label free	TiO2	QE-HF	[24.9726344201737, 24.9385434468211, 25.1631397897439]	P07947	YES1	Y426	GFP-UT@Hela cells	Prat_500
36329028	RGIFLVRESETTKGAYSLSIRDWDEIRGDNV;RGTFLIRESETTKGAYSLSIRDWDDMKGDHV		Y199		H	C	Profiling	Hela Cell line	Label free	TiO2	QE-HF	[6.538016468, 6.767199757, 6.353339484]	P07947	YES1	Y194	GLOBAL UT (FGFR2-APEX2 UT)@Hela cells	Prat_504
36329028	KIADFGLARLIEDNEYTARQGAKFPIKWTAP;KVADFGLARLIEDNEYTARQGAKFPIKWTAP		Y431		H	C	Profiling	Hela Cell line	Label free	TiO2	QE-HF	[8.148757369, 7.909407864, 7.933447181]	P07947	YES1	Y426	GLOBAL UT (FGFR2-APEX2 UT)@Hela cells	Prat_504
36173113		YRPENTPEPVSTSVSHYGAEPTTVSPCPSSSAK	T37	95.8	H	C	Profiling	Safranal Effects on Triple-Negative Breast Cancer Cells	TMT	TiO2		68.8	P07947	YES1	T37	Untreated Control@MDA-MB-231 cells	neww_35
36173113		YRPENTPEPVSTSVSHYGAEPTTVSPCPSSSAK	T37	95.8	H	C	Profiling	Safranal Effects on Triple-Negative Breast Cancer Cells	TMT	TiO2		41	P07947	YES1	T37	Safranal(12h)@MDA-MB-231 cells	neww_36
36173113		YRPENTPEPVSTSVSHYGAEPTTVSPCPSSSAK	T37	95.8	H	C	Profiling	Safranal Effects on Triple-Negative Breast Cancer Cells	TMT	TiO2		37	P07947	YES1	T37	Safranal(24h)@MDA-MB-231 cells	neww_37
36173113		YRPENTPEPVSTSVSHYGAEPTTVSPCPSSSAK	T37	95.8	H	C	Profiling	Safranal Effects on Triple-Negative Breast Cancer Cells	TMT	TiO2		105.4	P07947	YES1	T37	Safranal(30min)@MDA-MB-231 cells	neww_38
37365174	NKSPAIKYRPENTPE		C42;Y16	â‰¥0.75	H	C	Profiling	Akt1 signaling profiles in endothelial cells	mTRAQ	High-Selectâ„¢ Fe-NTA	Orbitrap Fusion Lumos Tribrid	45367.2	P07947	YES1	Y16	Angiopoietin-1(10min)@EA.hy 926	neww_66
37365174	IKYRPENTPEPVSTS		C42;T21	â‰¥0.75	H	C	Profiling	Akt1 signaling profiles in endothelial cells	mTRAQ	High-Selectâ„¢ Fe-NTA	Orbitrap Fusion Lumos Tribrid	41656.4	P07947	YES1	T21	Angiopoietin-1(10min)@EA.hy 926	neww_66
37365174	VSTSVSHYGAEPTTV		C42;Y32	â‰¥0.75	H	C	Profiling	Akt1 signaling profiles in endothelial cells	mTRAQ	High-Selectâ„¢ Fe-NTA	Orbitrap Fusion Lumos Tribrid	34246.5	P07947	YES1	Y32	Angiopoietin-1(10min)@EA.hy 926	neww_66
37365174	HYGAEPTTVSPCPSS		T38;C42	â‰¥0.75	H	C	Profiling	Akt1 signaling profiles in endothelial cells	mTRAQ	High-Selectâ„¢ Fe-NTA	Orbitrap Fusion Lumos Tribrid	61569.7	P07947	YES1	T38	Angiopoietin-1(10min)@EA.hy 926	neww_66
37365174	GAEPTTVSPCPZSSA;TTVZPCPSSSAKGTA		S44;C42;S40	â‰¥0.75	H	C	Profiling	Akt1 signaling profiles in endothelial cells	mTRAQ	High-Selectâ„¢ Fe-NTA	Orbitrap Fusion Lumos Tribrid	35773.1	P07947	YES1	S40	Angiopoietin-1(10min)@EA.hy 926	neww_66
37365174	GAEPTTVSPCPSSSA		C42;S40	â‰¥0.75	H	C	Profiling	Akt1 signaling profiles in endothelial cells	mTRAQ	High-Selectâ„¢ Fe-NTA	Orbitrap Fusion Lumos Tribrid	63330.6	P07947	YES1	S40	Angiopoietin-1(10min)@EA.hy 926	neww_66
37365174	NKSPAIKYRPENTPE		C42;Y16	â‰¥0.75	H	C	Profiling	Akt1 signaling profiles in endothelial cells	mTRAQ	High-Selectâ„¢ Fe-NTA	Orbitrap Fusion Lumos Tribrid	41153.6	P07947	YES1	Y16	Angiopoietin-1(20min)@EA.hy 926	neww_67
37365174	IKYRPENTPEPVSTS		C42;T21	â‰¥0.75	H	C	Profiling	Akt1 signaling profiles in endothelial cells	mTRAQ	High-Selectâ„¢ Fe-NTA	Orbitrap Fusion Lumos Tribrid	37724.1	P07947	YES1	T21	Angiopoietin-1(20min)@EA.hy 926	neww_67
37365174	VSTSVSHYGAEPTTV		C42;Y32	â‰¥0.75	H	C	Profiling	Akt1 signaling profiles in endothelial cells	mTRAQ	High-Selectâ„¢ Fe-NTA	Orbitrap Fusion Lumos Tribrid	30715.1	P07947	YES1	Y32	Angiopoietin-1(20min)@EA.hy 926	neww_67
37365174	HYGAEPTTVSPCPSS		T38;C42	â‰¥0.75	H	C	Profiling	Akt1 signaling profiles in endothelial cells	mTRAQ	High-Selectâ„¢ Fe-NTA	Orbitrap Fusion Lumos Tribrid	58423	P07947	YES1	T38	Angiopoietin-1(20min)@EA.hy 926	neww_67
37365174	GAEPTTVSPCPZSSA;TTVZPCPSSSAKGTA		S44;C42;S40	â‰¥0.75	H	C	Profiling	Akt1 signaling profiles in endothelial cells	mTRAQ	High-Selectâ„¢ Fe-NTA	Orbitrap Fusion Lumos Tribrid	31525	P07947	YES1	S40	Angiopoietin-1(20min)@EA.hy 926	neww_67
37365174	GAEPTTVSPCPSSSA		C42;S40	â‰¥0.75	H	C	Profiling	Akt1 signaling profiles in endothelial cells	mTRAQ	High-Selectâ„¢ Fe-NTA	Orbitrap Fusion Lumos Tribrid	50637.4	P07947	YES1	S40	Angiopoietin-1(20min)@EA.hy 926	neww_67
37365174	NKSPAIKYRPENTPE		C42;Y16	â‰¥0.75	H	C	Profiling	Akt1 signaling profiles in endothelial cells	mTRAQ	High-Selectâ„¢ Fe-NTA	Orbitrap Fusion Lumos Tribrid	45714.1	P07947	YES1	Y16	Angiopoietin-1(30min)@EA.hy 926	neww_68
37365174	IKYRPENTPEPVSTS		C42;T21	â‰¥0.75	H	C	Profiling	Akt1 signaling profiles in endothelial cells	mTRAQ	High-Selectâ„¢ Fe-NTA	Orbitrap Fusion Lumos Tribrid	42974.6	P07947	YES1	T21	Angiopoietin-1(30min)@EA.hy 926	neww_68
37365174	VSTSVSHYGAEPTTV		C42;Y32	â‰¥0.75	H	C	Profiling	Akt1 signaling profiles in endothelial cells	mTRAQ	High-Selectâ„¢ Fe-NTA	Orbitrap Fusion Lumos Tribrid	33490.9	P07947	YES1	Y32	Angiopoietin-1(30min)@EA.hy 926	neww_68
37365174	HYGAEPTTVSPCPSS		T38;C42	â‰¥0.75	H	C	Profiling	Akt1 signaling profiles in endothelial cells	mTRAQ	High-Selectâ„¢ Fe-NTA	Orbitrap Fusion Lumos Tribrid	99961.2	P07947	YES1	T38	Angiopoietin-1(30min)@EA.hy 926	neww_68
37365174	GAEPTTVSPCPZSSA;TTVZPCPSSSAKGTA		S44;C42;S40	â‰¥0.75	H	C	Profiling	Akt1 signaling profiles in endothelial cells	mTRAQ	High-Selectâ„¢ Fe-NTA	Orbitrap Fusion Lumos Tribrid	38546.4	P07947	YES1	S40	Angiopoietin-1(30min)@EA.hy 926	neww_68
37365174	GAEPTTVSPCPSSSA		C42;S40	â‰¥0.75	H	C	Profiling	Akt1 signaling profiles in endothelial cells	mTRAQ	High-Selectâ„¢ Fe-NTA	Orbitrap Fusion Lumos Tribrid	57822.5	P07947	YES1	S40	Angiopoietin-1(30min)@EA.hy 926	neww_68
37365174	NKSPAIKYRPENTPE		C42;Y16	â‰¥0.75	H	C	Profiling	Akt1 signaling profiles in endothelial cells	mTRAQ	High-Selectâ„¢ Fe-NTA	Orbitrap Fusion Lumos Tribrid	34720	P07947	YES1	Y16	Untreated control@EA.hy 926	neww_69
37365174	IKYRPENTPEPVSTS		C42;T21	â‰¥0.75	H	C	Profiling	Akt1 signaling profiles in endothelial cells	mTRAQ	High-Selectâ„¢ Fe-NTA	Orbitrap Fusion Lumos Tribrid	35218.2	P07947	YES1	T21	Untreated control@EA.hy 926	neww_69
37365174	VSTSVSHYGAEPTTV		C42;Y32	â‰¥0.75	H	C	Profiling	Akt1 signaling profiles in endothelial cells	mTRAQ	High-Selectâ„¢ Fe-NTA	Orbitrap Fusion Lumos Tribrid	25766.2	P07947	YES1	Y32	Untreated control@EA.hy 926	neww_69
37365174	HYGAEPTTVSPCPSS		T38;C42	â‰¥0.75	H	C	Profiling	Akt1 signaling profiles in endothelial cells	mTRAQ	High-Selectâ„¢ Fe-NTA	Orbitrap Fusion Lumos Tribrid	59217.4	P07947	YES1	T38	Untreated control@EA.hy 926	neww_69
37365174	GAEPTTVSPCPZSSA;TTVZPCPSSSAKGTA		S44;C42;S40	â‰¥0.75	H	C	Profiling	Akt1 signaling profiles in endothelial cells	mTRAQ	High-Selectâ„¢ Fe-NTA	Orbitrap Fusion Lumos Tribrid	35382.6	P07947	YES1	S40	Untreated control@EA.hy 926	neww_69
37365174	GAEPTTVSPCPSSSA		C42;S40	â‰¥0.75	H	C	Profiling	Akt1 signaling profiles in endothelial cells	mTRAQ	High-Selectâ„¢ Fe-NTA	Orbitrap Fusion Lumos Tribrid	47752.1	P07947	YES1	S40	Untreated control@EA.hy 926	neww_69
37365174	NKSPAIKYRPENTPE		C42;Y16	â‰¥0.75	H	C	Profiling	Akt1 signaling profiles in endothelial cells	mTRAQ	High-Selectâ„¢ Fe-NTA	Orbitrap Fusion Lumos Tribrid	40312.5	P07947	YES1	Y16	Periodic pattern(005mW/cm2)(10min)@EA.hy 926	neww_70
37365174	IKYRPENTPEPVSTS		C42;T21	â‰¥0.75	H	C	Profiling	Akt1 signaling profiles in endothelial cells	mTRAQ	High-Selectâ„¢ Fe-NTA	Orbitrap Fusion Lumos Tribrid	39309.5	P07947	YES1	T21	Periodic pattern(005mW/cm2)(10min)@EA.hy 926	neww_70
37365174	VSTSVSHYGAEPTTV		C42;Y32	â‰¥0.75	H	C	Profiling	Akt1 signaling profiles in endothelial cells	mTRAQ	High-Selectâ„¢ Fe-NTA	Orbitrap Fusion Lumos Tribrid	30119.6	P07947	YES1	Y32	Periodic pattern(005mW/cm2)(10min)@EA.hy 926	neww_70
37365174	HYGAEPTTVSPCPSS		T38;C42	â‰¥0.75	H	C	Profiling	Akt1 signaling profiles in endothelial cells	mTRAQ	High-Selectâ„¢ Fe-NTA	Orbitrap Fusion Lumos Tribrid	64588.5	P07947	YES1	T38	Periodic pattern(005mW/cm2)(10min)@EA.hy 926	neww_70
37365174	GAEPTTVSPCPZSSA;TTVZPCPSSSAKGTA		S44;C42;S40	â‰¥0.75	H	C	Profiling	Akt1 signaling profiles in endothelial cells	mTRAQ	High-Selectâ„¢ Fe-NTA	Orbitrap Fusion Lumos Tribrid	50615	P07947	YES1	S40	Periodic pattern(005mW/cm2)(10min)@EA.hy 926	neww_70
37365174	GAEPTTVSPCPSSSA		C42;S40	â‰¥0.75	H	C	Profiling	Akt1 signaling profiles in endothelial cells	mTRAQ	High-Selectâ„¢ Fe-NTA	Orbitrap Fusion Lumos Tribrid	59433.2	P07947	YES1	S40	Periodic pattern(005mW/cm2)(10min)@EA.hy 926	neww_70
37365174	NKSPAIKYRPENTPE		C42;Y16	â‰¥0.75	H	C	Profiling	Akt1 signaling profiles in endothelial cells	mTRAQ	High-Selectâ„¢ Fe-NTA	Orbitrap Fusion Lumos Tribrid	46654.8	P07947	YES1	Y16	Periodic pattern(005mW/cm2)(20min)@EA.hy 926	neww_71
37365174	IKYRPENTPEPVSTS		C42;T21	â‰¥0.75	H	C	Profiling	Akt1 signaling profiles in endothelial cells	mTRAQ	High-Selectâ„¢ Fe-NTA	Orbitrap Fusion Lumos Tribrid	42666.3	P07947	YES1	T21	Periodic pattern(005mW/cm2)(20min)@EA.hy 926	neww_71
37365174	VSTSVSHYGAEPTTV		C42;Y32	â‰¥0.75	H	C	Profiling	Akt1 signaling profiles in endothelial cells	mTRAQ	High-Selectâ„¢ Fe-NTA	Orbitrap Fusion Lumos Tribrid	33694.1	P07947	YES1	Y32	Periodic pattern(005mW/cm2)(20min)@EA.hy 926	neww_71
37365174	HYGAEPTTVSPCPSS		T38;C42	â‰¥0.75	H	C	Profiling	Akt1 signaling profiles in endothelial cells	mTRAQ	High-Selectâ„¢ Fe-NTA	Orbitrap Fusion Lumos Tribrid	56933.8	P07947	YES1	T38	Periodic pattern(005mW/cm2)(20min)@EA.hy 926	neww_71
37365174	GAEPTTVSPCPZSSA;TTVZPCPSSSAKGTA		S44;C42;S40	â‰¥0.75	H	C	Profiling	Akt1 signaling profiles in endothelial cells	mTRAQ	High-Selectâ„¢ Fe-NTA	Orbitrap Fusion Lumos Tribrid	44235.2	P07947	YES1	S40	Periodic pattern(005mW/cm2)(20min)@EA.hy 926	neww_71
37365174	GAEPTTVSPCPSSSA		C42;S40	â‰¥0.75	H	C	Profiling	Akt1 signaling profiles in endothelial cells	mTRAQ	High-Selectâ„¢ Fe-NTA	Orbitrap Fusion Lumos Tribrid	67246.3	P07947	YES1	S40	Periodic pattern(005mW/cm2)(20min)@EA.hy 926	neww_71
37365174	NKSPAIKYRPENTPE		C42;Y16	â‰¥0.75	H	C	Profiling	Akt1 signaling profiles in endothelial cells	mTRAQ	High-Selectâ„¢ Fe-NTA	Orbitrap Fusion Lumos Tribrid	41689	P07947	YES1	Y16	Periodic pattern(005mW/cm2)(30min)@EA.hy 926	neww_72
37365174	IKYRPENTPEPVSTS		C42;T21	â‰¥0.75	H	C	Profiling	Akt1 signaling profiles in endothelial cells	mTRAQ	High-Selectâ„¢ Fe-NTA	Orbitrap Fusion Lumos Tribrid	36445.7	P07947	YES1	T21	Periodic pattern(005mW/cm2)(30min)@EA.hy 926	neww_72
37365174	VSTSVSHYGAEPTTV		C42;Y32	â‰¥0.75	H	C	Profiling	Akt1 signaling profiles in endothelial cells	mTRAQ	High-Selectâ„¢ Fe-NTA	Orbitrap Fusion Lumos Tribrid	29071.9	P07947	YES1	Y32	Periodic pattern(005mW/cm2)(30min)@EA.hy 926	neww_72
37365174	HYGAEPTTVSPCPSS		T38;C42	â‰¥0.75	H	C	Profiling	Akt1 signaling profiles in endothelial cells	mTRAQ	High-Selectâ„¢ Fe-NTA	Orbitrap Fusion Lumos Tribrid	64048.7	P07947	YES1	T38	Periodic pattern(005mW/cm2)(30min)@EA.hy 926	neww_72
37365174	GAEPTTVSPCPZSSA;TTVZPCPSSSAKGTA		S44;C42;S40	â‰¥0.75	H	C	Profiling	Akt1 signaling profiles in endothelial cells	mTRAQ	High-Selectâ„¢ Fe-NTA	Orbitrap Fusion Lumos Tribrid	47229.2	P07947	YES1	S40	Periodic pattern(005mW/cm2)(30min)@EA.hy 926	neww_72
37365174	GAEPTTVSPCPSSSA		C42;S40	â‰¥0.75	H	C	Profiling	Akt1 signaling profiles in endothelial cells	mTRAQ	High-Selectâ„¢ Fe-NTA	Orbitrap Fusion Lumos Tribrid	60997.1	P07947	YES1	S40	Periodic pattern(005mW/cm2)(30min)@EA.hy 926	neww_72
37365174	NKSPAIKYRPENTPE		C42;Y16	â‰¥0.75	H	C	Profiling	Akt1 signaling profiles in endothelial cells	mTRAQ	High-Selectâ„¢ Fe-NTA	Orbitrap Fusion Lumos Tribrid	40657	P07947	YES1	Y16	Periodic pattern(010mW/cm2)(10min)@EA.hy 926	neww_73
37365174	IKYRPENTPEPVSTS		C42;T21	â‰¥0.75	H	C	Profiling	Akt1 signaling profiles in endothelial cells	mTRAQ	High-Selectâ„¢ Fe-NTA	Orbitrap Fusion Lumos Tribrid	37213.7	P07947	YES1	T21	Periodic pattern(010mW/cm2)(10min)@EA.hy 926	neww_73
37365174	VSTSVSHYGAEPTTV		C42;Y32	â‰¥0.75	H	C	Profiling	Akt1 signaling profiles in endothelial cells	mTRAQ	High-Selectâ„¢ Fe-NTA	Orbitrap Fusion Lumos Tribrid	30262.4	P07947	YES1	Y32	Periodic pattern(010mW/cm2)(10min)@EA.hy 926	neww_73
37365174	HYGAEPTTVSPCPSS		T38;C42	â‰¥0.75	H	C	Profiling	Akt1 signaling profiles in endothelial cells	mTRAQ	High-Selectâ„¢ Fe-NTA	Orbitrap Fusion Lumos Tribrid	86067.5	P07947	YES1	T38	Periodic pattern(010mW/cm2)(10min)@EA.hy 926	neww_73
37365174	GAEPTTVSPCPZSSA;TTVZPCPSSSAKGTA		S44;C42;S40	â‰¥0.75	H	C	Profiling	Akt1 signaling profiles in endothelial cells	mTRAQ	High-Selectâ„¢ Fe-NTA	Orbitrap Fusion Lumos Tribrid	36911.2	P07947	YES1	S40	Periodic pattern(010mW/cm2)(10min)@EA.hy 926	neww_73
37365174	GAEPTTVSPCPSSSA		C42;S40	â‰¥0.75	H	C	Profiling	Akt1 signaling profiles in endothelial cells	mTRAQ	High-Selectâ„¢ Fe-NTA	Orbitrap Fusion Lumos Tribrid	58719	P07947	YES1	S40	Periodic pattern(010mW/cm2)(10min)@EA.hy 926	neww_73
37365174	NKSPAIKYRPENTPE		C42;Y16	â‰¥0.75	H	C	Profiling	Akt1 signaling profiles in endothelial cells	mTRAQ	High-Selectâ„¢ Fe-NTA	Orbitrap Fusion Lumos Tribrid	42832.6	P07947	YES1	Y16	Periodic pattern(010mW/cm2)(20min)@EA.hy 926	neww_74
37365174	IKYRPENTPEPVSTS		C42;T21	â‰¥0.75	H	C	Profiling	Akt1 signaling profiles in endothelial cells	mTRAQ	High-Selectâ„¢ Fe-NTA	Orbitrap Fusion Lumos Tribrid	38127.8	P07947	YES1	T21	Periodic pattern(010mW/cm2)(20min)@EA.hy 926	neww_74
37365174	VSTSVSHYGAEPTTV		C42;Y32	â‰¥0.75	H	C	Profiling	Akt1 signaling profiles in endothelial cells	mTRAQ	High-Selectâ„¢ Fe-NTA	Orbitrap Fusion Lumos Tribrid	30663.1	P07947	YES1	Y32	Periodic pattern(010mW/cm2)(20min)@EA.hy 926	neww_74
37365174	HYGAEPTTVSPCPSS		T38;C42	â‰¥0.75	H	C	Profiling	Akt1 signaling profiles in endothelial cells	mTRAQ	High-Selectâ„¢ Fe-NTA	Orbitrap Fusion Lumos Tribrid	62605.4	P07947	YES1	T38	Periodic pattern(010mW/cm2)(20min)@EA.hy 926	neww_74
37365174	GAEPTTVSPCPZSSA;TTVZPCPSSSAKGTA		S44;C42;S40	â‰¥0.75	H	C	Profiling	Akt1 signaling profiles in endothelial cells	mTRAQ	High-Selectâ„¢ Fe-NTA	Orbitrap Fusion Lumos Tribrid	35205.2	P07947	YES1	S40	Periodic pattern(010mW/cm2)(20min)@EA.hy 926	neww_74
37365174	GAEPTTVSPCPSSSA		C42;S40	â‰¥0.75	H	C	Profiling	Akt1 signaling profiles in endothelial cells	mTRAQ	High-Selectâ„¢ Fe-NTA	Orbitrap Fusion Lumos Tribrid	62269.5	P07947	YES1	S40	Periodic pattern(010mW/cm2)(20min)@EA.hy 926	neww_74
37365174	NKSPAIKYRPENTPE		C42;Y16	â‰¥0.75	H	C	Profiling	Akt1 signaling profiles in endothelial cells	mTRAQ	High-Selectâ„¢ Fe-NTA	Orbitrap Fusion Lumos Tribrid	43701.5	P07947	YES1	Y16	Periodic pattern(010mW/cm2)(30min)@EA.hy 926	neww_75
37365174	IKYRPENTPEPVSTS		C42;T21	â‰¥0.75	H	C	Profiling	Akt1 signaling profiles in endothelial cells	mTRAQ	High-Selectâ„¢ Fe-NTA	Orbitrap Fusion Lumos Tribrid	40105.5	P07947	YES1	T21	Periodic pattern(010mW/cm2)(30min)@EA.hy 926	neww_75
37365174	VSTSVSHYGAEPTTV		C42;Y32	â‰¥0.75	H	C	Profiling	Akt1 signaling profiles in endothelial cells	mTRAQ	High-Selectâ„¢ Fe-NTA	Orbitrap Fusion Lumos Tribrid	32188.7	P07947	YES1	Y32	Periodic pattern(010mW/cm2)(30min)@EA.hy 926	neww_75
37365174	HYGAEPTTVSPCPSS		T38;C42	â‰¥0.75	H	C	Profiling	Akt1 signaling profiles in endothelial cells	mTRAQ	High-Selectâ„¢ Fe-NTA	Orbitrap Fusion Lumos Tribrid	61214.9	P07947	YES1	T38	Periodic pattern(010mW/cm2)(30min)@EA.hy 926	neww_75
37365174	GAEPTTVSPCPZSSA;TTVZPCPSSSAKGTA		S44;C42;S40	â‰¥0.75	H	C	Profiling	Akt1 signaling profiles in endothelial cells	mTRAQ	High-Selectâ„¢ Fe-NTA	Orbitrap Fusion Lumos Tribrid	37329.6	P07947	YES1	S40	Periodic pattern(010mW/cm2)(30min)@EA.hy 926	neww_75
37365174	GAEPTTVSPCPSSSA		C42;S40	â‰¥0.75	H	C	Profiling	Akt1 signaling profiles in endothelial cells	mTRAQ	High-Selectâ„¢ Fe-NTA	Orbitrap Fusion Lumos Tribrid	63380.7	P07947	YES1	S40	Periodic pattern(010mW/cm2)(30min)@EA.hy 926	neww_75
37365174	NKSPAIKYRPENTPE		C42;Y16	â‰¥0.75	H	C	Profiling	Akt1 signaling profiles in endothelial cells	mTRAQ	High-Selectâ„¢ Fe-NTA	Orbitrap Fusion Lumos Tribrid	48891.4	P07947	YES1	Y16	Periodic pattern(025mW/cm2)(10min)@EA.hy 926	neww_76
37365174	IKYRPENTPEPVSTS		C42;T21	â‰¥0.75	H	C	Profiling	Akt1 signaling profiles in endothelial cells	mTRAQ	High-Selectâ„¢ Fe-NTA	Orbitrap Fusion Lumos Tribrid	42468	P07947	YES1	T21	Periodic pattern(025mW/cm2)(10min)@EA.hy 926	neww_76
37365174	VSTSVSHYGAEPTTV		C42;Y32	â‰¥0.75	H	C	Profiling	Akt1 signaling profiles in endothelial cells	mTRAQ	High-Selectâ„¢ Fe-NTA	Orbitrap Fusion Lumos Tribrid	34754.9	P07947	YES1	Y32	Periodic pattern(025mW/cm2)(10min)@EA.hy 926	neww_76
37365174	HYGAEPTTVSPCPSS		T38;C42	â‰¥0.75	H	C	Profiling	Akt1 signaling profiles in endothelial cells	mTRAQ	High-Selectâ„¢ Fe-NTA	Orbitrap Fusion Lumos Tribrid	49759.7	P07947	YES1	T38	Periodic pattern(025mW/cm2)(10min)@EA.hy 926	neww_76
37365174	GAEPTTVSPCPZSSA;TTVZPCPSSSAKGTA		S44;C42;S40	â‰¥0.75	H	C	Profiling	Akt1 signaling profiles in endothelial cells	mTRAQ	High-Selectâ„¢ Fe-NTA	Orbitrap Fusion Lumos Tribrid	32695.7	P07947	YES1	S40	Periodic pattern(025mW/cm2)(10min)@EA.hy 926	neww_76
37365174	GAEPTTVSPCPSSSA		C42;S40	â‰¥0.75	H	C	Profiling	Akt1 signaling profiles in endothelial cells	mTRAQ	High-Selectâ„¢ Fe-NTA	Orbitrap Fusion Lumos Tribrid	60573	P07947	YES1	S40	Periodic pattern(025mW/cm2)(10min)@EA.hy 926	neww_76
37365174	NKSPAIKYRPENTPE		C42;Y16	â‰¥0.75	H	C	Profiling	Akt1 signaling profiles in endothelial cells	mTRAQ	High-Selectâ„¢ Fe-NTA	Orbitrap Fusion Lumos Tribrid	40652.4	P07947	YES1	Y16	Periodic pattern(025mW/cm2)(20min)@EA.hy 926	neww_77
37365174	IKYRPENTPEPVSTS		C42;T21	â‰¥0.75	H	C	Profiling	Akt1 signaling profiles in endothelial cells	mTRAQ	High-Selectâ„¢ Fe-NTA	Orbitrap Fusion Lumos Tribrid	37149.2	P07947	YES1	T21	Periodic pattern(025mW/cm2)(20min)@EA.hy 926	neww_77
37365174	VSTSVSHYGAEPTTV		C42;Y32	â‰¥0.75	H	C	Profiling	Akt1 signaling profiles in endothelial cells	mTRAQ	High-Selectâ„¢ Fe-NTA	Orbitrap Fusion Lumos Tribrid	30665.7	P07947	YES1	Y32	Periodic pattern(025mW/cm2)(20min)@EA.hy 926	neww_77
37365174	HYGAEPTTVSPCPSS		T38;C42	â‰¥0.75	H	C	Profiling	Akt1 signaling profiles in endothelial cells	mTRAQ	High-Selectâ„¢ Fe-NTA	Orbitrap Fusion Lumos Tribrid	50402.2	P07947	YES1	T38	Periodic pattern(025mW/cm2)(20min)@EA.hy 926	neww_77
37365174	GAEPTTVSPCPZSSA;TTVZPCPSSSAKGTA		S44;C42;S40	â‰¥0.75	H	C	Profiling	Akt1 signaling profiles in endothelial cells	mTRAQ	High-Selectâ„¢ Fe-NTA	Orbitrap Fusion Lumos Tribrid	29442.9	P07947	YES1	S40	Periodic pattern(025mW/cm2)(20min)@EA.hy 926	neww_77
37365174	GAEPTTVSPCPSSSA		C42;S40	â‰¥0.75	H	C	Profiling	Akt1 signaling profiles in endothelial cells	mTRAQ	High-Selectâ„¢ Fe-NTA	Orbitrap Fusion Lumos Tribrid	59195	P07947	YES1	S40	Periodic pattern(025mW/cm2)(20min)@EA.hy 926	neww_77
37365174	NKSPAIKYRPENTPE		C42;Y16	â‰¥0.75	H	C	Profiling	Akt1 signaling profiles in endothelial cells	mTRAQ	High-Selectâ„¢ Fe-NTA	Orbitrap Fusion Lumos Tribrid	48106.9	P07947	YES1	Y16	Periodic pattern(025mW/cm2)(30min)@EA.hy 926	neww_78
37365174	IKYRPENTPEPVSTS		C42;T21	â‰¥0.75	H	C	Profiling	Akt1 signaling profiles in endothelial cells	mTRAQ	High-Selectâ„¢ Fe-NTA	Orbitrap Fusion Lumos Tribrid	47270.5	P07947	YES1	T21	Periodic pattern(025mW/cm2)(30min)@EA.hy 926	neww_78
37365174	VSTSVSHYGAEPTTV		C42;Y32	â‰¥0.75	H	C	Profiling	Akt1 signaling profiles in endothelial cells	mTRAQ	High-Selectâ„¢ Fe-NTA	Orbitrap Fusion Lumos Tribrid	37817.1	P07947	YES1	Y32	Periodic pattern(025mW/cm2)(30min)@EA.hy 926	neww_78
37365174	HYGAEPTTVSPCPSS		T38;C42	â‰¥0.75	H	C	Profiling	Akt1 signaling profiles in endothelial cells	mTRAQ	High-Selectâ„¢ Fe-NTA	Orbitrap Fusion Lumos Tribrid	60261.1	P07947	YES1	T38	Periodic pattern(025mW/cm2)(30min)@EA.hy 926	neww_78
37365174	GAEPTTVSPCPZSSA;TTVZPCPSSSAKGTA		S44;C42;S40	â‰¥0.75	H	C	Profiling	Akt1 signaling profiles in endothelial cells	mTRAQ	High-Selectâ„¢ Fe-NTA	Orbitrap Fusion Lumos Tribrid	43621.6	P07947	YES1	S40	Periodic pattern(025mW/cm2)(30min)@EA.hy 926	neww_78
37365174	GAEPTTVSPCPSSSA		C42;S40	â‰¥0.75	H	C	Profiling	Akt1 signaling profiles in endothelial cells	mTRAQ	High-Selectâ„¢ Fe-NTA	Orbitrap Fusion Lumos Tribrid	74940.6	P07947	YES1	S40	Periodic pattern(025mW/cm2)(30min)@EA.hy 926	neww_78
37365174	NKSPAIKYRPENTPE		C42;Y16	â‰¥0.75	H	C	Profiling	Akt1 signaling profiles in endothelial cells	mTRAQ	High-Selectâ„¢ Fe-NTA	Orbitrap Fusion Lumos Tribrid	42703.3	P07947	YES1	Y16	Pulsed pattern(005mW/cm2)(10min)@EA.hy 926	neww_79
37365174	IKYRPENTPEPVSTS		C42;T21	â‰¥0.75	H	C	Profiling	Akt1 signaling profiles in endothelial cells	mTRAQ	High-Selectâ„¢ Fe-NTA	Orbitrap Fusion Lumos Tribrid	40871.9	P07947	YES1	T21	Pulsed pattern(005mW/cm2)(10min)@EA.hy 926	neww_79
37365174	VSTSVSHYGAEPTTV		C42;Y32	â‰¥0.75	H	C	Profiling	Akt1 signaling profiles in endothelial cells	mTRAQ	High-Selectâ„¢ Fe-NTA	Orbitrap Fusion Lumos Tribrid	31919.3	P07947	YES1	Y32	Pulsed pattern(005mW/cm2)(10min)@EA.hy 926	neww_79
37365174	HYGAEPTTVSPCPSS		T38;C42	â‰¥0.75	H	C	Profiling	Akt1 signaling profiles in endothelial cells	mTRAQ	High-Selectâ„¢ Fe-NTA	Orbitrap Fusion Lumos Tribrid	88073.3	P07947	YES1	T38	Pulsed pattern(005mW/cm2)(10min)@EA.hy 926	neww_79
37365174	GAEPTTVSPCPZSSA;TTVZPCPSSSAKGTA		S44;C42;S40	â‰¥0.75	H	C	Profiling	Akt1 signaling profiles in endothelial cells	mTRAQ	High-Selectâ„¢ Fe-NTA	Orbitrap Fusion Lumos Tribrid	36260.9	P07947	YES1	S40	Pulsed pattern(005mW/cm2)(10min)@EA.hy 926	neww_79
37365174	GAEPTTVSPCPSSSA		C42;S40	â‰¥0.75	H	C	Profiling	Akt1 signaling profiles in endothelial cells	mTRAQ	High-Selectâ„¢ Fe-NTA	Orbitrap Fusion Lumos Tribrid	65915	P07947	YES1	S40	Pulsed pattern(005mW/cm2)(10min)@EA.hy 926	neww_79
37365174	NKSPAIKYRPENTPE		C42;Y16	â‰¥0.75	H	C	Profiling	Akt1 signaling profiles in endothelial cells	mTRAQ	High-Selectâ„¢ Fe-NTA	Orbitrap Fusion Lumos Tribrid	46457.9	P07947	YES1	Y16	Pulsed pattern(005mW/cm2)(20min)@EA.hy 926	neww_80
37365174	IKYRPENTPEPVSTS		C42;T21	â‰¥0.75	H	C	Profiling	Akt1 signaling profiles in endothelial cells	mTRAQ	High-Selectâ„¢ Fe-NTA	Orbitrap Fusion Lumos Tribrid	43760.2	P07947	YES1	T21	Pulsed pattern(005mW/cm2)(20min)@EA.hy 926	neww_80
37365174	VSTSVSHYGAEPTTV		C42;Y32	â‰¥0.75	H	C	Profiling	Akt1 signaling profiles in endothelial cells	mTRAQ	High-Selectâ„¢ Fe-NTA	Orbitrap Fusion Lumos Tribrid	34612	P07947	YES1	Y32	Pulsed pattern(005mW/cm2)(20min)@EA.hy 926	neww_80
37365174	HYGAEPTTVSPCPSS		T38;C42	â‰¥0.75	H	C	Profiling	Akt1 signaling profiles in endothelial cells	mTRAQ	High-Selectâ„¢ Fe-NTA	Orbitrap Fusion Lumos Tribrid	82469.2	P07947	YES1	T38	Pulsed pattern(005mW/cm2)(20min)@EA.hy 926	neww_80
37365174	GAEPTTVSPCPZSSA;TTVZPCPSSSAKGTA		S44;C42;S40	â‰¥0.75	H	C	Profiling	Akt1 signaling profiles in endothelial cells	mTRAQ	High-Selectâ„¢ Fe-NTA	Orbitrap Fusion Lumos Tribrid	53797.9	P07947	YES1	S40	Pulsed pattern(005mW/cm2)(20min)@EA.hy 926	neww_80
37365174	GAEPTTVSPCPSSSA		C42;S40	â‰¥0.75	H	C	Profiling	Akt1 signaling profiles in endothelial cells	mTRAQ	High-Selectâ„¢ Fe-NTA	Orbitrap Fusion Lumos Tribrid	82395.6	P07947	YES1	S40	Pulsed pattern(005mW/cm2)(20min)@EA.hy 926	neww_80
37365174	NKSPAIKYRPENTPE		C42;Y16	â‰¥0.75	H	C	Profiling	Akt1 signaling profiles in endothelial cells	mTRAQ	High-Selectâ„¢ Fe-NTA	Orbitrap Fusion Lumos Tribrid	48168.3	P07947	YES1	Y16	Pulsed pattern(005mW/cm2)(30min)@EA.hy 926	neww_81
37365174	IKYRPENTPEPVSTS		C42;T21	â‰¥0.75	H	C	Profiling	Akt1 signaling profiles in endothelial cells	mTRAQ	High-Selectâ„¢ Fe-NTA	Orbitrap Fusion Lumos Tribrid	44318.4	P07947	YES1	T21	Pulsed pattern(005mW/cm2)(30min)@EA.hy 926	neww_81
37365174	VSTSVSHYGAEPTTV		C42;Y32	â‰¥0.75	H	C	Profiling	Akt1 signaling profiles in endothelial cells	mTRAQ	High-Selectâ„¢ Fe-NTA	Orbitrap Fusion Lumos Tribrid	36385.7	P07947	YES1	Y32	Pulsed pattern(005mW/cm2)(30min)@EA.hy 926	neww_81
37365174	HYGAEPTTVSPCPSS		T38;C42	â‰¥0.75	H	C	Profiling	Akt1 signaling profiles in endothelial cells	mTRAQ	High-Selectâ„¢ Fe-NTA	Orbitrap Fusion Lumos Tribrid	79990.4	P07947	YES1	T38	Pulsed pattern(005mW/cm2)(30min)@EA.hy 926	neww_81
37365174	GAEPTTVSPCPZSSA;TTVZPCPSSSAKGTA		S44;C42;S40	â‰¥0.75	H	C	Profiling	Akt1 signaling profiles in endothelial cells	mTRAQ	High-Selectâ„¢ Fe-NTA	Orbitrap Fusion Lumos Tribrid	45790.1	P07947	YES1	S40	Pulsed pattern(005mW/cm2)(30min)@EA.hy 926	neww_81
37365174	GAEPTTVSPCPSSSA		C42;S40	â‰¥0.75	H	C	Profiling	Akt1 signaling profiles in endothelial cells	mTRAQ	High-Selectâ„¢ Fe-NTA	Orbitrap Fusion Lumos Tribrid	70909.4	P07947	YES1	S40	Pulsed pattern(005mW/cm2)(30min)@EA.hy 926	neww_81
37365174	NKSPAIKYRPENTPE		C42;Y16	â‰¥0.75	H	C	Profiling	Akt1 signaling profiles in endothelial cells	mTRAQ	High-Selectâ„¢ Fe-NTA	Orbitrap Fusion Lumos Tribrid	40475	P07947	YES1	Y16	Pulsed pattern(010mW/cm2)(10min)@EA.hy 926	neww_82
37365174	IKYRPENTPEPVSTS		C42;T21	â‰¥0.75	H	C	Profiling	Akt1 signaling profiles in endothelial cells	mTRAQ	High-Selectâ„¢ Fe-NTA	Orbitrap Fusion Lumos Tribrid	32975	P07947	YES1	T21	Pulsed pattern(010mW/cm2)(10min)@EA.hy 926	neww_82
37365174	VSTSVSHYGAEPTTV		C42;Y32	â‰¥0.75	H	C	Profiling	Akt1 signaling profiles in endothelial cells	mTRAQ	High-Selectâ„¢ Fe-NTA	Orbitrap Fusion Lumos Tribrid	24775.6	P07947	YES1	Y32	Pulsed pattern(010mW/cm2)(10min)@EA.hy 926	neww_82
37365174	HYGAEPTTVSPCPSS		T38;C42	â‰¥0.75	H	C	Profiling	Akt1 signaling profiles in endothelial cells	mTRAQ	High-Selectâ„¢ Fe-NTA	Orbitrap Fusion Lumos Tribrid	45811.3	P07947	YES1	T38	Pulsed pattern(010mW/cm2)(10min)@EA.hy 926	neww_82
37365174	GAEPTTVSPCPZSSA;TTVZPCPSSSAKGTA		S44;C42;S40	â‰¥0.75	H	C	Profiling	Akt1 signaling profiles in endothelial cells	mTRAQ	High-Selectâ„¢ Fe-NTA	Orbitrap Fusion Lumos Tribrid	28776	P07947	YES1	S40	Pulsed pattern(010mW/cm2)(10min)@EA.hy 926	neww_82
37365174	GAEPTTVSPCPSSSA		C42;S40	â‰¥0.75	H	C	Profiling	Akt1 signaling profiles in endothelial cells	mTRAQ	High-Selectâ„¢ Fe-NTA	Orbitrap Fusion Lumos Tribrid	48814.8	P07947	YES1	S40	Pulsed pattern(010mW/cm2)(10min)@EA.hy 926	neww_82
37365174	NKSPAIKYRPENTPE		C42;Y16	â‰¥0.75	H	C	Profiling	Akt1 signaling profiles in endothelial cells	mTRAQ	High-Selectâ„¢ Fe-NTA	Orbitrap Fusion Lumos Tribrid	57765	P07947	YES1	Y16	Pulsed pattern(010mW/cm2)(20min)@EA.hy 926	neww_83
37365174	IKYRPENTPEPVSTS		C42;T21	â‰¥0.75	H	C	Profiling	Akt1 signaling profiles in endothelial cells	mTRAQ	High-Selectâ„¢ Fe-NTA	Orbitrap Fusion Lumos Tribrid	53799.9	P07947	YES1	T21	Pulsed pattern(010mW/cm2)(20min)@EA.hy 926	neww_83
37365174	VSTSVSHYGAEPTTV		C42;Y32	â‰¥0.75	H	C	Profiling	Akt1 signaling profiles in endothelial cells	mTRAQ	High-Selectâ„¢ Fe-NTA	Orbitrap Fusion Lumos Tribrid	40283.1	P07947	YES1	Y32	Pulsed pattern(010mW/cm2)(20min)@EA.hy 926	neww_83
37365174	HYGAEPTTVSPCPSS		T38;C42	â‰¥0.75	H	C	Profiling	Akt1 signaling profiles in endothelial cells	mTRAQ	High-Selectâ„¢ Fe-NTA	Orbitrap Fusion Lumos Tribrid	76825.1	P07947	YES1	T38	Pulsed pattern(010mW/cm2)(20min)@EA.hy 926	neww_83
37365174	GAEPTTVSPCPZSSA;TTVZPCPSSSAKGTA		S44;C42;S40	â‰¥0.75	H	C	Profiling	Akt1 signaling profiles in endothelial cells	mTRAQ	High-Selectâ„¢ Fe-NTA	Orbitrap Fusion Lumos Tribrid	38757.7	P07947	YES1	S40	Pulsed pattern(010mW/cm2)(20min)@EA.hy 926	neww_83
37365174	GAEPTTVSPCPSSSA		C42;S40	â‰¥0.75	H	C	Profiling	Akt1 signaling profiles in endothelial cells	mTRAQ	High-Selectâ„¢ Fe-NTA	Orbitrap Fusion Lumos Tribrid	70490.6	P07947	YES1	S40	Pulsed pattern(010mW/cm2)(20min)@EA.hy 926	neww_83
37365174	NKSPAIKYRPENTPE		C42;Y16	â‰¥0.75	H	C	Profiling	Akt1 signaling profiles in endothelial cells	mTRAQ	High-Selectâ„¢ Fe-NTA	Orbitrap Fusion Lumos Tribrid	43837.1	P07947	YES1	Y16	Pulsed pattern(010mW/cm2)(30min)@EA.hy 926	neww_84
37365174	IKYRPENTPEPVSTS		C42;T21	â‰¥0.75	H	C	Profiling	Akt1 signaling profiles in endothelial cells	mTRAQ	High-Selectâ„¢ Fe-NTA	Orbitrap Fusion Lumos Tribrid	41230.5	P07947	YES1	T21	Pulsed pattern(010mW/cm2)(30min)@EA.hy 926	neww_84
37365174	VSTSVSHYGAEPTTV		C42;Y32	â‰¥0.75	H	C	Profiling	Akt1 signaling profiles in endothelial cells	mTRAQ	High-Selectâ„¢ Fe-NTA	Orbitrap Fusion Lumos Tribrid	31319.4	P07947	YES1	Y32	Pulsed pattern(010mW/cm2)(30min)@EA.hy 926	neww_84
37365174	HYGAEPTTVSPCPSS		T38;C42	â‰¥0.75	H	C	Profiling	Akt1 signaling profiles in endothelial cells	mTRAQ	High-Selectâ„¢ Fe-NTA	Orbitrap Fusion Lumos Tribrid	46674.2	P07947	YES1	T38	Pulsed pattern(010mW/cm2)(30min)@EA.hy 926	neww_84
37365174	GAEPTTVSPCPZSSA;TTVZPCPSSSAKGTA		S44;C42;S40	â‰¥0.75	H	C	Profiling	Akt1 signaling profiles in endothelial cells	mTRAQ	High-Selectâ„¢ Fe-NTA	Orbitrap Fusion Lumos Tribrid	31644	P07947	YES1	S40	Pulsed pattern(010mW/cm2)(30min)@EA.hy 926	neww_84
37365174	GAEPTTVSPCPSSSA		C42;S40	â‰¥0.75	H	C	Profiling	Akt1 signaling profiles in endothelial cells	mTRAQ	High-Selectâ„¢ Fe-NTA	Orbitrap Fusion Lumos Tribrid	51615.9	P07947	YES1	S40	Pulsed pattern(010mW/cm2)(30min)@EA.hy 926	neww_84
37365174	NKSPAIKYRPENTPE		C42;Y16	â‰¥0.75	H	C	Profiling	Akt1 signaling profiles in endothelial cells	mTRAQ	High-Selectâ„¢ Fe-NTA	Orbitrap Fusion Lumos Tribrid	43211.4	P07947	YES1	Y16	Pulsed pattern(025mW/cm2)(10min)@EA.hy 926	neww_85
37365174	IKYRPENTPEPVSTS		C42;T21	â‰¥0.75	H	C	Profiling	Akt1 signaling profiles in endothelial cells	mTRAQ	High-Selectâ„¢ Fe-NTA	Orbitrap Fusion Lumos Tribrid	39588.3	P07947	YES1	T21	Pulsed pattern(025mW/cm2)(10min)@EA.hy 926	neww_85
37365174	VSTSVSHYGAEPTTV		C42;Y32	â‰¥0.75	H	C	Profiling	Akt1 signaling profiles in endothelial cells	mTRAQ	High-Selectâ„¢ Fe-NTA	Orbitrap Fusion Lumos Tribrid	29550.3	P07947	YES1	Y32	Pulsed pattern(025mW/cm2)(10min)@EA.hy 926	neww_85
37365174	HYGAEPTTVSPCPSS		T38;C42	â‰¥0.75	H	C	Profiling	Akt1 signaling profiles in endothelial cells	mTRAQ	High-Selectâ„¢ Fe-NTA	Orbitrap Fusion Lumos Tribrid	52241.5	P07947	YES1	T38	Pulsed pattern(025mW/cm2)(10min)@EA.hy 926	neww_85
37365174	GAEPTTVSPCPZSSA;TTVZPCPSSSAKGTA		S44;C42;S40	â‰¥0.75	H	C	Profiling	Akt1 signaling profiles in endothelial cells	mTRAQ	High-Selectâ„¢ Fe-NTA	Orbitrap Fusion Lumos Tribrid	37149.6	P07947	YES1	S40	Pulsed pattern(025mW/cm2)(10min)@EA.hy 926	neww_85
37365174	GAEPTTVSPCPSSSA		C42;S40	â‰¥0.75	H	C	Profiling	Akt1 signaling profiles in endothelial cells	mTRAQ	High-Selectâ„¢ Fe-NTA	Orbitrap Fusion Lumos Tribrid	61266.3	P07947	YES1	S40	Pulsed pattern(025mW/cm2)(10min)@EA.hy 926	neww_85
37365174	NKSPAIKYRPENTPE		C42;Y16	â‰¥0.75	H	C	Profiling	Akt1 signaling profiles in endothelial cells	mTRAQ	High-Selectâ„¢ Fe-NTA	Orbitrap Fusion Lumos Tribrid	45368.9	P07947	YES1	Y16	Pulsed pattern(025mW/cm2)(20min)@EA.hy 926	neww_86
37365174	IKYRPENTPEPVSTS		C42;T21	â‰¥0.75	H	C	Profiling	Akt1 signaling profiles in endothelial cells	mTRAQ	High-Selectâ„¢ Fe-NTA	Orbitrap Fusion Lumos Tribrid	41633	P07947	YES1	T21	Pulsed pattern(025mW/cm2)(20min)@EA.hy 926	neww_86
37365174	VSTSVSHYGAEPTTV		C42;Y32	â‰¥0.75	H	C	Profiling	Akt1 signaling profiles in endothelial cells	mTRAQ	High-Selectâ„¢ Fe-NTA	Orbitrap Fusion Lumos Tribrid	32614.7	P07947	YES1	Y32	Pulsed pattern(025mW/cm2)(20min)@EA.hy 926	neww_86
37365174	HYGAEPTTVSPCPSS		T38;C42	â‰¥0.75	H	C	Profiling	Akt1 signaling profiles in endothelial cells	mTRAQ	High-Selectâ„¢ Fe-NTA	Orbitrap Fusion Lumos Tribrid	79385.3	P07947	YES1	T38	Pulsed pattern(025mW/cm2)(20min)@EA.hy 926	neww_86
37365174	GAEPTTVSPCPZSSA;TTVZPCPSSSAKGTA		S44;C42;S40	â‰¥0.75	H	C	Profiling	Akt1 signaling profiles in endothelial cells	mTRAQ	High-Selectâ„¢ Fe-NTA	Orbitrap Fusion Lumos Tribrid	52301.3	P07947	YES1	S40	Pulsed pattern(025mW/cm2)(20min)@EA.hy 926	neww_86
37365174	GAEPTTVSPCPSSSA		C42;S40	â‰¥0.75	H	C	Profiling	Akt1 signaling profiles in endothelial cells	mTRAQ	High-Selectâ„¢ Fe-NTA	Orbitrap Fusion Lumos Tribrid	84769.9	P07947	YES1	S40	Pulsed pattern(025mW/cm2)(20min)@EA.hy 926	neww_86
37365174	NKSPAIKYRPENTPE		C42;Y16	â‰¥0.75	H	C	Profiling	Akt1 signaling profiles in endothelial cells	mTRAQ	High-Selectâ„¢ Fe-NTA	Orbitrap Fusion Lumos Tribrid	40931	P07947	YES1	Y16	Pulsed pattern(025mW/cm2)(30min)@EA.hy 926	neww_87
37365174	IKYRPENTPEPVSTS		C42;T21	â‰¥0.75	H	C	Profiling	Akt1 signaling profiles in endothelial cells	mTRAQ	High-Selectâ„¢ Fe-NTA	Orbitrap Fusion Lumos Tribrid	36772.7	P07947	YES1	T21	Pulsed pattern(025mW/cm2)(30min)@EA.hy 926	neww_87
37365174	VSTSVSHYGAEPTTV		C42;Y32	â‰¥0.75	H	C	Profiling	Akt1 signaling profiles in endothelial cells	mTRAQ	High-Selectâ„¢ Fe-NTA	Orbitrap Fusion Lumos Tribrid	28789.2	P07947	YES1	Y32	Pulsed pattern(025mW/cm2)(30min)@EA.hy 926	neww_87
37365174	HYGAEPTTVSPCPSS		T38;C42	â‰¥0.75	H	C	Profiling	Akt1 signaling profiles in endothelial cells	mTRAQ	High-Selectâ„¢ Fe-NTA	Orbitrap Fusion Lumos Tribrid	53831.6	P07947	YES1	T38	Pulsed pattern(025mW/cm2)(30min)@EA.hy 926	neww_87
37365174	GAEPTTVSPCPZSSA;TTVZPCPSSSAKGTA		S44;C42;S40	â‰¥0.75	H	C	Profiling	Akt1 signaling profiles in endothelial cells	mTRAQ	High-Selectâ„¢ Fe-NTA	Orbitrap Fusion Lumos Tribrid	38866.4	P07947	YES1	S40	Pulsed pattern(025mW/cm2)(30min)@EA.hy 926	neww_87
37365174	GAEPTTVSPCPSSSA		C42;S40	â‰¥0.75	H	C	Profiling	Akt1 signaling profiles in endothelial cells	mTRAQ	High-Selectâ„¢ Fe-NTA	Orbitrap Fusion Lumos Tribrid	63406	P07947	YES1	S40	Pulsed pattern(025mW/cm2)(30min)@EA.hy 926	neww_87
37365174	NKSPAIKYRPENTPE		C42;Y16	â‰¥0.75	H	C	Profiling	Akt1 signaling profiles in endothelial cells	mTRAQ	High-Selectâ„¢ Fe-NTA	Orbitrap Fusion Lumos Tribrid	45180.1	P07947	YES1	Y16	Sustained pattern(005mW/cm2)(10min)@EA.hy 926	neww_88
37365174	IKYRPENTPEPVSTS		C42;T21	â‰¥0.75	H	C	Profiling	Akt1 signaling profiles in endothelial cells	mTRAQ	High-Selectâ„¢ Fe-NTA	Orbitrap Fusion Lumos Tribrid	42714.4	P07947	YES1	T21	Sustained pattern(005mW/cm2)(10min)@EA.hy 926	neww_88
37365174	VSTSVSHYGAEPTTV		C42;Y32	â‰¥0.75	H	C	Profiling	Akt1 signaling profiles in endothelial cells	mTRAQ	High-Selectâ„¢ Fe-NTA	Orbitrap Fusion Lumos Tribrid	33904.4	P07947	YES1	Y32	Sustained pattern(005mW/cm2)(10min)@EA.hy 926	neww_88
37365174	HYGAEPTTVSPCPSS		T38;C42	â‰¥0.75	H	C	Profiling	Akt1 signaling profiles in endothelial cells	mTRAQ	High-Selectâ„¢ Fe-NTA	Orbitrap Fusion Lumos Tribrid	64076.7	P07947	YES1	T38	Sustained pattern(005mW/cm2)(10min)@EA.hy 926	neww_88
37365174	GAEPTTVSPCPZSSA;TTVZPCPSSSAKGTA		S44;C42;S40	â‰¥0.75	H	C	Profiling	Akt1 signaling profiles in endothelial cells	mTRAQ	High-Selectâ„¢ Fe-NTA	Orbitrap Fusion Lumos Tribrid	47866.2	P07947	YES1	S40	Sustained pattern(005mW/cm2)(10min)@EA.hy 926	neww_88
37365174	GAEPTTVSPCPSSSA		C42;S40	â‰¥0.75	H	C	Profiling	Akt1 signaling profiles in endothelial cells	mTRAQ	High-Selectâ„¢ Fe-NTA	Orbitrap Fusion Lumos Tribrid	78561.9	P07947	YES1	S40	Sustained pattern(005mW/cm2)(10min)@EA.hy 926	neww_88
37365174	NKSPAIKYRPENTPE		C42;Y16	â‰¥0.75	H	C	Profiling	Akt1 signaling profiles in endothelial cells	mTRAQ	High-Selectâ„¢ Fe-NTA	Orbitrap Fusion Lumos Tribrid	37624.7	P07947	YES1	Y16	Sustained pattern(005mW/cm2)(20min)@EA.hy 926	neww_89
37365174	IKYRPENTPEPVSTS		C42;T21	â‰¥0.75	H	C	Profiling	Akt1 signaling profiles in endothelial cells	mTRAQ	High-Selectâ„¢ Fe-NTA	Orbitrap Fusion Lumos Tribrid	35133.1	P07947	YES1	T21	Sustained pattern(005mW/cm2)(20min)@EA.hy 926	neww_89
37365174	VSTSVSHYGAEPTTV		C42;Y32	â‰¥0.75	H	C	Profiling	Akt1 signaling profiles in endothelial cells	mTRAQ	High-Selectâ„¢ Fe-NTA	Orbitrap Fusion Lumos Tribrid	26718.7	P07947	YES1	Y32	Sustained pattern(005mW/cm2)(20min)@EA.hy 926	neww_89
37365174	HYGAEPTTVSPCPSS		T38;C42	â‰¥0.75	H	C	Profiling	Akt1 signaling profiles in endothelial cells	mTRAQ	High-Selectâ„¢ Fe-NTA	Orbitrap Fusion Lumos Tribrid	51418.8	P07947	YES1	T38	Sustained pattern(005mW/cm2)(20min)@EA.hy 926	neww_89
37365174	GAEPTTVSPCPZSSA;TTVZPCPSSSAKGTA		S44;C42;S40	â‰¥0.75	H	C	Profiling	Akt1 signaling profiles in endothelial cells	mTRAQ	High-Selectâ„¢ Fe-NTA	Orbitrap Fusion Lumos Tribrid	38053.3	P07947	YES1	S40	Sustained pattern(005mW/cm2)(20min)@EA.hy 926	neww_89
37365174	GAEPTTVSPCPSSSA		C42;S40	â‰¥0.75	H	C	Profiling	Akt1 signaling profiles in endothelial cells	mTRAQ	High-Selectâ„¢ Fe-NTA	Orbitrap Fusion Lumos Tribrid	74971.6	P07947	YES1	S40	Sustained pattern(005mW/cm2)(20min)@EA.hy 926	neww_89
37365174	NKSPAIKYRPENTPE		C42;Y16	â‰¥0.75	H	C	Profiling	Akt1 signaling profiles in endothelial cells	mTRAQ	High-Selectâ„¢ Fe-NTA	Orbitrap Fusion Lumos Tribrid	51195	P07947	YES1	Y16	Sustained pattern(005mW/cm2)(30min)@EA.hy 926	neww_90
37365174	IKYRPENTPEPVSTS		C42;T21	â‰¥0.75	H	C	Profiling	Akt1 signaling profiles in endothelial cells	mTRAQ	High-Selectâ„¢ Fe-NTA	Orbitrap Fusion Lumos Tribrid	39403.6	P07947	YES1	T21	Sustained pattern(005mW/cm2)(30min)@EA.hy 926	neww_90
37365174	VSTSVSHYGAEPTTV		C42;Y32	â‰¥0.75	H	C	Profiling	Akt1 signaling profiles in endothelial cells	mTRAQ	High-Selectâ„¢ Fe-NTA	Orbitrap Fusion Lumos Tribrid	32369.7	P07947	YES1	Y32	Sustained pattern(005mW/cm2)(30min)@EA.hy 926	neww_90
37365174	HYGAEPTTVSPCPSS		T38;C42	â‰¥0.75	H	C	Profiling	Akt1 signaling profiles in endothelial cells	mTRAQ	High-Selectâ„¢ Fe-NTA	Orbitrap Fusion Lumos Tribrid	71244.4	P07947	YES1	T38	Sustained pattern(005mW/cm2)(30min)@EA.hy 926	neww_90
37365174	GAEPTTVSPCPZSSA;TTVZPCPSSSAKGTA		S44;C42;S40	â‰¥0.75	H	C	Profiling	Akt1 signaling profiles in endothelial cells	mTRAQ	High-Selectâ„¢ Fe-NTA	Orbitrap Fusion Lumos Tribrid	44844.7	P07947	YES1	S40	Sustained pattern(005mW/cm2)(30min)@EA.hy 926	neww_90
37365174	GAEPTTVSPCPSSSA		C42;S40	â‰¥0.75	H	C	Profiling	Akt1 signaling profiles in endothelial cells	mTRAQ	High-Selectâ„¢ Fe-NTA	Orbitrap Fusion Lumos Tribrid	85460.3	P07947	YES1	S40	Sustained pattern(005mW/cm2)(30min)@EA.hy 926	neww_90
37365174	NKSPAIKYRPENTPE		C42;Y16	â‰¥0.75	H	C	Profiling	Akt1 signaling profiles in endothelial cells	mTRAQ	High-Selectâ„¢ Fe-NTA	Orbitrap Fusion Lumos Tribrid	55796.7	P07947	YES1	Y16	Sustained pattern(010mW/cm2)(10min)@EA.hy 926	neww_91
37365174	IKYRPENTPEPVSTS		C42;T21	â‰¥0.75	H	C	Profiling	Akt1 signaling profiles in endothelial cells	mTRAQ	High-Selectâ„¢ Fe-NTA	Orbitrap Fusion Lumos Tribrid	50665	P07947	YES1	T21	Sustained pattern(010mW/cm2)(10min)@EA.hy 926	neww_91
37365174	VSTSVSHYGAEPTTV		C42;Y32	â‰¥0.75	H	C	Profiling	Akt1 signaling profiles in endothelial cells	mTRAQ	High-Selectâ„¢ Fe-NTA	Orbitrap Fusion Lumos Tribrid	40372.3	P07947	YES1	Y32	Sustained pattern(010mW/cm2)(10min)@EA.hy 926	neww_91
37365174	HYGAEPTTVSPCPSS		T38;C42	â‰¥0.75	H	C	Profiling	Akt1 signaling profiles in endothelial cells	mTRAQ	High-Selectâ„¢ Fe-NTA	Orbitrap Fusion Lumos Tribrid	83687	P07947	YES1	T38	Sustained pattern(010mW/cm2)(10min)@EA.hy 926	neww_91
37365174	GAEPTTVSPCPZSSA;TTVZPCPSSSAKGTA		S44;C42;S40	â‰¥0.75	H	C	Profiling	Akt1 signaling profiles in endothelial cells	mTRAQ	High-Selectâ„¢ Fe-NTA	Orbitrap Fusion Lumos Tribrid	44994.7	P07947	YES1	S40	Sustained pattern(010mW/cm2)(10min)@EA.hy 926	neww_91
37365174	GAEPTTVSPCPSSSA		C42;S40	â‰¥0.75	H	C	Profiling	Akt1 signaling profiles in endothelial cells	mTRAQ	High-Selectâ„¢ Fe-NTA	Orbitrap Fusion Lumos Tribrid	67475.9	P07947	YES1	S40	Sustained pattern(010mW/cm2)(10min)@EA.hy 926	neww_91
37365174	NKSPAIKYRPENTPE		C42;Y16	â‰¥0.75	H	C	Profiling	Akt1 signaling profiles in endothelial cells	mTRAQ	High-Selectâ„¢ Fe-NTA	Orbitrap Fusion Lumos Tribrid	49653.4	P07947	YES1	Y16	Sustained pattern(010mW/cm2)(20min)@EA.hy 926	neww_92
37365174	IKYRPENTPEPVSTS		C42;T21	â‰¥0.75	H	C	Profiling	Akt1 signaling profiles in endothelial cells	mTRAQ	High-Selectâ„¢ Fe-NTA	Orbitrap Fusion Lumos Tribrid	45914.2	P07947	YES1	T21	Sustained pattern(010mW/cm2)(20min)@EA.hy 926	neww_92
37365174	VSTSVSHYGAEPTTV		C42;Y32	â‰¥0.75	H	C	Profiling	Akt1 signaling profiles in endothelial cells	mTRAQ	High-Selectâ„¢ Fe-NTA	Orbitrap Fusion Lumos Tribrid	37745.1	P07947	YES1	Y32	Sustained pattern(010mW/cm2)(20min)@EA.hy 926	neww_92
37365174	HYGAEPTTVSPCPSS		T38;C42	â‰¥0.75	H	C	Profiling	Akt1 signaling profiles in endothelial cells	mTRAQ	High-Selectâ„¢ Fe-NTA	Orbitrap Fusion Lumos Tribrid	60267.7	P07947	YES1	T38	Sustained pattern(010mW/cm2)(20min)@EA.hy 926	neww_92
37365174	GAEPTTVSPCPZSSA;TTVZPCPSSSAKGTA		S44;C42;S40	â‰¥0.75	H	C	Profiling	Akt1 signaling profiles in endothelial cells	mTRAQ	High-Selectâ„¢ Fe-NTA	Orbitrap Fusion Lumos Tribrid	45487.9	P07947	YES1	S40	Sustained pattern(010mW/cm2)(20min)@EA.hy 926	neww_92
37365174	GAEPTTVSPCPSSSA		C42;S40	â‰¥0.75	H	C	Profiling	Akt1 signaling profiles in endothelial cells	mTRAQ	High-Selectâ„¢ Fe-NTA	Orbitrap Fusion Lumos Tribrid	66384	P07947	YES1	S40	Sustained pattern(010mW/cm2)(20min)@EA.hy 926	neww_92
37365174	NKSPAIKYRPENTPE		C42;Y16	â‰¥0.75	H	C	Profiling	Akt1 signaling profiles in endothelial cells	mTRAQ	High-Selectâ„¢ Fe-NTA	Orbitrap Fusion Lumos Tribrid	55520.9	P07947	YES1	Y16	Sustained pattern(010mW/cm2)(30min)@EA.hy 926	neww_93
37365174	IKYRPENTPEPVSTS		C42;T21	â‰¥0.75	H	C	Profiling	Akt1 signaling profiles in endothelial cells	mTRAQ	High-Selectâ„¢ Fe-NTA	Orbitrap Fusion Lumos Tribrid	52515.1	P07947	YES1	T21	Sustained pattern(010mW/cm2)(30min)@EA.hy 926	neww_93
37365174	VSTSVSHYGAEPTTV		C42;Y32	â‰¥0.75	H	C	Profiling	Akt1 signaling profiles in endothelial cells	mTRAQ	High-Selectâ„¢ Fe-NTA	Orbitrap Fusion Lumos Tribrid	40014.7	P07947	YES1	Y32	Sustained pattern(010mW/cm2)(30min)@EA.hy 926	neww_93
37365174	HYGAEPTTVSPCPSS		T38;C42	â‰¥0.75	H	C	Profiling	Akt1 signaling profiles in endothelial cells	mTRAQ	High-Selectâ„¢ Fe-NTA	Orbitrap Fusion Lumos Tribrid	73410.3	P07947	YES1	T38	Sustained pattern(010mW/cm2)(30min)@EA.hy 926	neww_93
37365174	GAEPTTVSPCPZSSA;TTVZPCPSSSAKGTA		S44;C42;S40	â‰¥0.75	H	C	Profiling	Akt1 signaling profiles in endothelial cells	mTRAQ	High-Selectâ„¢ Fe-NTA	Orbitrap Fusion Lumos Tribrid	39392.1	P07947	YES1	S40	Sustained pattern(010mW/cm2)(30min)@EA.hy 926	neww_93
37365174	GAEPTTVSPCPSSSA		C42;S40	â‰¥0.75	H	C	Profiling	Akt1 signaling profiles in endothelial cells	mTRAQ	High-Selectâ„¢ Fe-NTA	Orbitrap Fusion Lumos Tribrid	63619.2	P07947	YES1	S40	Sustained pattern(010mW/cm2)(30min)@EA.hy 926	neww_93
37365174	NKSPAIKYRPENTPE		C42;Y16	â‰¥0.75	H	C	Profiling	Akt1 signaling profiles in endothelial cells	mTRAQ	High-Selectâ„¢ Fe-NTA	Orbitrap Fusion Lumos Tribrid	33010.5	P07947	YES1	Y16	Sustained pattern(025mW/cm2)(10min)@EA.hy 926	neww_94
37365174	IKYRPENTPEPVSTS		C42;T21	â‰¥0.75	H	C	Profiling	Akt1 signaling profiles in endothelial cells	mTRAQ	High-Selectâ„¢ Fe-NTA	Orbitrap Fusion Lumos Tribrid	30504.5	P07947	YES1	T21	Sustained pattern(025mW/cm2)(10min)@EA.hy 926	neww_94
37365174	VSTSVSHYGAEPTTV		C42;Y32	â‰¥0.75	H	C	Profiling	Akt1 signaling profiles in endothelial cells	mTRAQ	High-Selectâ„¢ Fe-NTA	Orbitrap Fusion Lumos Tribrid	24517.9	P07947	YES1	Y32	Sustained pattern(025mW/cm2)(10min)@EA.hy 926	neww_94
37365174	HYGAEPTTVSPCPSS		T38;C42	â‰¥0.75	H	C	Profiling	Akt1 signaling profiles in endothelial cells	mTRAQ	High-Selectâ„¢ Fe-NTA	Orbitrap Fusion Lumos Tribrid	41570.4	P07947	YES1	T38	Sustained pattern(025mW/cm2)(10min)@EA.hy 926	neww_94
37365174	GAEPTTVSPCPZSSA;TTVZPCPSSSAKGTA		S44;C42;S40	â‰¥0.75	H	C	Profiling	Akt1 signaling profiles in endothelial cells	mTRAQ	High-Selectâ„¢ Fe-NTA	Orbitrap Fusion Lumos Tribrid	26303.5	P07947	YES1	S40	Sustained pattern(025mW/cm2)(10min)@EA.hy 926	neww_94
37365174	GAEPTTVSPCPSSSA		C42;S40	â‰¥0.75	H	C	Profiling	Akt1 signaling profiles in endothelial cells	mTRAQ	High-Selectâ„¢ Fe-NTA	Orbitrap Fusion Lumos Tribrid	46093.9	P07947	YES1	S40	Sustained pattern(025mW/cm2)(10min)@EA.hy 926	neww_94
37365174	NKSPAIKYRPENTPE		C42;Y16	â‰¥0.75	H	C	Profiling	Akt1 signaling profiles in endothelial cells	mTRAQ	High-Selectâ„¢ Fe-NTA	Orbitrap Fusion Lumos Tribrid	49016.6	P07947	YES1	Y16	Sustained pattern(025mW/cm2)(20min)@EA.hy 926	neww_95
37365174	IKYRPENTPEPVSTS		C42;T21	â‰¥0.75	H	C	Profiling	Akt1 signaling profiles in endothelial cells	mTRAQ	High-Selectâ„¢ Fe-NTA	Orbitrap Fusion Lumos Tribrid	39473.5	P07947	YES1	T21	Sustained pattern(025mW/cm2)(20min)@EA.hy 926	neww_95
37365174	VSTSVSHYGAEPTTV		C42;Y32	â‰¥0.75	H	C	Profiling	Akt1 signaling profiles in endothelial cells	mTRAQ	High-Selectâ„¢ Fe-NTA	Orbitrap Fusion Lumos Tribrid	30898.9	P07947	YES1	Y32	Sustained pattern(025mW/cm2)(20min)@EA.hy 926	neww_95
37365174	HYGAEPTTVSPCPSS		T38;C42	â‰¥0.75	H	C	Profiling	Akt1 signaling profiles in endothelial cells	mTRAQ	High-Selectâ„¢ Fe-NTA	Orbitrap Fusion Lumos Tribrid	53965.8	P07947	YES1	T38	Sustained pattern(025mW/cm2)(20min)@EA.hy 926	neww_95
37365174	GAEPTTVSPCPZSSA;TTVZPCPSSSAKGTA		S44;C42;S40	â‰¥0.75	H	C	Profiling	Akt1 signaling profiles in endothelial cells	mTRAQ	High-Selectâ„¢ Fe-NTA	Orbitrap Fusion Lumos Tribrid	37862.8	P07947	YES1	S40	Sustained pattern(025mW/cm2)(20min)@EA.hy 926	neww_95
37365174	GAEPTTVSPCPSSSA		C42;S40	â‰¥0.75	H	C	Profiling	Akt1 signaling profiles in endothelial cells	mTRAQ	High-Selectâ„¢ Fe-NTA	Orbitrap Fusion Lumos Tribrid	61922.7	P07947	YES1	S40	Sustained pattern(025mW/cm2)(20min)@EA.hy 926	neww_95
37365174	NKSPAIKYRPENTPE		C42;Y16	â‰¥0.75	H	C	Profiling	Akt1 signaling profiles in endothelial cells	mTRAQ	High-Selectâ„¢ Fe-NTA	Orbitrap Fusion Lumos Tribrid	42984.6	P07947	YES1	Y16	Sustained pattern(025mW/cm2)(30min)@EA.hy 926	neww_96
37365174	IKYRPENTPEPVSTS		C42;T21	â‰¥0.75	H	C	Profiling	Akt1 signaling profiles in endothelial cells	mTRAQ	High-Selectâ„¢ Fe-NTA	Orbitrap Fusion Lumos Tribrid	38033.4	P07947	YES1	T21	Sustained pattern(025mW/cm2)(30min)@EA.hy 926	neww_96
37365174	VSTSVSHYGAEPTTV		C42;Y32	â‰¥0.75	H	C	Profiling	Akt1 signaling profiles in endothelial cells	mTRAQ	High-Selectâ„¢ Fe-NTA	Orbitrap Fusion Lumos Tribrid	31365.3	P07947	YES1	Y32	Sustained pattern(025mW/cm2)(30min)@EA.hy 926	neww_96
37365174	HYGAEPTTVSPCPSS		T38;C42	â‰¥0.75	H	C	Profiling	Akt1 signaling profiles in endothelial cells	mTRAQ	High-Selectâ„¢ Fe-NTA	Orbitrap Fusion Lumos Tribrid	57835.8	P07947	YES1	T38	Sustained pattern(025mW/cm2)(30min)@EA.hy 926	neww_96
37365174	GAEPTTVSPCPZSSA;TTVZPCPSSSAKGTA		S44;C42;S40	â‰¥0.75	H	C	Profiling	Akt1 signaling profiles in endothelial cells	mTRAQ	High-Selectâ„¢ Fe-NTA	Orbitrap Fusion Lumos Tribrid	37763.6	P07947	YES1	S40	Sustained pattern(025mW/cm2)(30min)@EA.hy 926	neww_96
37365174	GAEPTTVSPCPSSSA		C42;S40	â‰¥0.75	H	C	Profiling	Akt1 signaling profiles in endothelial cells	mTRAQ	High-Selectâ„¢ Fe-NTA	Orbitrap Fusion Lumos Tribrid	58944.4	P07947	YES1	S40	Sustained pattern(025mW/cm2)(30min)@EA.hy 926	neww_96
38150364			S40	> 0.75	H	C	Profiling	Signaling dynamics of T cell:tumor interactions	SILAC+LFQ		Orbitrap Exploris		P07947	YES1	S40	Tumor culture(0h)@LCLC-103H	neww_134
38150364			S40	> 0.75	H	C	Profiling	Signaling dynamics of T cell:tumor interactions	SILAC+LFQ		Orbitrap Exploris	24.138	P07947	YES1	S40	Tumor culture(2h)@A549	neww_136
38177929			S11	>75	H	C	Profiling	Kinase inhibitor	TMT	IMAC	Fusion Lumos Tribrid	8.33488	P07947	YES1	S11	Kinase inhibitors@A204 cells	neww_148
38177929			S11	>75	H	C	Profiling	Kinase inhibitor	TMT	IMAC	Fusion Lumos Tribrid	8.18794112621895;6.88776543143013	P07947	YES1	S11	Kinase inhibitors@G401 cells	neww_149
38177929			S28	>75	H	C	Profiling	Kinase inhibitor	TMT	IMAC	Fusion Lumos Tribrid	7.65202	P07947	YES1	S28	Kinase inhibitors@G401 cells	neww_149
38177929			S40	>75	H	C	Profiling	Kinase inhibitor	TMT	IMAC	Fusion Lumos Tribrid	7.34686	P07947	YES1	S40	Kinase inhibitors@G401 cells	neww_149
38177929			S11	>75	H	C	Profiling	Kinase inhibitor	TMT	IMAC	Fusion Lumos Tribrid	7.94208	P07947	YES1	S11	Kinase inhibitors@HS729 cells	neww_150
38177929			S30	>75	H	C	Profiling	Kinase inhibitor	TMT	IMAC	Fusion Lumos Tribrid	7.39634	P07947	YES1	S30	Kinase inhibitors@HS729 cells	neww_150
38177929			S40	>75	H	C	Profiling	Kinase inhibitor	TMT	IMAC	Fusion Lumos Tribrid	7.78103	P07947	YES1	S40	Kinase inhibitors@HS729 cells	neww_150
38177929			T37	>75	H	C	Profiling	Kinase inhibitor	TMT	IMAC	Fusion Lumos Tribrid	7.1561	P07947	YES1	T37	Kinase inhibitors@HS729 cells	neww_150
38177929			T38	>75	H	C	Profiling	Kinase inhibitor	TMT	IMAC	Fusion Lumos Tribrid	8.49059	P07947	YES1	T38	Kinase inhibitors@HS729 cells	neww_150
38177929			S11	>75	H	C	Profiling	Kinase inhibitor	TMT	IMAC	Fusion Lumos Tribrid	8.27947	P07947	YES1	S11	Kinase inhibitors@KHOS-240S cells	neww_152
38177929			T37	>75	H	C	Profiling	Kinase inhibitor	TMT	IMAC	Fusion Lumos Tribrid	7.0928	P07947	YES1	T37	Kinase inhibitors@KHOS-240S cells	neww_152
38177929			T38	>75	H	C	Profiling	Kinase inhibitor	TMT	IMAC	Fusion Lumos Tribrid	8.54952	P07947	YES1	T38	Kinase inhibitors@KHOS-240S cells	neww_152
38177929			S11	>75	H	C	Profiling	Kinase inhibitor	TMT	IMAC	Fusion Lumos Tribrid	8.20195	P07947	YES1	S11	Kinase inhibitors@KHOS-NP cells	neww_153
38177929			S30	>75	H	C	Profiling	Kinase inhibitor	TMT	IMAC	Fusion Lumos Tribrid	7.55271	P07947	YES1	S30	Kinase inhibitors@KHOS-NP cells	neww_153
38177929			T21	>75	H	C	Profiling	Kinase inhibitor	TMT	IMAC	Fusion Lumos Tribrid	7.94207	P07947	YES1	T21	Kinase inhibitors@KHOS-NP cells	neww_153
38177929			T37	>75	H	C	Profiling	Kinase inhibitor	TMT	IMAC	Fusion Lumos Tribrid	7.37978	P07947	YES1	T37	Kinase inhibitors@KHOS-NP cells	neww_153
38177929			T38	>75	H	C	Profiling	Kinase inhibitor	TMT	IMAC	Fusion Lumos Tribrid	8.45476	P07947	YES1	T38	Kinase inhibitors@KHOS-NP cells	neww_153
38177929			S11	>75	H	C	Profiling	Kinase inhibitor	TMT	IMAC	Fusion Lumos Tribrid	7.61724	P07947	YES1	S11	Kinase inhibitors@MES-SA cells	neww_154
38177929			T38	>75	H	C	Profiling	Kinase inhibitor	TMT	IMAC	Fusion Lumos Tribrid	8.59371	P07947	YES1	T38	Kinase inhibitors@MES-SA cells	neww_154
38177929			S11	>75	H	C	Profiling	Kinase inhibitor	TMT	IMAC	Fusion Lumos Tribrid	8.4774	P07947	YES1	S11	Kinase inhibitors@RD cells	neww_155
38177929			S40	>75	H	C	Profiling	Kinase inhibitor	TMT	IMAC	Fusion Lumos Tribrid	7.68293	P07947	YES1	S40	Kinase inhibitors@RD cells	neww_155
38177929			T21	>75	H	C	Profiling	Kinase inhibitor	TMT	IMAC	Fusion Lumos Tribrid	7.48427	P07947	YES1	T21	Kinase inhibitors@RD cells	neww_155
38177929			T37	>75	H	C	Profiling	Kinase inhibitor	TMT	IMAC	Fusion Lumos Tribrid	7.24336	P07947	YES1	T37	Kinase inhibitors@RD cells	neww_155
38177929			S11	>75	H	C	Profiling	Kinase inhibitor	TMT	IMAC	Fusion Lumos Tribrid	8.04321	P07947	YES1	S11	Kinase inhibitors@RD-ES cells	neww_156
38177929			S11	>75	H	C	Profiling	Kinase inhibitor	TMT	IMAC	Fusion Lumos Tribrid	8.60479	P07947	YES1	S11	Kinase inhibitors@SK-ES-1 cells	neww_157
38177929			S11	>75	H	C	Profiling	Kinase inhibitor	TMT	IMAC	Fusion Lumos Tribrid	7.15415052420253;7.69795329071789	P07947	YES1	S11	Kinase inhibitors@SW1353 cells	neww_159
38177929			S11	>75	H	C	Profiling	Kinase inhibitor	TMT	IMAC	Fusion Lumos Tribrid	8.35592	P07947	YES1	S11	Kinase inhibitors@SW684 cells	neww_160
38177929			S11	>75	H	C	Profiling	Kinase inhibitor	TMT	IMAC	Fusion Lumos Tribrid	7.96706	P07947	YES1	S11	Kinase inhibitors@SW872 cells	neww_161
38177929			T38	>75	H	C	Profiling	Kinase inhibitor	TMT	IMAC	Fusion Lumos Tribrid	8.88047	P07947	YES1	T38	Kinase inhibitors@SW872 cells	neww_161
38177929			S40	>75	H	C	Profiling	Kinase inhibitor	TMT	IMAC	Fusion Lumos Tribrid	7.65065	P07947	YES1	S40	Kinase inhibitors@SW982 cells	neww_162
38177929			S30	>75	H	C	Profiling	Kinase inhibitor	TMT	IMAC	Fusion Lumos Tribrid	7.1914	P07947	YES1	S30	Kinase inhibitors@SYO-1 cells	neww_163
38177929			T21	>75	H	C	Profiling	Kinase inhibitor	TMT	IMAC	Fusion Lumos Tribrid	7.3079	P07947	YES1	T21	Kinase inhibitors@SYO-1 cells	neww_163
38177929			T38	>75	H	C	Profiling	Kinase inhibitor	TMT	IMAC	Fusion Lumos Tribrid	7.55671	P07947	YES1	T38	Kinase inhibitors@SYO-1 cells	neww_163
38177929			S11	>75	H	C	Profiling	Kinase inhibitor	TMT	IMAC	Fusion Lumos Tribrid	8.24507	P07947	YES1	S11	Kinase inhibitors@VA-ES-BJ cells	neww_164
38177929			S40	>75	H	C	Profiling	Kinase inhibitor	TMT	IMAC	Fusion Lumos Tribrid	7.75006	P07947	YES1	S40	Kinase inhibitors@VA-ES-BJ cells	neww_164
38177929			T37	>75	H	C	Profiling	Kinase inhibitor	TMT	IMAC	Fusion Lumos Tribrid	7.0143	P07947	YES1	T37	Kinase inhibitors@VA-ES-BJ cells	neww_164
38216124	RGIFLVRESETTKGAYSLSIRDWDEIRGDNV;RGTFLIRESETTKGAYSLSIRDWDDMKGDHV		Y185	0.999351	H	C	Profiling	Oncogene-induced senescence (OIS) upon RasG12V activation	Label free	PolyMac	Orbitrap Fusion Lumos Tribrid	230297.762543463;884139.125060028;441012.975652367	P07947	YES1	Y194	4-OHT(0d)@IMR90-ER:RasG12V	neww_165
38216124	KIADFGLARLIEDNEYTARQGAKFPIKWTAP;KVADFGLARLIEDNEYTARQGAKFPIKWTAP		Y419	0.977799	H	C	Profiling	Oncogene-induced senescence (OIS) upon RasG12V activation	Label free	PolyMac	Orbitrap Fusion Lumos Tribrid	853891.589063226;877180.160349735;992197.024449979	P07947	YES1	Y426	4-OHT(0d)@IMR90-ER:RasG12V	neww_165
38216124	RGIFLVRESETTKGAYSLSIRDWDEIRGDNV;RGTFLIRESETTKGAYSLSIRDWDDMKGDHV		Y185	0.999351	H	C	Profiling	Oncogene-induced senescence (OIS) upon RasG12V activation	Label free	PolyMac	Orbitrap Fusion Lumos Tribrid	4439719.10689403;2013966.74240777;1424537.70583511	P07947	YES1	Y194	4-OHT(2d)@IMR90-ER:RasG12V	neww_166
38216124	KIADFGLARLIEDNEYTARQGAKFPIKWTAP;KVADFGLARLIEDNEYTARQGAKFPIKWTAP		Y419	0.977799	H	C	Profiling	Oncogene-induced senescence (OIS) upon RasG12V activation	Label free	PolyMac	Orbitrap Fusion Lumos Tribrid	959270.533897197;2209874.35202084;1196627.1087687	P07947	YES1	Y426	4-OHT(2d)@IMR90-ER:RasG12V	neww_166
38216124	RGIFLVRESETTKGAYSLSIRDWDEIRGDNV;RGTFLIRESETTKGAYSLSIRDWDDMKGDHV		Y185	0.999351	H	C	Profiling	Oncogene-induced senescence (OIS) upon RasG12V activation	Label free	PolyMac	Orbitrap Fusion Lumos Tribrid	1707300.07414856;1400100.54013115;1587500.62518823	P07947	YES1	Y194	4-OHT(4d)@IMR90-ER:RasG12V	neww_167
38216124	KIADFGLARLIEDNEYTARQGAKFPIKWTAP;KVADFGLARLIEDNEYTARQGAKFPIKWTAP		Y419	0.977799	H	C	Profiling	Oncogene-induced senescence (OIS) upon RasG12V activation	Label free	PolyMac	Orbitrap Fusion Lumos Tribrid	1726197.13527686;1431000.89097828;2365790.78719211	P07947	YES1	Y426	4-OHT(4d)@IMR90-ER:RasG12V	neww_167
38216124	RGIFLVRESETTKGAYSLSIRDWDEIRGDNV;RGTFLIRESETTKGAYSLSIRDWDDMKGDHV		Y185	0.999351	H	C	Profiling	Oncogene-induced senescence (OIS) upon RasG12V activation	Label free	PolyMac	Orbitrap Fusion Lumos Tribrid	1633300.16498721;2062801.25953944;820619.934642865	P07947	YES1	Y194	4-OHT(6d)@IMR90-ER:RasG12V	neww_168
38216124	KIADFGLARLIEDNEYTARQGAKFPIKWTAP;KVADFGLARLIEDNEYTARQGAKFPIKWTAP		Y419	0.977799	H	C	Profiling	Oncogene-induced senescence (OIS) upon RasG12V activation	Label free	PolyMac	Orbitrap Fusion Lumos Tribrid	1696199.41308707;2161400.85937384;704589.781565927	P07947	YES1	Y426	4-OHT(6d)@IMR90-ER:RasG12V	neww_168
36781298		GAY(ph)SLS(ph)IR	Y194;S197	> 0.75	H	C	Profiling	Metformin signaling in colorectal cancer cells		Fe-NTA	Orbitrap Fusion Lumos Tribrid	Present	P07947	YES1	S197	Metformin(24h)_Control@C2bbe1	sou_1
36781298		GAYS(ph)LSIR	S195	> 0.75	H	C	Profiling	Metformin signaling in colorectal cancer cells		Fe-NTA	Orbitrap Fusion Lumos Tribrid	Present	P07947	YES1	S195	Metformin(24h)_Control@C2bbe1	sou_1
36781298		LIEDNEY(ph)TAR	Y426	> 0.75	H	C	Profiling	Metformin signaling in colorectal cancer cells		Fe-NTA	Orbitrap Fusion Lumos Tribrid	Present	P07947	YES1	Y426	Metformin(24h)_Control@C2bbe1	sou_1
36781298		LIEDNEYT(ph)AR	T427	> 0.75	H	C	Profiling	Metformin signaling in colorectal cancer cells		Fe-NTA	Orbitrap Fusion Lumos Tribrid	Present	P07947	YES1	T427	Metformin(24h)_Control@C2bbe1	sou_1
36781298		TTEDLS(ph)FK	S111	> 0.75	H	C	Profiling	Metformin signaling in colorectal cancer cells		Fe-NTA	Orbitrap Fusion Lumos Tribrid	Present	P07947	YES1	S111	Metformin(24h)_Control@C2bbe1	sou_1
36781298		GAYS(ph)LSIR	S195	> 0.75	H	C	Profiling	Metformin signaling in colorectal cancer cells		Fe-NTA	Orbitrap Fusion Lumos Tribrid	Present	P07947	YES1	S195	Metformin(24h)_Control@COLO205	sou_2
36781298		LIEDNEY(ph)TAR	Y426	> 0.75	H	C	Profiling	Metformin signaling in colorectal cancer cells		Fe-NTA	Orbitrap Fusion Lumos Tribrid	Present	P07947	YES1	Y426	Metformin(24h)_Control@COLO205	sou_2
36781298		LIEDNEYT(ph)AR	T427	> 0.75	H	C	Profiling	Metformin signaling in colorectal cancer cells		Fe-NTA	Orbitrap Fusion Lumos Tribrid	Present	P07947	YES1	T427	Metformin(24h)_Control@COLO205	sou_2
36781298		DAWEIPRES(ph)LR	S276	> 0.75	H	C	Profiling	Metformin signaling in colorectal cancer cells		Fe-NTA	Orbitrap Fusion Lumos Tribrid	Present	P07947	YES1	S276	Metformin(24h)_Control@HT115	sou_3
36781298		GAYS(ph)LSIR	S195	> 0.75	H	C	Profiling	Metformin signaling in colorectal cancer cells		Fe-NTA	Orbitrap Fusion Lumos Tribrid	Present	P07947	YES1	S195	Metformin(24h)_Control@HT115	sou_3
36781298		TTEDLS(ph)FK	S111	> 0.75	H	C	Profiling	Metformin signaling in colorectal cancer cells		Fe-NTA	Orbitrap Fusion Lumos Tribrid	Present	P07947	YES1	S111	Metformin(24h)_Control@HT115	sou_3
36781298		WTAPEAALY(ph)GR	Y446	> 0.75	H	C	Profiling	Metformin signaling in colorectal cancer cells		Fe-NTA	Orbitrap Fusion Lumos Tribrid	Present	P07947	YES1	Y446	Metformin(24h)_Control@HT115	sou_3
36781298		GAY(ph)SLS(ph)IR	Y194;S197	> 0.75	H	C	Profiling	Metformin signaling in colorectal cancer cells		Fe-NTA	Orbitrap Fusion Lumos Tribrid	Present	P07947	YES1	S197	Metformin(24h)_Control@LOVO	sou_4
36781298		GAYS(ph)LSIR	S195	> 0.75	H	C	Profiling	Metformin signaling in colorectal cancer cells		Fe-NTA	Orbitrap Fusion Lumos Tribrid	Present	P07947	YES1	S195	Metformin(24h)_Control@LOVO	sou_4
36781298		LIEDNEY(ph)TAR	Y426	> 0.75	H	C	Profiling	Metformin signaling in colorectal cancer cells		Fe-NTA	Orbitrap Fusion Lumos Tribrid	Present	P07947	YES1	Y426	Metformin(24h)_Control@LOVO	sou_4
36781298		LIEDNEYT(ph)AR	T427	> 0.75	H	C	Profiling	Metformin signaling in colorectal cancer cells		Fe-NTA	Orbitrap Fusion Lumos Tribrid	Present	P07947	YES1	T427	Metformin(24h)_Control@LOVO	sou_4
36781298		GAYS(ph)LSIR	S195	> 0.75	H	C	Profiling	Metformin signaling in colorectal cancer cells		Fe-NTA	Orbitrap Fusion Lumos Tribrid	Present	P07947	YES1	S195	Metformin(24h)_Control@NCIH747	sou_6
36781298		GAYS(ph)LSIR	S195	> 0.75	H	C	Profiling	Metformin signaling in colorectal cancer cells		Fe-NTA	Orbitrap Fusion Lumos Tribrid	Present	P07947	YES1	S195	Metformin(24h)_Control@RKO	sou_7
36781298		LIEDNEY(ph)TAR	Y426	> 0.75	H	C	Profiling	Metformin signaling in colorectal cancer cells		Fe-NTA	Orbitrap Fusion Lumos Tribrid	Present	P07947	YES1	Y426	Metformin(24h)_Control@RKO	sou_7
36781298		LIEDNEYT(ph)AR	T427	> 0.75	H	C	Profiling	Metformin signaling in colorectal cancer cells		Fe-NTA	Orbitrap Fusion Lumos Tribrid	Present	P07947	YES1	T427	Metformin(24h)_Control@RKO	sou_7
36781298		TTEDLS(ph)FK	S111	> 0.75	H	C	Profiling	Metformin signaling in colorectal cancer cells		Fe-NTA	Orbitrap Fusion Lumos Tribrid	Present	P07947	YES1	S111	Metformin(24h)_Control@RKO	sou_7
36781298		GAY(ph)SLS(ph)IR	Y194;S197	> 0.75	H	C	Profiling	Metformin signaling in colorectal cancer cells		Fe-NTA	Orbitrap Fusion Lumos Tribrid	Present	P07947	YES1	S197	Metformin(24h)_Control@SNU61	sou_8
36781298		GAYS(ph)LSIR	S195	> 0.75	H	C	Profiling	Metformin signaling in colorectal cancer cells		Fe-NTA	Orbitrap Fusion Lumos Tribrid	Present	P07947	YES1	S195	Metformin(24h)_Control@SNU61	sou_8
36781298		LIEDNEY(ph)TAR	Y426	> 0.75	H	C	Profiling	Metformin signaling in colorectal cancer cells		Fe-NTA	Orbitrap Fusion Lumos Tribrid	Present	P07947	YES1	Y426	Metformin(24h)_Control@SNU61	sou_8
36781298		LIEDNEYT(ph)AR	T427	> 0.75	H	C	Profiling	Metformin signaling in colorectal cancer cells		Fe-NTA	Orbitrap Fusion Lumos Tribrid	Present	P07947	YES1	T427	Metformin(24h)_Control@SNU61	sou_8
36781298		GAY(ph)SLS(ph)IR	Y194;S197	> 0.75	H	C	Profiling	Metformin signaling in colorectal cancer cells		Fe-NTA	Orbitrap Fusion Lumos Tribrid	Present	P07947	YES1	S197	Metformin(24h)_Control@SW48	sou_9
36781298		GAYS(ph)LSIR	S195	> 0.75	H	C	Profiling	Metformin signaling in colorectal cancer cells		Fe-NTA	Orbitrap Fusion Lumos Tribrid	Present	P07947	YES1	S195	Metformin(24h)_Control@SW48	sou_9
36781298		LIEDNEY(ph)TAR	Y426	> 0.75	H	C	Profiling	Metformin signaling in colorectal cancer cells		Fe-NTA	Orbitrap Fusion Lumos Tribrid	Present	P07947	YES1	Y426	Metformin(24h)_Control@SW48	sou_9
36781298		LIEDNEYT(ph)AR	T427	> 0.75	H	C	Profiling	Metformin signaling in colorectal cancer cells		Fe-NTA	Orbitrap Fusion Lumos Tribrid	Present	P07947	YES1	T427	Metformin(24h)_Control@SW48	sou_9
36781298		TTEDLS(ph)FK	S111	> 0.75	H	C	Profiling	Metformin signaling in colorectal cancer cells		Fe-NTA	Orbitrap Fusion Lumos Tribrid	Present	P07947	YES1	S111	Metformin(24h)_Control@SW48	sou_9
36781298		GAY(ph)SLS(ph)IR	Y194;S197	> 0.75	H	C	Profiling	Metformin signaling in colorectal cancer cells		Fe-NTA	Orbitrap Fusion Lumos Tribrid	Present	P07947	YES1	S197	Metformin(24h)_Control@SW837	sou_10
36781298		GAYS(ph)LSIR	S195	> 0.75	H	C	Profiling	Metformin signaling in colorectal cancer cells		Fe-NTA	Orbitrap Fusion Lumos Tribrid	Present	P07947	YES1	S195	Metformin(24h)_Control@SW837	sou_10
36781298		LIEDNEY(ph)TAR	Y426	> 0.75	H	C	Profiling	Metformin signaling in colorectal cancer cells		Fe-NTA	Orbitrap Fusion Lumos Tribrid	Present	P07947	YES1	Y426	Metformin(24h)_Control@SW837	sou_10
36781298		LIEDNEYT(ph)AR	T427	> 0.75	H	C	Profiling	Metformin signaling in colorectal cancer cells		Fe-NTA	Orbitrap Fusion Lumos Tribrid	Present	P07947	YES1	T427	Metformin(24h)_Control@SW837	sou_10
36781298		GAY(ph)SLS(ph)IR	Y194;S197	> 0.75	H	C	Profiling	Metformin signaling in colorectal cancer cells		Fe-NTA	Orbitrap Fusion Lumos Tribrid	Present	P07947	YES1	S197	Metformin(24h)_Control@SW948	sou_11
36781298		LIEDNEY(ph)TAR	Y426	> 0.75	H	C	Profiling	Metformin signaling in colorectal cancer cells		Fe-NTA	Orbitrap Fusion Lumos Tribrid	Present	P07947	YES1	Y426	Metformin(24h)_Control@SW948	sou_11
36781298		LIEDNEYT(ph)AR	T427	> 0.75	H	C	Profiling	Metformin signaling in colorectal cancer cells		Fe-NTA	Orbitrap Fusion Lumos Tribrid	Present	P07947	YES1	T427	Metformin(24h)_Control@SW948	sou_11
36781298		GAY(ph)SLS(ph)IR	Y194;S197	> 0.75	H	C	Profiling	Metformin signaling in colorectal cancer cells		Fe-NTA	Orbitrap Fusion Lumos Tribrid	Present	P07947	YES1	S197	Metformin(24h)_Control@T84	sou_12
36781298		GAYS(ph)LSIR	S195	> 0.75	H	C	Profiling	Metformin signaling in colorectal cancer cells		Fe-NTA	Orbitrap Fusion Lumos Tribrid	Present	P07947	YES1	S195	Metformin(24h)_Control@T84	sou_12
36781298		LIEDNEY(ph)TAR	Y426	> 0.75	H	C	Profiling	Metformin signaling in colorectal cancer cells		Fe-NTA	Orbitrap Fusion Lumos Tribrid	Present	P07947	YES1	Y426	Metformin(24h)_Control@T84	sou_12
36781298		LIEDNEYT(ph)AR	T427	> 0.75	H	C	Profiling	Metformin signaling in colorectal cancer cells		Fe-NTA	Orbitrap Fusion Lumos Tribrid	Present	P07947	YES1	T427	Metformin(24h)_Control@T84	sou_12
36781298		TTEDLS(ph)FK	S111	> 0.75	H	C	Profiling	Metformin signaling in colorectal cancer cells		Fe-NTA	Orbitrap Fusion Lumos Tribrid	Present	P07947	YES1	S111	Metformin(24h)_Control@T84	sou_12
36781298		GAY(ph)SLS(ph)IR	Y194;S197	> 0.75	H	C	Profiling	Metformin signaling in colorectal cancer cells		Fe-NTA	Orbitrap Fusion Lumos Tribrid	Present	P07947	YES1	Y194	Metformin(24h)_Control@C2bbe1	sou_1
36781298		GAY(ph)SLS(ph)IR	Y194;S197	> 0.75	H	C	Profiling	Metformin signaling in colorectal cancer cells		Fe-NTA	Orbitrap Fusion Lumos Tribrid	Present	P07947	YES1	Y194	Metformin(24h)_Control@LOVO	sou_4
36781298		GAY(ph)SLSIR	Y194	> 0.75	H	C	Profiling	Metformin signaling in colorectal cancer cells		Fe-NTA	Orbitrap Fusion Lumos Tribrid	Present	P07947	YES1	Y194	Metformin(24h)_Control@RKO	sou_7
36781298		GAY(ph)SLS(ph)IR	Y194;S197	> 0.75	H	C	Profiling	Metformin signaling in colorectal cancer cells		Fe-NTA	Orbitrap Fusion Lumos Tribrid	Present	P07947	YES1	Y194	Metformin(24h)_Control@SNU61	sou_8
36781298		GAY(ph)SLS(ph)IR	Y194;S197	> 0.75	H	C	Profiling	Metformin signaling in colorectal cancer cells		Fe-NTA	Orbitrap Fusion Lumos Tribrid	Present	P07947	YES1	Y194	Metformin(24h)_Control@SW48	sou_9
36781298		GAY(ph)SLS(ph)IR	Y194;S197	> 0.75	H	C	Profiling	Metformin signaling in colorectal cancer cells		Fe-NTA	Orbitrap Fusion Lumos Tribrid	Present	P07947	YES1	Y194	Metformin(24h)_Control@SW837	sou_10
36781298		GAY(ph)SLS(ph)IR	Y194;S197	> 0.75	H	C	Profiling	Metformin signaling in colorectal cancer cells		Fe-NTA	Orbitrap Fusion Lumos Tribrid	Present	P07947	YES1	Y194	Metformin(24h)_Control@SW948	sou_11
36781298		GAY(ph)SLS(ph)IR	Y194;S197	> 0.75	H	C	Profiling	Metformin signaling in colorectal cancer cells		Fe-NTA	Orbitrap Fusion Lumos Tribrid	Present	P07947	YES1	Y194	Metformin(24h)_Control@T84	sou_12

## Sheet: Supplementary Table S3
			Supplementary Table S3: Human cellular phopshoproteomics data showing YES1 differential regulation
PMID	Peptide sequence	Modified Sequence	Cleaned site	Localization Probability	p_value	Average ratio absolute fold change	log2fc_log10fc	Species	cell tissue	Profile or differetial	Disease	Quantification type	Enrichment	Mass spectometry	class one site	Mapped genesymbol	Mapped phosphosite	Expression	Experimental condition	Experimental condition ID	code
20071362	LIEDNEYTARQGA	LIEDNEY(ph)TAR	Y425	0.999661	<0.05		1.82082	H	C	Differential	cellular signaling	SILAC	TiO2	LTQ Oribtrap	class I(2190)	YES1	Y426	Up-regulated	(LPA/HB-EGF)@A498 cell line-Log2FC	Prat_5	Lysophosphatidic acid/HB-EGF
20071362	LIEDNEYTARQGA	LIEDNEY(ph)TAR	Y425	0.999661	<0.05		-1.52151	H	C	Differential	cellular signaling	SILAC	TiO2	LTQ Oribtrap	class I(2258)	YES1	Y426	down-regulated	(LPA/serum starved)@A498 cell line-Log2FC	Prat_6	Lysophosphatidic acid
20686112		KDPDERPTFEYIQSFLEDYFTATEPQY(ph)QPGENL		52.6		1.88		H	C	Differential	beta-arrestinâ€“mediated signaling	SILAC	IMAC	LTQ Orbitrap XL	Class I(244)	YES1	Y537	Up-regulated	(SII stimulated/Unstimulated)@HEK293 cells-AvgFC	Prat_13	SII Ang II
21406692	LIEDNEYTAREGA	LIEDNEY(ph)TAR	Y426	1		0.08		H	C	Differential	embryonic stem cell	SILAC	TiO2	LTQ-FT Ultra+LTQ-Orbitrap+ LTQ-Orbitrap XL	Class 1(5188)	YES1	Y426	down-regulated	(PMA(24h)/Untreated)@HUES 9 cells-AbsFC	Prat_25	Phorbol myristate acetate
21406692	LIEDNEYTAREGA	LIEDNEY(ph)TAR	Y426	1		2.17		H	C	Differential	embryonic stem cell	SILAC	TiO2	LTQ-FT Ultra+LTQ-Orbitrap+ LTQ-Orbitrap XL	Class 1(5188)	YES1	Y426	Up-regulated	(PMA(6h)/Untreated)@HUES 9 cells-AbsFC	Prat_32	Phorbol myristate acetate
23898821	KYRPENTPEPVST	_YRPENT(ph)PEPVSTSVSHYGAEPTTVS(ph)PCPSSSAK_	T21	0.982427		0.5712		H	C	Differential	Lung cancer	SILAC	IMAC	Q Exactive	Class 1 (3263)	YES1	T21	down-regulated	(Crizotinib/Control1)@H3122 cells SILAC R2-AbsFC	Prat_80	Crizotinib (RTKi)
23898821	KYRPENTPEPVST	_YRPENT(ph)PEPVSTSVSHYGAEPTTVS(ph)PCPSSSAK_	T21	0.982427		1.35623		H	C	Differential	Lung cancer	SILAC	IMAC	Q Exactive	Class 1 (3366)	YES1	T21	Up-regulated	(Crizotinib/Control1)@H3122 cells SILAC R3-AbsFC	Prat_902	Crizotinib (RTKi)
23898821	TATEPQYQPGENL	_KDPDERPTFEYIQSFLEDYFTATEPQY(ph)QPGENL_	Y537	0.999707		2.2452		H	C	Differential	Lung cancer	mTRAQ	IMAC	Q Exactive	Class 1 (3553)	YES1	Y537	Up-regulated	(Crizotinib/Control1)@H3122 cells mTRAQ R1-AbsFC	Prat_78	Crizotinib (RTKi)
23898821	TATEPQYQPGENL	_KDPDERPTFEYIQSFLEDYFTATEPQY(ph)QPGENL_	Y537	0.999707		1.9581		H	C	Differential	Lung cancer	mTRAQ	IMAC	Q Exactive	Class 1 (4787)	YES1	Y537	Up-regulated	(Crizotinib/Control1)@H3122 cells mTRAQ R3-AbsFC	Prat_906	Crizotinib (RTKi)
23898821	KYRPENTPEPVST	_YRPENT(ph)PEPVSTSVSHYGAEPTTVS(ph)PCPSSSAK_	T21	0.982427		1.37823		H	C	Differential	Lung cancer	SILAC	IMAC	Q Exactive	Class 1 (3559)	YES1	T21	Up-regulated	(Crizotinib/Control2)@H3122 cells SILAC R3-AbsFC	Prat_903	Crizotinib (RTKi)
23898821	TATEPQYQPGENL	_KDPDERPTFEYIQSFLEDYFTATEPQY(ph)QPGENL_	Y537	0.999707		1.3098		H	C	Differential	Lung cancer	mTRAQ	IMAC	Q Exactive	Class 1 (3846)	YES1	Y537	Up-regulated	(Crizotinib/Control2)@H3122 cells mTRAQ R2-AbsFC	Prat_75	Crizotinib (RTKi)
23898821	TATEPQYQPGENL	_KDPDERPTFEYIQSFLEDYFTATEPQY(ph)QPGENL_	Y537	0.999707		2.84018		H	C	Differential	Lung cancer	mTRAQ	IMAC	Q Exactive	Class 1 (4547)	YES1	Y537	Up-regulated	(Crizotinib/Control2)@H3122 cells mTRAQ R3-AbsFC	Prat_904	Crizotinib (RTKi)
24275748	KSKENKSPAIKYR		S11	0.999468		1.57259		H	C	Differential	autophagy	SILAC	TiO2	LTQ-Orbitrap XL	Class 1(1339)	YES1	S11	Up-regulated	(Starvation(30min)/Control)@MCF7 cell-AbsFC	Prat_102	Starvation
24961811	TTRAQFDTLQKLVKH	AQFDT(ph)LQK	T232	100			-0.458961	H	C	Differential	Cancer	SILAC	Ti4+-IMAC	LTQ Orbitrap Velos	Class 1 (2300)	YES1	T232	down-regulated	(BRAFV600E(OIS)/BRAFV600E+sh-C/EBP beta(OISb)(3d))@HDF cell line-Log2FC	Prat_139	BRAFV600E(OIS)/BRAFV600E+sh-C/EBP(OISb)
24961811	TTRAQFDTLQKLVKH	AQFDT(ph)LQK	T232	100			0.874078	H	C	Differential	Cancer	SILAC	Ti4+-IMAC	LTQ Orbitrap Velos	Class 1 (4216)	YES1	T232	Up-regulated	(BRAFV600E(OIS)/Cycling(3d))@HDF cell line-Log2FC	Prat_137	BRAFV600E(OIS)
24961811	TTRAQFDTLQKLVKH	AQFDT(ph)LQK	T232	100			1.27596	H	C	Differential	Cancer	SILAC	Ti4+-IMAC	LTQ Orbitrap Velos	Class 1 (4064)	YES1	T232	Up-regulated	(BRAFV600E+sh-C/EBP beta(OISb)/Cycling(3d))@HDF cell line-Log2FC	Prat_135	BRAFV600E+sh-C/EBP(OISb)
24961811	TTRAQFDTLQKLVKH	AQFDT(ph)LQK	T232	100			0.652288	H	C	Differential	Cancer	SILAC	Ti4+-IMAC	LTQ Orbitrap Velos	Class 1 (4568)	YES1	T232	Up-regulated	(BRAFV600E+sh-C/EBP beta(OISb)/Cycling(9d))@HDF cell line-Log2FC	Prat_133	BRAFV600E+sh-C/EBP(OISb)
25002506		YRPENTPEPVSTSVSHYGAEPTTVS (ph)PCPSSSAK	S40	0.890983		0.71842	-0.477101	H	C	Differential	Skin Cancer	SILAC	TiO2	Orbitrap	Class 1 sites(4541)	YES1	S40	down-regulated	(PD184352+PMA (30min)/PMA (30min))@HEK293 cells-Log2FC (calc)	Prat_150	PD184352 (MEKi)
25002506		YRPENTPEPVSTSVSHYGAEPTTVS (ph)PCPSSSAK	S40	0.890983		2.0018	1.0013	H	C	Differential	Skin Cancer	SILAC	TiO2	Orbitrap	Class 1 sites(4668)	YES1	S40	Up-regulated	(RSK1/2 RNAi PMA (30min)/Control)@HEK293 cells-Log2FC (calc)	Prat_154	RSK1/2-RNAi
25159151	KIADFGLARLIEDNEYTARQGAKFPIKWTAP		Y431	0.999854	3.04e-06	0.112871	-3.14726	H	C	Differential	Human Cancer	Label Free	TiO2	Q Exactive	Class 1 sites(566)	YES1	Y426	down-regulated	(EGF(15min)/Untreated)@HeLa cells-Log2FC (calc)	Prat_199	EGF
25159151	RGIFLVRESETTKGAYSLSIRDWDEIRGDNV		Y199	0.999995	0.0392295	1.61022	0.687257	H	C	Differential	Human Cancer	label free	Py1000	Q Exactive	Class 1 sites(163)	YES1	Y194	Up-regulated	(EGF(5min)/Untreated)@HeLa cells-Log2FC (calc)	Prat_197	EGF
25159151	SKENKSPAIKYRPENTPEPVSTSVSHYGAEP		T26	0.999958	0.000638957	2.31404	1.21041	H	C	Differential	Human Cancer	Label Free	TiO2	Q Exactive	Class 1 sites(15581)	YES1	T21	Up-regulated	(Nocodazole/Untreated)@HeLa cells TiO2-Log2FC (calc)	Prat_203	Nocodazole
25159151	VSTSVSHYGAEPTTVSPCPSSSAKGTAVNFS		S45	0.998623	0.0142735	2.216	1.14796	H	C	Differential	Human Cancer	Label Free	TiO2	Q Exactive	Class 1 sites(15581)	YES1	S40	Up-regulated	(Nocodazole/Untreated)@HeLa cells TiO2-Log2FC (calc)	Prat_203	Nocodazole
25159151	KIADFGLARLIEDNEYTARQGAKFPIKWTAP		Y431	0.999854	1.7e-05	0.25	-2	H	C	Differential	Human Cancer	Label Free	TiO2	Q Exactive	Class 1 sites(15581)	YES1	Y426	down-regulated	(Nocodazole/Untreated)@HeLa cells TiO2-Log2FC (calc)	Prat_203	Nocodazole
25159151	RGIFLVRESETTKGAYSLSIRDWDEIRGDNV		Y199	0.999995	0.000702793	15.3679	3.94185	H	C	Differential	Human Cancer	label free	Py1000	Q Exactive	Class 1 sites(227)	YES1	Y194	Up-regulated	(Nocodazole/Untreated)@HeLa cells pY1000-Log2FC (calc)	Prat_201	Nocodazole
25159151	KIADFGLARLIEDNEYTARQGAKFPIKWTAP		Y431	0.999854	0.0109991	5.32447	2.41264	H	C	Differential	Human Cancer	label free	Py1000	Q Exactive	Class 1 sites(362)	YES1	Y426	Up-regulated	(Pervanadate/Untreated)@HeLa cells-Log2FC (calc)	Prat_205	Pervanadate
25159151	RGIFLVRESETTKGAYSLSIRDWDEIRGDNV		Y199	0.999995	0.00738476	0.266086	-1.91004	H	C	Differential	Human Cancer	label free	Py1000	Q Exactive	Class 1 sites(362)	YES1	Y194	down-regulated	(Pervanadate/Untreated)@HeLa cells-Log2FC (calc)	Prat_205	Pervanadate
25348954		IIEDNEpYTAR	Y426	0.819	0.0134905	0.0418661		H	C	Differential	Lung cancer	label free	pTyr100	LTQ-Orbitrap	Class1(120)	YES1	Y426	down-regulated	(Dasatinib(3h)/DMSO)@H2286 cell line-AbsFC	Prat_1	Dasatinib
25348954		WTAPEAAIpYGR	Y446	1	0.0190228	0.396362		H	C	Differential	Lung cancer	label free	pTyr100	LTQ-Orbitrap	Class1(120)	YES1	Y446	down-regulated	(Dasatinib(3h)/DMSO)@H2286 cell line-AbsFC	Prat_1	Dasatinib
25348954		IIEDNEpYTAR	Y426	0.967	0.000308325	0.0210236		H	C	Differential	Lung cancer	label free	pTyr100	LTQ-Orbitrap	Class1(189)	YES1	Y426	down-regulated	(Dasatinib(3h)/DMSO)@HCC366 cell line-AbsFC	Prat_4	Dasatinib
25348954		WTAPEAAIpYGR	Y446	1	0.000139155	0.272937		H	C	Differential	Lung cancer	label free	pTyr100	LTQ-Orbitrap	Class1(189)	YES1	Y446	down-regulated	(Dasatinib(3h)/DMSO)@HCC366 cell line-AbsFC	Prat_4	Dasatinib
25367220	SETTKGAYSLSIRDW;SETTKGAYSLSIRDW;SETTKGAYSLSIRDW	ES(ph)ET(ph)T(ph)KGAY(ph)S(ph)LS(ph)IR	Y194			43.1995		H	C	Differential	Stimuli	SILAC	pY100	LTQ-Orbitrap Velos	class I(302)	YES1	Y194	Up-regulated	(KI (E545K)/Parental)@MCF10A cell line-AbsFC	Prat_7	mutPIK3CA_E545K
25404012		KDPDERPTFEYIQSFLEDYFTATEPQY(ph)QPGENL	Y537	0.99977		0.18659		H	C	Differential	Lung adenocarcinoma	SILAC	TiO2	LTQ Orbitrap Elite+LTQ Orbitrap	Class(1995)	YES1	Y537	down-regulated	(EGF/Control)@H3255 cell line-AbsFC	Prat_17	EGF
25404012		KDPDERPTFEYIQSFLEDYFTATEPQY(ph)QPGENL	Y537	0.99977		0.49698		H	C	Differential	Lung adenocarcinoma	SILAC	TiO2	LTQ Orbitrap Elite+LTQ Orbitrap	Class(1686)	YES1	Y537	down-regulated	(Erlotinib+EGF/Control)@H3255 cell line-AbsFC	Prat_20	Erlotinib+EGF
25605370		LIEDNEY(ph)TAR	Y431	0.985975			0.428357	H	C	Differential	Acute myeloid leukemia (AML)	SILAC	P-Tyr-1000	Q Exactive	Class 1(197)	YES1	Y426	Up-regulated	(Ibrutinib/DMSO)@FLT3-ITD-negative KG-1 cell line-Log2FC	Prat_22	Ibrutinib
25605370		KLDNGGY(ph)YITTR	Y227	0.997721			-0.997607	H	C	Differential	Acute myeloid leukemia (AML)	SILAC	PTyr1000	Q Exactive	Class 1(200)	YES1	Y222	down-regulated	(Ibrutinib/DMSO)@Positive AML MV4-11 cell line-Log2FC	Prat_24	Ibrutinib
25605370		WTAPEAALY(ph)GR	Y451	0.998706			-0.488653	H	C	Differential	Acute myeloid leukemia (AML)	SILAC	PTyr1000	Q Exactive	Class 1(200)	YES1	Y446	down-regulated	(Ibrutinib/DMSO)@Positive AML MV4-11 cell line-Log2FC	Prat_24	Ibrutinib
25605370		LIEDNEY(ph)TAR	Y431	0.985975			-0.538199	H	C	Differential	Acute myeloid leukemia (AML)	SILAC	PTyr1000	Q Exactive	Class 1(200)	YES1	Y426	down-regulated	(Ibrutinib/DMSO)@Positive AML MV4-11 cell line-Log2FC	Prat_24	Ibrutinib
28331001	KIADFGLARLIEDNEYTARQGAKFPIKWTAP	_LIEDNEY(ph)TAR_	Y431	0.785563		1.8394		H	C	Differential	Lung adenocarcinoma	SILAC	PY1000+PY100	LTQ-Orbitrap Elite	Class I(215)	YES1	Y426	Up-regulated	(Afatinib+EGF(3min)/EGF(3min))@H3255 cells-AbsFC	Prat_873	Afatinib+EGF/EGF
28331001	IQSFLEDYFTATEPQYQPGENL_________	_KDPDERPTFEYIQSFLEDYFTATEPQY(ph)QPGENL_	Y542	0.99975		0.40445		H	C	Differential	Lung adenocarcinoma	SILAC	PY1000+PY100	LTQ-Orbitrap Elite	Class I(200)	YES1	Y537	down-regulated	(Afatinib+EGF(3min)/Serum starved)@H3255 cells-AbsFC	Prat_874	Afatinib+EGF
28331001	KIADFGLARLIEDNEYTARQGAKFPIKWTAP	_LIEDNEY(ph)TAR_	Y431	0.785563		1.5973		H	C	Differential	Lung adenocarcinoma	SILAC	PY1000+PY100	LTQ-Orbitrap Elite	Class I(200)	YES1	Y426	Up-regulated	(Afatinib+EGF(3min)/Serum starved)@H3255 cells-AbsFC	Prat_874	Afatinib+EGF
28331001	DKLVPLYAVVSEEPIYIVTEFMSKGSLLDFL	_HDKLVPLYAVVSEEPIY(ph)IVTEFMSK_	Y350	0.730904		1.8229		H	C	Differential	Lung adenocarcinoma	SILAC	PY1000+PY100	LTQ-Orbitrap Elite	Class I(80)	YES1	Y345	Up-regulated	(Afatinib/Erlotinib)@11-18 cells-AbsFC	Prat_876	Afatinib/Erlotinib
28331001	DKLVPLYAVVSEEPIYIVTEFMSKGSLLDFL	_HDKLVPLYAVVSEEPIY(ph)IVTEFMSK_	Y350	0.730904		1.3427		H	C	Differential	Lung adenocarcinoma	SILAC	PY1000+PY100	LTQ-Orbitrap Elite	Class I(146)	YES1	Y345	Up-regulated	(Afatinib/FBS)@11-18 cells-AbsFC	Prat_879	Afatinib
28331001	RGIFLVRESETTKGAYSLSIRDWDEIRGDNV	_GAY(ph)SLSIR_	Y199	0.999957		0.66661		H	C	Differential	Lung adenocarcinoma	SILAC	PY1000+PY100	LTQ-Orbitrap Elite	Class I(285)	YES1	Y194	down-regulated	(EGF(3min)/Serum starved)@H1975 cells(Erlot)-AbsFC	Prat_883	EGF
28331001	DNVKHYKIRKLDNGGYYITTRAQFDTLQKLV	_KLDNGGY(ph)YITTR_	Y227	0.996668		1.3723		H	C	Differential	Lung adenocarcinoma	SILAC	PY1000+PY100	LTQ-Orbitrap Elite	Class I(136)	YES1	Y222	Up-regulated	(EGF(3min)/Serum starved)@H3255 cells(Erlot)-AbsFC	Prat_884	EGF
28331001	IQSFLEDYFTATEPQYQPGENL_________	_KDPDERPTFEYIQSFLEDYFTATEPQY(ph)QPGENL_	Y542	0.99975		0.47348		H	C	Differential	Lung adenocarcinoma	SILAC	PY1000+PY100	LTQ-Orbitrap Elite	Class I(188)	YES1	Y537	down-regulated	(EGF(3min)/Serum starved)@H3255 cells(afat)-AbsFC	Prat_885	EGF
28331001	DNVKHYKIRKLDNGGYYITTRAQFDTLQKLV	_KLDNGGY(ph)YITTR_	Y227	0.806791		1.3564		H	C	Differential	Lung adenocarcinoma	SILAC	PY1000+PY100	LTQ-Orbitrap Elite	Class I(188)	YES1	Y222	Up-regulated	(EGF(3min)/Serum starved)@H3255 cells(afat)-AbsFC	Prat_885	EGF
28331001	RGIFLVRESETTKGAYSLSIRDWDEIRGDNV	_GAY(ph)SLSIR_	Y199	0.999679		0.46297		H	C	Differential	Lung adenocarcinoma	SILAC	PY1000+PY100	LTQ-Orbitrap Elite	Class I(109)	YES1	Y194	down-regulated	(EGF(3min)/Serum starved)@PC9 cells(Erlot)-AbsFC	Prat_886	EGF
28331001	KIADFGLARLIEDNEYTARQGAKFPIKWTAP	_LIEDNEY(ph)TAR_	Y431	0.929504		0.70275		H	C	Differential	Lung adenocarcinoma	SILAC	PY1000+PY100	LTQ-Orbitrap Elite	Class I(109)	YES1	Y426	down-regulated	(EGF(3min)/Serum starved)@PC9 cells(Erlot)-AbsFC	Prat_886	EGF
28331001	RGIFLVRESETTKGAYSLSIRDWDEIRGDNV	_GAY(ph)SLSIR_	Y199	0.999957		1.4824		H	C	Differential	Lung adenocarcinoma	SILAC	PY1000+PY100	LTQ-Orbitrap Elite	Class I(253)	YES1	Y194	Up-regulated	(Erlotinib+EGF(3min)/EGF(3min))@H1975 cells-AbsFC	Prat_888	Erlotinib+EGF/EGF
28331001	KIADFGLARLIEDNEYTARQGAKFPIKWTAP	_LIEDNEY(ph)TAR_	Y431	0.929504		2.4082		H	C	Differential	Lung adenocarcinoma	SILAC	PY1000+PY100	LTQ-Orbitrap Elite	Class I(111)	YES1	Y426	Up-regulated	(Erlotinib+EGF(3min)/EGF(3min))@PC9 cells-AbsFC	Prat_890	Erlotinib+EGF/EGF
28331001	KIADFGLARLIEDNEYTARQGAKFPIKWTAP	_LIEDNEY(ph)TAR_	Y431	0.929504		1.591		H	C	Differential	Lung adenocarcinoma	SILAC	PY1000+PY100	LTQ-Orbitrap Elite	Class I(97)	YES1	Y426	Up-regulated	(Erlotinib+EGF(3min)/Serum starved)@PC9 cells-AbsFC	Prat_894	Erlotinib+EGF
28331001	RGIFLVRESETTKGAYSLSIRDWDEIRGDNV	_GAY(ph)SLSIR_	Y199	0.999679		0.63479		H	C	Differential	Lung adenocarcinoma	SILAC	PY1000+PY100	LTQ-Orbitrap Elite	Class I(97)	YES1	Y194	down-regulated	(Erlotinib+EGF(3min)/Serum starved)@PC9 cells-AbsFC	Prat_894	Erlotinib+EGF
28331001	DNVKHYKIRKLDNGGYYITTRAQFDTLQKLV	_KLDNGGY(ph)YITTR_	Y227	0.995109		1.4606		H	C	Differential	Lung adenocarcinoma	SILAC	PY1000+PY100	LTQ-Orbitrap Elite	Class I(97)	YES1	Y222	Up-regulated	(Erlotinib+EGF(3min)/Serum starved)@PC9 cells-AbsFC	Prat_894	Erlotinib+EGF
29496907	KIADFGLARLIEDNEYTARQGAKFPIKWTAP	_TGEGFY(ph)KY(ph)K_	Y420	0.904603			-3.0482	H	C	Differential	SRMSÂ analysis	Label free	p-Tyr 2790	Q Exactive HF	Class I(1996)	YES1	Y426	down-regulated	(GFP WT SRMS/Control)@HEK293 cell line R1-Log2FC (calc)	Prat_228	SRMS Overexp
29496907	KIADFGLARLIEDNEYTARQGAKFPIKWTAP	_TGEGFY(ph)KY(ph)K_	Y420	0.904603			-3.8072	H	C	Differential	SRMSÂ analysis	Label free	p-Tyr 2820	Q Exactive HF	Class I(1995)	YES1	Y426	down-regulated	(GFP WT SRMS/Control)@HEK293 cell line R2-Log2FC (calc)	Prat_230	SRMS Overexp
30459283	KLDNGGYYITTRA		Y222	0.78242		0.407631		H	C	Differential	Neuroblastoma	SILAC	TiO2	Q Exactive HF-X	Class I(4130)	YES1	Y222	down-regulated	(Crizotinib/DMSO)@NB1 cell-AvgFC	Prat_913	Crizotinib (RTKi)
30459283	KLDNGGYYITTRA		Y222	0.78242		0.364471		H	C	Differential	Neuroblastoma	SILAC	TiO2	Q Exactive HF-X	Class I(3723)	YES1	Y222	down-regulated	(LDK378/DMSO)@NB1 cell-AvgFC	Prat_911	Ceritinib (ALKi)
30459283	ETTKGAYSLSIRD		Y194	0.999925		0.756544		H	C	Differential	Neuroblastoma	SILAC	TiO2	Q Exactive HF-X	Class I(4342)	YES1	Y194	down-regulated	(TAE684/DMSO)@NB1 cell-AvgFC	Prat_912	TAE684 (ALKi)
31257184	APEAALYGRFTIK	WTAPEAALY(ph)GR	Y9	0.999935	0.0242772	0.611919	-0.708588	H	C	Differential	Lung Cancer	TMT	pY1000	QExactive Plus hybrid orbitrap	Class 1 sites(89)	YES1	Y446	down-regulated	(CABO/DMSO)@H1155 cells-Log2FC (calc)	Prat_349	Cabozantinib
31257184	APEAALYGRFTIK	WTAPEAALY(ph)GR	Y9	0.999935	0.0102408	0.544334	-0.877436	H	C	Differential	Lung Cancer	TMT	pY1000	QExactive Plus hybrid orbitrap	Class 1 sites(64)	YES1	Y446	down-regulated	(FORE/DMSO)@H1155 cells-Log2FC (calc)	Prat_351	Foretinib
32314919	VSTSVSHYGAEPTTVSPCPSSSAKGTAVNFS	YRPENTPEPVSTSVSHYGAEPTTVS(ph)PCPSSSAK	S45	0.79827		0.59207		H	C	Differential	Inhibitors of checkpoint kinase 1 (CHK1)	SILAC	TiO2	Orbitrap Elite MS	Class 1 (1722)	YES1	S40	down-regulated	(HU+SCH 900776/HU)@HEK293A cell CF1-AbsFC	Prat_418	Hydroxyurea+SCH900776 (CHEK1i)
32314919	VSTSVSHYGAEPTTVSPCPSSSAKGTAVNFS	YRPENTPEPVSTSVSHYGAEPTTVSPCPSSSAK	S45	0.975812		0.55484		H	C	Differential	Inhibitors of checkpoint kinase 1 (CHK1)	SILAC	TiO2	Orbitrap Elite MS	Class 1 (1727)	YES1	S40	down-regulated	(HU+SCH 900776/HU)@HEK293A cell SF1-AbsFC	Prat_421	Hydroxyurea+SCH900776 (CHEK1i)
32314919	VSTSVSHYGAEPTTVSPCPSSSAKGTAVNFS	YRPENTPEPVSTSVSHYGAEPTTVS(ph)PCPSSSAK	S45	0.929509		0.68334		H	C	Differential	Inhibitors of checkpoint kinase 1 (CHK1)	SILAC	TiO2	Orbitrap Elite MS	Class 1 (1164)	YES1	S40	down-regulated	(HU+SCH 900776/HU)@HEK293A cell SF2-AbsFC	Prat_422	Hydroxyurea+SCH900776 (CHEK1i)
32400009	ENLVCKIADFGLARLIEDNEYTARQGAKFPIKWTAPEAALY		Y426	1	0		1	H	C	Differential	Tumorigenesis	TMT	Fe?NTA	Orbitrap Fusion Lumos	Class I	YES1	Y426	Up-regulated	(B56i_G1S(15min)/Untreated)@HeLa cells-Log2FC	Prat_423	PP2Aâ€B56i_G1S
32400009	ENLVCKIADFGLARLIEDNEYTARQGAKFPIKWTAPEAALY		Y426	1	0		0.77	H	C	Differential	Tumorigenesis	TMT	Fe?NTA	Orbitrap Fusion Lumos	Class I	YES1	Y426	Up-regulated	(B56i_Mitosis/Untreated)@HeLa cells-Log2FC	Prat_424	PP2Aâ€B56i_Mitosis
32755597	VSTSVSHYGAEPTTVSPCPSSSAKGTAVNFS		S45	0.99695	0.00424405	2.11222	1.07876	H	C	Differential	Liver Cancer	Labelling not mentioned	IMAC	Q Orbitrap Elite or Orbitrap Fusion Lumos Tribrid spectrometer	Class I(199)	YES1	S40	Up-regulated	(AXL-RNAi/WT)@HCC cells-Log2FC (calc)	Prat_479	AXL-RNAi
32865326		GAY(ph)SLSIR	Y194	0.994002	0.027549		0.52899	H	C	Differential	Lung cancer	TMT	P-Tyr-1000+IMAC-Fe	Electrospray quadrupole-orbitrap+Q Exactive HF-X	105(Lp not mentioned)	YES1	Y194	Up-regulated	(Osimertinib/DMSO)@PC9 cells-Log2FC	Prat_494	Osimertinib
32986951	GAYSLSIR	GAY(ph)SLSIr	Y194			90.12655254;2.006961785;1.853272961;1.836363998;1.827850844;1.81986334;1.812967302;1.805548989;1.797818738	6.493880302;1.005013146;0.890075386;0.876852054;0.870148349;0.863830118;0.858352905;0.852437565;0.846247571	H	C	Differential	Colorectal Colorectal cancer	SILAC	p-Tyr-1000	Orbitrap Fusion Lumos	(Class I 4617)	YES1	Y194	Up-regulated	(G12D/KRAS WT parental)@SW48 cell-Log2FC	Prat_506	mutKRAS_G12D
32986951	KLDNGGYYITTR	kLDNGGY(ph)YITTr	Y222			2.962964142;2.205676271;2.138809258;2.12382327;1.817522588	1.567041167;1.141221061;1.096807826;1.08666372;0.861973294	H	C	Differential	Colorectal Colorectal cancer	SILAC	p-Tyr-1000	Orbitrap Fusion Lumos	(Class I 4617)	YES1	Y222	Up-regulated	(G12D/KRAS WT parental)@SW48 cell-Log2FC	Prat_506	mutKRAS_G12D
32986951	LDNGGYYITTR	LDNGGYY(ph)ITTr	Y222			2.539755621;2.506167947;2.254089064;1.830597335	1.344689685;1.325483098;1.172544521;0.872314485	H	C	Differential	Colorectal Colorectal cancer	SILAC	p-Tyr-1000	Orbitrap Fusion Lumos	(Class I 4617)	YES1	Y223	Up-regulated	(G12D/KRAS WT parental)@SW48 cell-Log2FC	Prat_506	mutKRAS_G12D
32986951	KLDNGGYYITTR	kLDNGGY(ph)YITTr	Y82			3.727974931;2.183180062;1.814965581;1.795249315;1.675370147	1.898392159;1.126431125;0.859942189;0.844184212;0.744479872	H	C	Differential	Colorectal Colorectal cancer	SILAC	p-Tyr-1000	Orbitrap Fusion Lumos	(Class I 4821)	YES1	Y222	Up-regulated	(G13D/KRAS WT parental)@SW48 cell-Log2FC	Prat_504	mutKRAS_G13D
32986951	LDNGGYYITTR	LDNGGYY(ph)ITTR	Y40			2.792318741;2.206146966;1.855713207;1.841811016	1.481463633;1.141528902;0.891973765;0.881125037	H	C	Differential	Colorectal Colorectal cancer	SILAC	p-Tyr-1000	Orbitrap Fusion Lumos	(Class I 4821)	YES1	Y223	Up-regulated	(G13D/KRAS WT parental)@SW48 cell-Log2FC	Prat_504	mutKRAS_G13D
32986951	GAYSLSIR	GAY(ph)SLSIr	Y271			1.459525961;1.451392258;1.449869147;1.445287831;1.419942715;1.417497459;1.3970598;1.385802616	0.545499873;0.53743748;0.535922701;0.531356836;0.505832728;0.503346149;0.482393775;0.470721785	H	C	Differential	Colorectal Colorectal cancer	SILAC	p-Tyr-1000	Orbitrap Fusion Lumos	(Class I 4821)	YES1	Y194	Up-regulated	(G13D/KRAS WT parental)@SW48 cell-Log2FC	Prat_504	mutKRAS_G13D
33021054	DNVKHYKIRKLDNGGYYITTRAQFDTLQKLV		Y7	0.99976		0.758379		H	C	Differential	colorectal carcinoma	label(not mentioned	Enrichment(not mentioned)	triple quadrupole	Class I(702)	YES1	Y222	down-regulated	(Regorafenib+Vemurafenib+GDC-0994/DMSO)@HCT116 cell line-AbsFC	Prat_522	Regorafenib+Vemurafenib+GDC-0994 (ERKi)
33619172	RGIFLVRESETTKGAYSLSIRDWDEIRGDNV	GAY(ph)SLSIR	Y194	0.999129	0.0212891		-0.549051	H	C	Differential	KRASG12C inhibitor study	TMT	anti-pY-1000	Q Exactive HF-X	Class 1 (136)	YES1	Y194	down-regulated	(ARS 1620(24h)/DMSO)@H358 cell line-Log2FC	Prat_555	ARS 1620 (KRas-G12Ci)
33619172	RGIFLVRESETTKGAYSLSIRDWDEIRGDNV	GAY(ph)SLSIR	Y194	0.999129	0.0323838		-0.894344	H	C	Differential	KRASG12C inhibitor study	TMT	anti-pY-1000	Q Exactive HF-X	Class 1 (89)	YES1	Y194	down-regulated	(ARS 1620(6h)/DMSO)@H358 cell line-Log2FC	Prat_570	ARS 1620 (KRas-G12Ci)
33727228	DNVKHYKIRKLDNGGYYITTRAQFDTLQKLV	KLDNGGY(ph)YITTR	Y222	0.99552		0.61746		H	C	Differential	Lung Cancer	SILAC	TiO2	LTQ-Orbitrap Elite	Class 1(2792)	YES1	Y222	down-regulated	(AZR3 cell line/H1975 cell line Exp1)-AbsFC	Prat_600	AZR3/H1975 cells
33727228	IQSFLEDYFTATEPQYQPGENL_________	KDPDERPTFEYIQSFLEDYFTATEPQY(ph)QPGENL	Y537	0.999857		0.67608		H	C	Differential	Lung Cancer	SILAC	TiO2	LTQ-Orbitrap Elite	Class 1(2792)	YES1	Y537	down-regulated	(AZR3 cell line/H1975 cell line Exp1)-AbsFC	Prat_600	AZR3/H1975 cells
33727228	IQSFLEDYFTATEPQYQPGENL_________	KDPDERPTFEYIQSFLEDYFTATEPQY(ph)QPGENL	Y537	0.999857		0.58736		H	C	Differential	Lung Cancer	SILAC	TiO2	LTQ-Orbitrap Elite	Class 1(2020)	YES1	Y537	down-regulated	(AZR4 cell line/H1975 cell line Exp1)-AbsFC	Prat_604	AZR4/H1975 cells
33727228	DNVKHYKIRKLDNGGYYITTRAQFDTLQKLV	KLDNGGY(ph)YITTR	Y222	0.995186		0.53771		H	C	Differential	Lung Cancer	SILAC	TiO2	LTQ-Orbitrap Elite	Class 1(2766)	YES1	Y222	down-regulated	(COR1 cell line/H1975 cell line Exp2)-AbsFC	Prat_612	COR1/H1975 cells
33727228	DNVKHYKIRKLDNGGYYITTRAQFDTLQKLV	KLDNGGY(ph)YITTR	Y222	0.995186		0.74731		H	C	Differential	Lung Cancer	SILAC	TiO2	LTQ-Orbitrap Elite	Class 1(653)	YES1	Y222	down-regulated	(COR10 cell line/COR1 cell line Exp2)-AbsFC	Prat_614	COR10/COR1 cells
33727228	DNVKHYKIRKLDNGGYYITTRAQFDTLQKLV	KLDNGGY(ph)YITTR	Y222	0.995186		0.38701		H	C	Differential	Lung Cancer	SILAC	TiO2	LTQ-Orbitrap Elite	Class 1(2264)	YES1	Y222	down-regulated	(COR10 cell line/H1975 cell line Exp2)-AbsFC	Prat_616	COR10/H1975 cells
33727228	NVKHYKIRKLDNGGYYITTRAQFDTLQKLVK	KLDNGGYY(ph)ITTR	Y223	0.987523		0.63505		H	C	Differential	Lung Cancer	SILAC	TiO2	LTQ-Orbitrap Elite	Class 1(3123)	YES1	Y223	down-regulated	(Osimertinib+AZR3 cell line/Osimertinib+H1975 cell line Exp1)-AbsFC	Prat_618	Osimertinib+(AZR3/H1975)
33755016		RLIEDNEY(ph)TARQ	Y426			0.767894	-0.381021	H	C	Differential	Breast cancer	TMT	pY+IMAC	Orbitrap Fusion Lumos	Class 1 sites(111)	YES1	Y426	down-regulated	(SHP099+EGF(0min)/DMSO+EGF(0min))@MDA-MB-468 cells-Log2FC (calc)	Prat_624	SHP099 (SHP2i)+EGF
33755016		KLDNGGYY(ph)ITTRA	Y223			2.32154	1.21508	H	C	Differential	Breast cancer	TMT	pY+IMAC	Orbitrap Fusion Lumos	Class 1 sites(406)	YES1	Y223	Up-regulated	(SHP099+EGF(10min)+Washout/SHP099+EGF(10min))@MDA-MB-468 cells-Log2FC (calc)	Prat_636	SHP099 (SHP2i)+EGF
33755016		KLDNGGY(ph)YITTRA	Y222			14.3787	3.84587	H	C	Differential	Breast cancer	TMT	pY+IMAC	Orbitrap Fusion Lumos	Class 1 sites(406)	YES1	Y222	Up-regulated	(SHP099+EGF(10min)+Washout/SHP099+EGF(10min))@MDA-MB-468 cells-Log2FC (calc)	Prat_636	SHP099 (SHP2i)+EGF
33755016		KWTAPEAALY(ph)GRF	Y446			17.6921	4.14503	H	C	Differential	Breast cancer	TMT	pY+IMAC	Orbitrap Fusion Lumos	Class 1 sites(406)	YES1	Y446	Up-regulated	(SHP099+EGF(10min)+Washout/SHP099+EGF(10min))@MDA-MB-468 cells-Log2FC (calc)	Prat_636	SHP099 (SHP2i)+EGF
33755016		RLIEDNEY(ph)TARQ	Y426			0.506037	-0.982685	H	C	Differential	Breast cancer	TMT	pY+IMAC	Orbitrap Fusion Lumos	Class 1 sites(406)	YES1	Y426	down-regulated	(SHP099+EGF(10min)+Washout/SHP099+EGF(10min))@MDA-MB-468 cells-Log2FC (calc)	Prat_636	SHP099 (SHP2i)+EGF
33755016		RLIEDNEY(ph)TARQ	Y426			0.458159	-1.12608	H	C	Differential	Breast cancer	TMT	pY+IMAC	Orbitrap Fusion Lumos	Class 1 sites(295)	YES1	Y426	down-regulated	(SHP099+EGF(10min)/DMSO+EGF(10min))@MDA-MB-468 cells-Log2FC (calc)	Prat_626	SHP099 (SHP2i)+EGF
33755016		KLDNGGYY(ph)ITTRA	Y223			1.96557	0.974946	H	C	Differential	Breast cancer	TMT	pY+IMAC	Orbitrap Fusion Lumos	Class 1 sites(377)	YES1	Y223	Up-regulated	(SHP099+EGF(30min)+Washout/SHP099+EGF(30min))@MDA-MB-468 cells-Log2FC (calc)	Prat_638	SHP099 (SHP2i)+EGF
33755016		RLIEDNEY(ph)TARQ	Y426			3.67903	1.87933	H	C	Differential	Breast cancer	TMT	pY+IMAC	Orbitrap Fusion Lumos	Class 1 sites(377)	YES1	Y426	Up-regulated	(SHP099+EGF(30min)+Washout/SHP099+EGF(30min))@MDA-MB-468 cells-Log2FC (calc)	Prat_638	SHP099 (SHP2i)+EGF
33755016		KLDNGGY(ph)YITTRA	Y222			1.35262	0.435755	H	C	Differential	Breast cancer	TMT	pY+IMAC	Orbitrap Fusion Lumos	Class 1 sites(377)	YES1	Y222	Up-regulated	(SHP099+EGF(30min)+Washout/SHP099+EGF(30min))@MDA-MB-468 cells-Log2FC (calc)	Prat_638	SHP099 (SHP2i)+EGF
33755016		KWTAPEAALY(ph)GRF	Y446			0.15494	-2.69022	H	C	Differential	Breast cancer	TMT	pY+IMAC	Orbitrap Fusion Lumos	Class 1 sites(377)	YES1	Y446	down-regulated	(SHP099+EGF(30min)+Washout/SHP099+EGF(30min))@MDA-MB-468 cells-Log2FC (calc)	Prat_638	SHP099 (SHP2i)+EGF
33755016		KWTAPEAALY(ph)GRF	Y446			0.118276	-3.07977	H	C	Differential	Breast cancer	TMT	pY+IMAC	Orbitrap Fusion Lumos	Class 1 sites(285)	YES1	Y446	down-regulated	(SHP099+EGF(30min)/DMSO+EGF(30min))@MDA-MB-468 cells-Log2FC (calc)	Prat_632	SHP099 (SHP2i)+EGF
33755016		RLIEDNEY(ph)TARQ	Y426			5.32653	2.4132	H	C	Differential	Breast cancer	TMT	pY+IMAC	Orbitrap Fusion Lumos	Class 1 sites(285)	YES1	Y426	Up-regulated	(SHP099+EGF(30min)/DMSO+EGF(30min))@MDA-MB-468 cells-Log2FC (calc)	Prat_632	SHP099 (SHP2i)+EGF
33755016		KWTAPEAALY(ph)GRF	Y446			1.57002	0.650784	H	C	Differential	Breast cancer	TMT	pY+IMAC	Orbitrap Fusion Lumos	Class 1 sites(342)	YES1	Y446	Up-regulated	(SHP099+EGF(5min)+Washout/SHP099+EGF(5min))@MDA-MB-468 cells-Log2FC (calc)	Prat_640	SHP099 (SHP2i)+EGF
33755016		RLIEDNEY(ph)TARQ	Y426			0.0922297	-3.43863	H	C	Differential	Breast cancer	TMT	pY+IMAC	Orbitrap Fusion Lumos	Class 1 sites(342)	YES1	Y426	down-regulated	(SHP099+EGF(5min)+Washout/SHP099+EGF(5min))@MDA-MB-468 cells-Log2FC (calc)	Prat_640	SHP099 (SHP2i)+EGF
33755016		KLDNGGY(ph)YITTRA	Y222			1.37534	0.459791	H	C	Differential	Breast cancer	TMT	pY+IMAC	Orbitrap Fusion Lumos	Class 1 sites(342)	YES1	Y222	Up-regulated	(SHP099+EGF(5min)+Washout/SHP099+EGF(5min))@MDA-MB-468 cells-Log2FC (calc)	Prat_640	SHP099 (SHP2i)+EGF
33755016		KLDNGGYY(ph)ITTRA	Y223			0.174179	-2.52135	H	C	Differential	Breast cancer	TMT	pY+IMAC	Orbitrap Fusion Lumos	Class 1 sites(342)	YES1	Y223	down-regulated	(SHP099+EGF(5min)+Washout/SHP099+EGF(5min))@MDA-MB-468 cells-Log2FC (calc)	Prat_640	SHP099 (SHP2i)+EGF
33755016		KWTAPEAALY(ph)GRF	Y446			1.30341	0.38229	H	C	Differential	Breast cancer	TMT	pY+IMAC	Orbitrap Fusion Lumos	Class 1 sites(287)	YES1	Y446	Up-regulated	(SHP099+EGF(5min)/DMSO+EGF(5min))@MDA-MB-468 cells-Log2FC (calc)	Prat_634	SHP099 (SHP2i)+EGF
33755016		KLDNGGY(ph)YITTRA	Y222			12.6469	3.66071	H	C	Differential	Breast cancer	TMT	pY+IMAC	Orbitrap Fusion Lumos	Class 1 sites(287)	YES1	Y222	Up-regulated	(SHP099+EGF(5min)/DMSO+EGF(5min))@MDA-MB-468 cells-Log2FC (calc)	Prat_634	SHP099 (SHP2i)+EGF
33755016		KLDNGGYY(ph)ITTRA	Y223			0.128012	-2.96565	H	C	Differential	Breast cancer	TMT	pY+IMAC	Orbitrap Fusion Lumos	Class 1 sites(287)	YES1	Y223	down-regulated	(SHP099+EGF(5min)/DMSO+EGF(5min))@MDA-MB-468 cells-Log2FC (calc)	Prat_634	SHP099 (SHP2i)+EGF
33755016		RLIEDNEY(ph)TARQ	Y426			0.0541532	-4.20681	H	C	Differential	Breast cancer	TMT	pY+IMAC	Orbitrap Fusion Lumos	Class 1 sites(287)	YES1	Y426	down-regulated	(SHP099+EGF(5min)/DMSO+EGF(5min))@MDA-MB-468 cells-Log2FC (calc)	Prat_634	SHP099 (SHP2i)+EGF
34186244	VSTSVSHYGAEPTTVSPCPSSSAKGTAVNFS		S40	Class I	0.000942818		-1.08789	H	C	Differential	Kinase-study	TMT	TIO2(HAMMOC)	Orbitrap Fusion Lumos	Class 1 (1962)	YES1	S40	down-regulated	(CX-4945/DMSO)@HEK293T cell line-Log2FC	rat_770	Silmitasertib (CK2i)
34186244	VSTSVSHYGAEPTTVSPCPSSSAKGTAVNFS		S40	Class I	0.00322783		-1.86761	H	C	Differential	Kinase-study	TMT	TIO2(HAMMOC)	Orbitrap Fusion Lumos	Class 1 (2030)	YES1	S40	down-regulated	(Forskolin/DMSO)@HEK293T cell line-Log2FC	Prat_771	Forskolin
35646067	LIEDNEYTAR		Y426			0.718889	-0.476159	H	C	Differential	Gastric cancer	label free	Py1000	Orbitrap Fusion Tribrid	Class 1 sites(204)	YES1	Y426	down-regulated	(STO-609/DMSO)@AGS cells-Log2FC (calc)	Prat_774	STO-609 (CAMKKi)
35646067	ESETTKGAYSLSIR		S195			0.595265	-0.748396	H	C	Differential	Gastric cancer	label free	Py1000	Orbitrap Fusion Tribrid	Class 1 sites(204)	YES1	S195	down-regulated	(STO-609/DMSO)@AGS cells-Log2FC (calc)	Prat_774	STO-609 (CAMKKi)
35646067	WTAPEAALYGR		Y446			0.767093	-0.382527	H	C	Differential	Gastric cancer	label free	Py1000	Orbitrap Fusion Tribrid	Class 1 sites(204)	YES1	Y446	down-regulated	(STO-609/DMSO)@AGS cells-Log2FC (calc)	Prat_774	STO-609 (CAMKKi)
35646067	KLDNGGYYITTR		Y223			1.3782	0.462785	H	C	Differential	Gastric cancer	label free	Py1000	Orbitrap Fusion Tribrid	Class 1 sites(204)	YES1	Y223	Up-regulated	(STO-609/DMSO)@AGS cells-Log2FC (calc)	Prat_774	STO-609 (CAMKKi)
35688186	SKENKSPAIKYRPENTPEPVSTSVSHYGAEP	YRPENT(ph)PEPVSTSVSHYGAEPTTVSPCPSSSAK	T21	0.986623	0.031182	0.451458	-1.14734	H	C	Differential	Insulin signaling	label free	No Enrichment	Orbitrap Lumos	16900(Class I not-mentioned)	YES1	T21	down-regulated	(Caffeine(0.01ÂµM)/Control)@HepG2 cells-Log2FC	Prat_776	Caffeine
35691368			T38	<0.75	2.6e-05		-6.27042	H	C	Differential	Signaling	label free	IMAC	LTQ Orbitrap Velos	908(Class I not-mentioned)	YES1	T38	down-regulated	(Caffeine(10min)(0.01ÂµM)/Untreated)@HepG2 cells-Log2FC	Prat_800	Caffeine
35691368			Y426	<0.75	0.000545588		-3.77267	H	C	Differential	Signaling	label free	IMAC	LTQ Orbitrap Velos	1179(Class I not-mentioned)	YES1	Y426	down-regulated	(Caffeine(24h)(1ÂµM)/Untreated)@HepG2 cells-Log2FC	Prat_814	Caffeine
35691368			S46	<0.75	0.00136359		-3.37887	H	C	Differential	Signaling	label free	IMAC	LTQ Orbitrap Velos	1100(Class I not-mentioned)	YES1	S46	down-regulated	(Coumarin(10min)(0.1ÂµM)/Untreated)@HepG2 cells-Log2FC	Prat_806	Coumarin
36357940			Y426	99.7	0.0470298	1.44		H	C	Differential	Signalling	TMT	IMAC-Fe	Q-Exactive orbitrap	74	YES1	Y426	Up-regulated	(JPH203(15min)/DMSO)@KKU-213 cell line)-AbsFC	Prat_860	JPH203 (LAT1i)
36483536		YRPENTPEPVSTSVSHYGAEPTTVS(ph)PCPS(ph)SSAK	S45	0.938418		1.63753		H	C	Differential	Inflammation	SILAC	TiO2	LTQ Orbitrap Velos	Class I(720)	YES1	S45	Up-regulated	(CCL3L1(30min)/Constitutive CCR5)@HEK293T cells-AvgFC	Prat_868	CCL3L1
36483536		YRPENTPEPVSTSVSHYGAEPTTVS(ph)PCPSSSAK	S45	0.762147		1.86437		H	C	Differential	Inflammation	SILAC	TiO2	LTQ Orbitrap Velos	Class I(458)	YES1	S40	Up-regulated	(CCL3L1(3min)/Constitutive CCR5)@HEK293T cells-AvgFC	Prat_870	CCL3L1
25056879	IADFGLARLIEDNEYTARQGAKFPIKWTAPE;VADFGLARLIEDNEYTARQGAKFPIKWTAPE			0.947804	3.84877		-1.9084683;-1.9084683	H	C	Differential	TGF-ÃŽÂ² signaling	SILAC	TiO2	Q Exactive	class I(181)	YES1	T427	down-regulated	(TGF-beta(10min)/TGF-beta(5min))@HaCaT cell line-Log2FC	Prat_158	TGF-beta
25056879	IADFGLARLIEDNEYTARQGAKFPIKWTAPE;VADFGLARLIEDNEYTARQGAKFPIKWTAPE			0.947804	3.84877		-0.8293993;-0.8293993	H	C	Differential	TGF-ÃŽÂ² signaling	SILAC	TiO2	Q Exactive	class I(217)	YES1	T427	down-regulated	(TGF-beta(10min)/Unstimulated)@HaCaT cell line-Log2FC	Prat_160	TGF-beta
25056879	KIADFGLARLIEDNEYTARQGAKFPIKWTAP;KVADFGLARLIEDNEYTARQGAKFPIKWTAP			0.999569	1.44409		0.7450551;0.7450551	H	C	Differential	TGF-ÃŽÂ² signaling	SILAC	TiO2	Q Exactive	class I(217)	YES1	Y426	Up-regulated	(TGF-beta(10min)/Unstimulated)@HaCaT cell line-Log2FC	Prat_160	TGF-beta
25056879	IADFGLARLIEDNEYTARQGAKFPIKWTAPE;VADFGLARLIEDNEYTARQGAKFPIKWTAPE			0.947804	3.84877		1.3744804;1.3744804	H	C	Differential	TGF-ÃŽÂ² signaling	SILAC	TiO2	Q Exactive	class I(234)	YES1	T427	Up-regulated	(TGF-beta(15min)/TGF-beta(10min))@HaCaT cell line-Log2FC	Prat_162	TGF-beta
25056879	KIADFGLARLIEDNEYTARQGAKFPIKWTAP;KVADFGLARLIEDNEYTARQGAKFPIKWTAP			0.999569	1.44409		-0.66986735;-0.66986735	H	C	Differential	TGF-ÃŽÂ² signaling	SILAC	TiO2	Q Exactive	class I(234)	YES1	Y426	down-regulated	(TGF-beta(15min)/TGF-beta(10min))@HaCaT cell line-Log2FC	Prat_162	TGF-beta
25056879	IADFGLARLIEDNEYTARQGAKFPIKWTAPE;VADFGLARLIEDNEYTARQGAKFPIKWTAPE			0.947804	3.84877		-0.5339879;-0.5339879	H	C	Differential	TGF-ÃŽÂ² signaling	SILAC	TiO2	Q Exactive	class I(230)	YES1	T427	down-regulated	(TGF-beta(15min)/TGF-beta(5min))@HaCaT cell line-Log2FC	Prat_164	TGF-beta
25056879	KIADFGLARLIEDNEYTARQGAKFPIKWTAP;KVADFGLARLIEDNEYTARQGAKFPIKWTAP			0.999569	1.44409		-0.75852365;-0.75852365	H	C	Differential	TGF-ÃŽÂ² signaling	SILAC	TiO2	Q Exactive	class I(230)	YES1	Y426	down-regulated	(TGF-beta(15min)/TGF-beta(5min))@HaCaT cell line-Log2FC	Prat_164	TGF-beta
25056879	IADFGLARLIEDNEYTARQGAKFPIKWTAPE;VADFGLARLIEDNEYTARQGAKFPIKWTAPE			0.947804	1.64438		-0.9462152;-0.9462152	H	C	Differential	TGF-ÃŽÂ² signaling	SILAC	TiO2	Q Exactive	class I(217)	YES1	T427	down-regulated	(TGF-beta(15min)/Unstimulated)@HaCaT cell line-Log2FC	Prat_166	TGF-beta
25056879	IADFGLARLIEDNEYTARQGAKFPIKWTAPE;VADFGLARLIEDNEYTARQGAKFPIKWTAPE			0.947804	3.84877		-1.9083614;-1.9083614	H	C	Differential	TGF-ÃŽÂ² signaling	SILAC	TiO2	Q Exactive	class I(235)	YES1	T427	down-regulated	(TGF-beta(20min)/(TGF-beta(5min))@HaCaT cell line-Log2FC	Prat_168	TGF-beta
25056879	KIADFGLARLIEDNEYTARQGAKFPIKWTAP;KVADFGLARLIEDNEYTARQGAKFPIKWTAP			0.999569	1.44409		-2.0579124;-2.0579124	H	C	Differential	TGF-ÃŽÂ² signaling	SILAC	TiO2	Q Exactive	class I(235)	YES1	Y426	down-regulated	(TGF-beta(20min)/(TGF-beta(5min))@HaCaT cell line-Log2FC	Prat_168	TGF-beta
25056879	KIADFGLARLIEDNEYTARQGAKFPIKWTAP;KVADFGLARLIEDNEYTARQGAKFPIKWTAP			0.999569	1.44409		-1.9692561;-1.9692561	H	C	Differential	TGF-ÃŽÂ² signaling	SILAC	TiO2	Q Exactive	class I(216)	YES1	Y426	down-regulated	(TGF-beta(20min)/TGF-beta(10min))@HaCaT cell line-Log2FC	Prat_170	TGF-beta
25056879	KIADFGLARLIEDNEYTARQGAKFPIKWTAP;KVADFGLARLIEDNEYTARQGAKFPIKWTAP			0.999569	1.44409		-1.29938875;-1.29938875	H	C	Differential	TGF-ÃŽÂ² signaling	SILAC	TiO2	Q Exactive	class I(156)	YES1	Y426	down-regulated	(TGF-beta(20min)/TGF-beta(15min))@HaCaT cell line-Log2FC	Prat_172	TGF-beta
25056879	IADFGLARLIEDNEYTARQGAKFPIKWTAPE;VADFGLARLIEDNEYTARQGAKFPIKWTAPE			0.947804	3.84877		-1.3743735;-1.3743735	H	C	Differential	TGF-ÃŽÂ² signaling	SILAC	TiO2	Q Exactive	class I(156)	YES1	T427	down-regulated	(TGF-beta(20min)/TGF-beta(15min))@HaCaT cell line-Log2FC	Prat_172	TGF-beta
25056879	IADFGLARLIEDNEYTARQGAKFPIKWTAPE;VADFGLARLIEDNEYTARQGAKFPIKWTAPE			0.947804	3.84877		-0.8292924;-0.8292924	H	C	Differential	TGF-ÃŽÂ² signaling	SILAC	TiO2	Q Exactive	class I(218)	YES1	T427	down-regulated	(TGF-beta(20min)/Unstimulated)@HaCaT cell line-Log2FC	Prat_173	TGF-beta
25056879	KIADFGLARLIEDNEYTARQGAKFPIKWTAP;KVADFGLARLIEDNEYTARQGAKFPIKWTAP			0.999569	1.44409		-1.224201;-1.224201	H	C	Differential	TGF-ÃŽÂ² signaling	SILAC	TiO2	Q Exactive	class I(218)	YES1	Y426	down-regulated	(TGF-beta(20min)/Unstimulated)@HaCaT cell line-Log2FC	Prat_173	TGF-beta
25056879	IADFGLARLIEDNEYTARQGAKFPIKWTAPE;VADFGLARLIEDNEYTARQGAKFPIKWTAPE			0.947804	3.84877		1.079069;1.079069	H	C	Differential	TGF-ÃŽÂ² signaling	SILAC	TiO2	Q Exactive	class I(214)	YES1	T427	Up-regulated	(TGF-beta(5min)/Unstimulated)@HaCaT cell line-Log2FC	Prat_174	TGF-beta
25056879	KIADFGLARLIEDNEYTARQGAKFPIKWTAP;KVADFGLARLIEDNEYTARQGAKFPIKWTAP			0.999569	1.44409		0.8337114;0.8337114	H	C	Differential	TGF-ÃŽÂ² signaling	SILAC	TiO2	Q Exactive	class I(214)	YES1	Y426	Up-regulated	(TGF-beta(5min)/Unstimulated)@HaCaT cell line-Log2FC	Prat_174	TGF-beta
25367220	RKLDNGGYYITTRAQ;RKLDNGGYYITTRAQ	KLDNGGY(ph)Y(ph)IT(ph)T(ph)R	Y194			1.49187		H	C	Differential	Stimuli	SILAC	pY100	LTQ-Orbitrap Velos	class I(298)	YES1	Y222	Up-regulated	(KI (H1047R)/Parental)@MCF10A cell line-AbsFC	Prat_14	mutPIK3CA_H1047R
28102081	KIADFGLARLIEDNEYTARQGAKFPIKWTAP;KVADFGLARLIEDNEYTARQGAKFPIKWTAP		Y7	0.882092	0.0475562		0.588569	H	C	Differential	Breast Tumor	TMT	TIO2+Anti-pY	Q Exactive HF	Class I(5850)	YES1	Y426	Up-regulated	(Her2+ve/Her2-ve)@AU565+MDA-MB-231 cell-Log2FC	Prat_277	Her2 Pos/Neg
28102081	KIADFGLARLIEDNEYTARQGAKFPIKWTAP;KVADFGLARLIEDNEYTARQGAKFPIKWTAP		Y7	0.882092	0.0475562		0.588569	H	C	Differential	Breast Tumor	TMT	TIO2+Anti-pY	Q Exactive HF	Class I(5850)	YES1	Y426	Up-regulated	(Her2+ve/Her2-ve)@AU565+T47D cell-Log2FC	Prat_279	Her2 Pos/Neg
28102081	KIADFGLARLIEDNEYTARQGAKFPIKWTAP;KVADFGLARLIEDNEYTARQGAKFPIKWTAP		Y7	1	0.882092		0.588569175;0.588569175	H	C	Differential	Breast Tumor	TMT	TIO2+Anti-pY	Q Exactive HF	Class I(5850)	YES1	Y426	Up-regulated	(Her2+ve/Her2-ve)@HCC1954+HCC1500 cell-Log2FC	Prat_281	Her2 Pos/Neg
28331001	KIADFGLARLIEDNEYTAREGAKFPIKWTAP;KIADFGLARLIEDNEYTARQGAKFPIKWTAP;KVADFGLARLIEDNEYTARQGAKFPIKWTAP	_LIEDNEY(ph)TAR_	Y431	0.842999		1.3437		H	C	Differential	Lung adenocarcinoma	SILAC	PY1000+PY100	LTQ-Orbitrap Elite	Class I(285)	YES1	Y426	Up-regulated	(EGF(3min)/Serum starved)@H1975 cells(Erlot)-AbsFC	Prat_883	EGF
29496907	DHVKHYKIRKLDNGGYYITTRAQFETLQQLV;DNVKHYKIRKLDNGGYYITTRAQFDTLQKLV	_Y(ph)GGSVGSQPPPVAPEPGPVPSSPSQEPPTKR_	Y213	0.999456			-1.3753	H	C	Differential	SRMSÂ analysis	Label free	p-Tyr 2741	Q Exactive HF	Class I(1996)	YES1	Y222	down-regulated	(GFP WT SRMS/Control)@HEK293 cell line R1-Log2FC (calc)	Prat_228	SRMS Overexp
29496907	HVKHYKIRKLDNGGYYITTRAQFETLQQLVQ;NVKHYKIRKLDNGGYYITTRAQFDTLQKLVK	_KLDNGGYY(ph)ITTR_	Y214	0.983705			-23.4449	H	C	Differential	SRMSÂ analysis	Label free	p-Tyr 2949	Q Exactive HF	Class I(1996)	YES1	Y223	down-regulated	(GFP WT SRMS/Control)@HEK293 cell line R1-Log2FC (calc)	Prat_228	SRMS Overexp
29496907	RGIFLVRESETTKGAYSLSIRDWDEIRGDNV;RGTFLIRESETTKGAYSLSIRDWDDMKGDHV	_HIGLVY(ph)SGMGPDY(ph)R_	Y185	0.999619			-1.6654	H	C	Differential	SRMSÂ analysis	Label free	p-Tyr 2756	Q Exactive HF	Class I(1996)	YES1	Y194	down-regulated	(GFP WT SRMS/Control)@HEK293 cell line R1-Log2FC (calc)	Prat_228	SRMS Overexp
29496907	RGIFLVRESETTKGAYSLSIRDWDEIRGDNV;RGTFLIRESETTKGAYSLSIRDWDDMKGDHV	_HIGLVY(ph)SGMGPDY(ph)R_	Y185	0.999619			-2.2048	H	C	Differential	SRMSÂ analysis	Label free	p-Tyr 2795	Q Exactive HF	Class I(1995)	YES1	Y194	down-regulated	(GFP WT SRMS/Control)@HEK293 cell line R2-Log2FC (calc)	Prat_230	SRMS Overexp
32501498	KIADFGLARLIEDNEYTARQGAKFPIKWTAP;KVADFGLARLIEDNEYTARQGAKFPIKWTAP		Y426	0.839	0.00048	4.326	2.113	H	C	Differential	Signaling	SILAC	TiO2	Thermo Orbitrap Fusion Tribrid	Class 1 (1312)	YES1	Y426	Up-regulated	(Centrinone+FLAG-G95R PLK4/DMSO)@U2OS cell line-Log2FC	Prat_430	Centrinone+FLAG-G95R PLK4
32755597	KIADFGLARLIEDNEYTARQGAKFPIKWTAP;KVADFGLARLIEDNEYTARQGAKFPIKWTAP		Y419	0.999263	0.034683	2.01861	1.01336	H	C	Differential	Liver Cancer	Labelling not mentioned	IMAC	Q Orbitrap Elite or Orbitrap Fusion Lumos Tribrid spectrometer	Class I(199)	YES1	Y426	Up-regulated	(AXL-RNAi/WT)@HCC cells-Log2FC (calc)	Prat_479	AXL-RNAi
32755597	KIADFGLARLIEDNEYTARQGAKFPIKWTAP;KVADFGLARLIEDNEYTARQGAKFPIKWTAP		Y419	0.999999	0.00473376	0.424998	-1.23447	H	C	Differential	Liver Cancer	Labelling not mentioned	IMAC	Q Orbitrap Elite or Orbitrap Fusion Lumos Tribrid spectrometer	Class I(200)	YES1	Y426	down-regulated	(FZD2-RNAi/WT)@HCC cells-Log2FC (calc)	Prat_481	FZD2-RNAi
33727228	KIADFGLARLIEDNEYTARQGAKFPIKWTAP;KVADFGLARLIEDNEYTARQGAKFPIKWTAP	LIEDNEY(ph)TAR	Y426	0.806336		0.60785;0.60785		H	C	Differential	Lung Cancer	SILAC	TiO2	LTQ-Orbitrap Elite	Class 1(2792)	YES1	Y426	down-regulated	(AZR3 cell line/H1975 cell line Exp1)-AbsFC	Prat_600	AZR3/H1975 cells
33727228	KIADFGLARLIEDNEYTARQGAKFPIKWTAP;KVADFGLARLIEDNEYTARQGAKFPIKWTAP	LIEDNEY(ph)TAR	Y426	0.806336		0.54084;0.54084		H	C	Differential	Lung Cancer	SILAC	TiO2	LTQ-Orbitrap Elite	Class 1(2020)	YES1	Y426	down-regulated	(AZR4 cell line/H1975 cell line Exp1)-AbsFC	Prat_604	AZR4/H1975 cells
33727228	KIADFGLARLIEDNEYTARQGAKFPIKWTAP;KVADFGLARLIEDNEYTARQGAKFPIKWTAP	LIEDNEY(ph)TAR	Y426	0.875706		0.35498;0.35498;0.57154;0.57154		H	C	Differential	Lung Cancer	SILAC	TiO2	LTQ-Orbitrap Elite	Class 1(3123)	YES1	Y426	down-regulated	(Osimertinib+AZR3 cell line/Osimertinib+H1975 cell line Exp1)-AbsFC	Prat_618	Osimertinib+(AZR3/H1975)
33727228	KIADFGLARLIEDNEYTARQGAKFPIKWTAP;KVADFGLARLIEDNEYTARQGAKFPIKWTAP	LIEDNEY(ph)TAR	Y426	0.875706		0.43626;0.43626;0.55509;0.55509		H	C	Differential	Lung Cancer	SILAC	TiO2	LTQ-Orbitrap Elite	Class 1(2164)	YES1	Y426	down-regulated	(Osimertinib+AZR4 cell line/Osimertinib+H1975 cell line Exp1)-AbsFC	Prat_622	Osimertinib+(AZR4/H1975)
34604676	KIADFGLARLIEDNEYTAREGAKFPIKWTAP;KIADFGLARLIEDNEYTARQGAKFPIKWTAP;KVADFGLARLIEDNEYTARQGAKFPIKWTAP		Y431	0.999734	0.00175567		0.560892579;0.560892579;0.560892579;0.560892579	H	C	Differential	Primary acute lymphoblastic leukemia	TMT	TiO2+Fe-NTA	Orbitrap Fusion Lumos	class I(1181)	YES1	Y426	Up-regulated	(PCB+VCR/DMSO)@Primary ALL-5 cells-Log2FC	Prat_796	Palbociclib+Vincristine
34604676	KIADFGLARLIEDNEYTAREGAKFPIKWTAP;KIADFGLARLIEDNEYTARQGAKFPIKWTAP;KVADFGLARLIEDNEYTARQGAKFPIKWTAP		Y431	0.999734	0.000406612		0.687175097;0.687175097;0.687175097;0.687175097	H	C	Differential	Primary acute lymphoblastic leukemia	TMT	TiO2+Fe-NTA	Orbitrap Fusion Lumos	class I(1178)	YES1	Y426	Up-regulated	(PCB/DMSO)@Primary ALL-5 cells-Log2FC	Prat_798	Palbociclib
35508387	KIADFGLARLIEDNEYTARQGAKFPIKWTAP;KVADFGLARLIEDNEYTARQGAKFPIKWTAP	LIEDNEY(ph)TAR	Y426	0.999778		0.486669		Human	C	Differential	ALK overexpression	TMT	IMAC+pY1000	Q Exactive Plus	ClassI(238)	YES1	Y426	down-regulated	(Dox_ALK overexp(24h)/Dox_ALK overexp(2h))@HEK 293 cells-AbsFC	rat_752	ALK overexp
35508387	KIADFGLARLIEDNEYTARQGAKFPIKWTAP;KVADFGLARLIEDNEYTARQGAKFPIKWTAP	LIEDNEY(ph)TAR	Y426	0.999778		0.637862		Human	C	Differential	ALK overexpression	TMT	IMAC+pY1000	Q Exactive Plus	ClassI(266)	YES1	Y426	down-regulated	(Dox_ALK overexp(24h)/Dox_ALK overexp(4h))@HEK 293 cells-AbsFC	rat_756	ALK overexp
35508387	KIADFGLARLIEDNEYTARQGAKFPIKWTAP;KVADFGLARLIEDNEYTARQGAKFPIKWTAP	LIEDNEY(ph)TAR	Y426	0.999778		0.482744		Human	C	Differential	ALK overexpression	TMT	IMAC+pY1000	Q Exactive Plus	ClassI(197)	YES1	Y426	down-regulated	(Dox_ALK overexp(24h)/Dox_ALK overexp(8h))@HEK 293 cells-AbsFC	rat_759	ALK overexp
35508387	KIADFGLARLIEDNEYTARQGAKFPIKWTAP;KVADFGLARLIEDNEYTARQGAKFPIKWTAP	LIEDNEY(ph)TAR	Y426	0.999778		1.32133		Human	C	Differential	ALK overexpression	TMT	IMAC+pY1000	Q Exactive Plus	ClassI(110)	YES1	Y426	Up-regulated	(Dox_ALK overexp(8h)/Dox_ALK overexp(4h))@HEK 293 cells-AbsFC	rat_764	ALK overexp
35688186	KIADFGLARLIEDNEYTARQGAKFPIKWTAP;KVADFGLARLIEDNEYTARQGAKFPIKWTAP	LIEDNEY(ph)TAR	Y426	0.999973	0.0350865	0.248642	-2.00786	H	C	Differential	Insulin signaling	label free	No Enrichment	Orbitrap Lumos	16900(Class I not-mentioned)	YES1	Y426	down-regulated	(Caffeine(100ÂµM)/Control)@HepG2 cells-Log2FC	Prat_780	Caffeine
36060052	KIADFGLARLIEDNEYTARQGAKFPIKWTAP;KVADFGLARLIEDNEYTARQGAKFPIKWTAP		Y419	0.993023	0.0425688		0.7845565;0.7845565;0.7845565;0.7845565	H	C	Differential	PPM1D inhibition in HCT116 cells	SILAC	TiO2	Q Exactive Plus	Class 1(2984)	YES1	Y426	Up-regulated	(Eto+PPM1Di/DMSO)@HCT116 cells-Log2FC	Prat_841	Etoposide+PPM1Di
36060052	KIADFGLARLIEDNEYTARQGAKFPIKWTAP;KVADFGLARLIEDNEYTARQGAKFPIKWTAP		Y419	0.993023	0.0432563		0.760126;0.760126;0.760126;0.760126	H	C	Differential	PPM1D inhibition in HCT116 cells	SILAC	TiO2	Q Exactive Plus	Class 1(1663)	YES1	Y426	Up-regulated	(Eto/DMSO)@HCT116 cells-Log2FC	Prat_838	Etoposide
36329028	KIADFGLARLIEDNEYTARQGAKFPIKWTAP;KVADFGLARLIEDNEYTARQGAKFPIKWTAP		Y419	Class1	0.00948036	0.694321	-0.526325	H	C	Differential	Cancer	Label free	TiO2	QE-HFÂ	Class1(1874)	YES1	Y426	down-regulated	(GFP_FGF10/GFP_UT)@HeLa cell line-Log2FC	Prat_851	GFP_FGF10/GFP_UT
35011700		GAYSLSIR	S186;S181;S195	100;100;100	<0.05		-0.391136	H	C	Differential	IL-33 Signaling Network	TMT	TiO2	Orbitrap Fusion Tribrid		YES1	S195	down-regulated	(IL-33 (10min)/Control)@THP-1 cells-Log2FC	2_neww	IL33
35011700		LIEDNEYTAR	Y426;Y419;Y420	99.2;99.2;99.2	<0.05		-0.640009	H	C	Differential	IL-33 Signaling Network	TMT	TiO2	Orbitrap Fusion Tribrid		YES1	Y426	down-regulated	(IL-33 (15min)/Control)@THP-1 cells-Log2FC	3_neww	IL33
35011700		GAYSLSIR	S186;S181;S195	100;100;100	<0.05		-0.396601	H	C	Differential	IL-33 Signaling Network	TMT	TiO2	Orbitrap Fusion Tribrid		YES1	S195	down-regulated	(IL-33 (240min)/Control)@THP-1 cells-Log2FC	8_neww	IL33
35011700		LIEDNEYTAR	Y426;Y419;Y420	99.2;99.2;99.2	<0.05		0.463048	H	C	Differential	IL-33 Signaling Network	TMT	TiO2	Orbitrap Fusion Tribrid		YES1	Y426	Up-regulated	(IL-33 (240min)/Control)@THP-1 cells-Log2FC	8_neww	IL33
35011700		GAYSLSIR	S186;S181;S195	100;100;100	<0.05		-0.497971	H	C	Differential	IL-33 Signaling Network	TMT	TiO2	Orbitrap Fusion Tribrid		YES1	S195	down-regulated	(IL-33 (30min)/Control)@THP-1 cells-Log2FC	4_neww	IL33
35011700		GAYSLSIR	S186;S181;S195	100;100;100	<0.05		-0.669383	H	C	Differential	IL-33 Signaling Network	TMT	TiO2	Orbitrap Fusion Tribrid		YES1	S195	down-regulated	(IL-33 (5min)/Control)@THP-1 cells-Log2FC	1_neww	IL33
35011700		LIEDNEYTAR	Y426;Y419;Y420	99.2;99.2;99.2	<0.05		-0.407927	H	C	Differential	IL-33 Signaling Network	TMT	TiO2	Orbitrap Fusion Tribrid		YES1	Y426	down-regulated	(IL-33 (5min)/Control)@THP-1 cells-Log2FC	1_neww	IL33
35011700		GAYSLSIR	S186;S181;S195	100;100;100	<0.05		-0.701533	H	C	Differential	IL-33 Signaling Network	TMT	TiO2	Orbitrap Fusion Tribrid		YES1	S195	down-regulated	(IL-33 (60min)/Control)@THP-1 cells-Log2FC	6_neww	IL33
36173113		YRPENTPEPVSTSVSHYGAEPTTVSPCPSSSAK	T37	95.8	0.0113743	0.596		H	C	Differential	Safranal Effects on Triple-Negative Breast Cancer Cells	TMT	TiO2			YES1	T37	down-regulated	Safranal(12h)/Control@MDA-MB-231 cells-AbsFC	46_neww	Safranal
36173113		YRPENTPEPVSTSVSHYGAEPTTVSPCPSSSAK	T37	95.8	0.00402767	0.538		H	C	Differential	Safranal Effects on Triple-Negative Breast Cancer Cells	TMT	TiO2			YES1	T37	down-regulated	Safranal(24h)/Control@MDA-MB-231 cells-AbsFC	47_neww	Safranal
36173113		YRPENTPEPVSTSVSHYGAEPTTVSPCPSSSAK	T37	95.8	0.0383302	1.532		H	C	Differential	Safranal Effects on Triple-Negative Breast Cancer Cells	TMT	TiO2			YES1	T37	Up-regulated	Safranal(30min)/Control@MDA-MB-231 cells-AbsFC	48_neww	Safranal
36781298		GAY(ph)SLS(ph)IR	Y194;S197	> 0.75			0.69145	H	C	Differential	Metformin signaling in colorectal cancer cells		Fe-NTA	Orbitrap Fusion Lumos Tribrid		YES1	S197	Up-regulated	Metformin(24h)/Control@C2bbe1-Log2FC	50_neww	Metformin
36781298		GAYS(ph)LSIR	S195	> 0.75			1.27207	H	C	Differential	Metformin signaling in colorectal cancer cells		Fe-NTA	Orbitrap Fusion Lumos Tribrid		YES1	S195	Up-regulated	Metformin(24h)/Control@C2bbe1-Log2FC	50_neww	Metformin
36781298		LIEDNEY(ph)TAR	Y426	> 0.75			1.83924	H	C	Differential	Metformin signaling in colorectal cancer cells		Fe-NTA	Orbitrap Fusion Lumos Tribrid		YES1	Y426	Up-regulated	Metformin(24h)/Control@C2bbe1-Log2FC	50_neww	Metformin
36781298		LIEDNEYT(ph)AR	T427	> 0.75			1.83747	H	C	Differential	Metformin signaling in colorectal cancer cells		Fe-NTA	Orbitrap Fusion Lumos Tribrid		YES1	T427	Up-regulated	Metformin(24h)/Control@C2bbe1-Log2FC	50_neww	Metformin
36781298		TTEDLS(ph)FK	S111	> 0.75			3.4203	H	C	Differential	Metformin signaling in colorectal cancer cells		Fe-NTA	Orbitrap Fusion Lumos Tribrid		YES1	S111	Up-regulated	Metformin(24h)/Control@C2bbe1-Log2FC	50_neww	Metformin
36781298		GAYS(ph)LSIR	S195	> 0.75			1.88217	H	C	Differential	Metformin signaling in colorectal cancer cells		Fe-NTA	Orbitrap Fusion Lumos Tribrid		YES1	S195	Up-regulated	Metformin(24h)/Control@COLO205-Log2FC	51_neww	Metformin
36781298		LIEDNEY(ph)TAR	Y426	> 0.75			-0.853864	H	C	Differential	Metformin signaling in colorectal cancer cells		Fe-NTA	Orbitrap Fusion Lumos Tribrid		YES1	Y426	down-regulated	Metformin(24h)/Control@COLO205-Log2FC	51_neww	Metformin
36781298		LIEDNEYT(ph)AR	T427	> 0.75			-0.853963	H	C	Differential	Metformin signaling in colorectal cancer cells		Fe-NTA	Orbitrap Fusion Lumos Tribrid		YES1	T427	down-regulated	Metformin(24h)/Control@COLO205-Log2FC	51_neww	Metformin
36781298		DAWEIPRES(ph)LR	S276	> 0.75			2.33965	H	C	Differential	Metformin signaling in colorectal cancer cells		Fe-NTA	Orbitrap Fusion Lumos Tribrid		YES1	S276	Up-regulated	Metformin(24h)/Control@HT115-Log2FC	52_neww	Metformin
36781298		GAYS(ph)LSIR	S195	> 0.75			0.903891	H	C	Differential	Metformin signaling in colorectal cancer cells		Fe-NTA	Orbitrap Fusion Lumos Tribrid		YES1	S195	Up-regulated	Metformin(24h)/Control@HT115-Log2FC	52_neww	Metformin
36781298		TTEDLS(ph)FK	S111	> 0.75			0.8447	H	C	Differential	Metformin signaling in colorectal cancer cells		Fe-NTA	Orbitrap Fusion Lumos Tribrid		YES1	S111	Up-regulated	Metformin(24h)/Control@HT115-Log2FC	52_neww	Metformin
36781298		WTAPEAALY(ph)GR	Y446	> 0.75			0.97754	H	C	Differential	Metformin signaling in colorectal cancer cells		Fe-NTA	Orbitrap Fusion Lumos Tribrid		YES1	Y446	Up-regulated	Metformin(24h)/Control@HT115-Log2FC	52_neww	Metformin
36781298		GAY(ph)SLS(ph)IR	Y194;S197	> 0.75			2.18182	H	C	Differential	Metformin signaling in colorectal cancer cells		Fe-NTA	Orbitrap Fusion Lumos Tribrid		YES1	S197	Up-regulated	Metformin(24h)/Control@LOVO-Log2FC	53_neww	Metformin
36781298		GAYS(ph)LSIR	S195	> 0.75			1.1481	H	C	Differential	Metformin signaling in colorectal cancer cells		Fe-NTA	Orbitrap Fusion Lumos Tribrid		YES1	S195	Up-regulated	Metformin(24h)/Control@LOVO-Log2FC	53_neww	Metformin
36781298		LIEDNEY(ph)TAR	Y426	> 0.75			1.10063	H	C	Differential	Metformin signaling in colorectal cancer cells		Fe-NTA	Orbitrap Fusion Lumos Tribrid		YES1	Y426	Up-regulated	Metformin(24h)/Control@LOVO-Log2FC	53_neww	Metformin
36781298		LIEDNEYT(ph)AR	T427	> 0.75			1.10061	H	C	Differential	Metformin signaling in colorectal cancer cells		Fe-NTA	Orbitrap Fusion Lumos Tribrid		YES1	T427	Up-regulated	Metformin(24h)/Control@LOVO-Log2FC	53_neww	Metformin
36781298		GAYS(ph)LSIR	S195	> 0.75			-0.639637	H	C	Differential	Metformin signaling in colorectal cancer cells		Fe-NTA	Orbitrap Fusion Lumos Tribrid		YES1	S195	down-regulated	Metformin(24h)/Control@NCIH747-Log2FC	55_neww	Metformin
36781298		GAYS(ph)LSIR	S195	> 0.75			1.27412	H	C	Differential	Metformin signaling in colorectal cancer cells		Fe-NTA	Orbitrap Fusion Lumos Tribrid		YES1	S195	Up-regulated	Metformin(24h)/Control@RKO-Log2FC	56_neww	Metformin
36781298		LIEDNEY(ph)TAR	Y426	> 0.75			1.10348	H	C	Differential	Metformin signaling in colorectal cancer cells		Fe-NTA	Orbitrap Fusion Lumos Tribrid		YES1	Y426	Up-regulated	Metformin(24h)/Control@RKO-Log2FC	56_neww	Metformin
36781298		LIEDNEYT(ph)AR	T427	> 0.75			1.10455	H	C	Differential	Metformin signaling in colorectal cancer cells		Fe-NTA	Orbitrap Fusion Lumos Tribrid		YES1	T427	Up-regulated	Metformin(24h)/Control@RKO-Log2FC	56_neww	Metformin
36781298		TTEDLS(ph)FK	S111	> 0.75			2.7647	H	C	Differential	Metformin signaling in colorectal cancer cells		Fe-NTA	Orbitrap Fusion Lumos Tribrid		YES1	S111	Up-regulated	Metformin(24h)/Control@RKO-Log2FC	56_neww	Metformin
36781298		GAY(ph)SLS(ph)IR	Y194;S197	> 0.75			-1.03271	H	C	Differential	Metformin signaling in colorectal cancer cells		Fe-NTA	Orbitrap Fusion Lumos Tribrid		YES1	S197	down-regulated	Metformin(24h)/Control@SNU61-Log2FC	57_neww	Metformin
36781298		GAYS(ph)LSIR	S195	> 0.75			0.923207	H	C	Differential	Metformin signaling in colorectal cancer cells		Fe-NTA	Orbitrap Fusion Lumos Tribrid		YES1	S195	Up-regulated	Metformin(24h)/Control@SNU61-Log2FC	57_neww	Metformin
36781298		LIEDNEY(ph)TAR	Y426	> 0.75			0.932232	H	C	Differential	Metformin signaling in colorectal cancer cells		Fe-NTA	Orbitrap Fusion Lumos Tribrid		YES1	Y426	Up-regulated	Metformin(24h)/Control@SNU61-Log2FC	57_neww	Metformin
36781298		LIEDNEYT(ph)AR	T427	> 0.75			0.942252	H	C	Differential	Metformin signaling in colorectal cancer cells		Fe-NTA	Orbitrap Fusion Lumos Tribrid		YES1	T427	Up-regulated	Metformin(24h)/Control@SNU61-Log2FC	57_neww	Metformin
36781298		GAY(ph)SLS(ph)IR	Y194;S197	> 0.75			0.451889	H	C	Differential	Metformin signaling in colorectal cancer cells		Fe-NTA	Orbitrap Fusion Lumos Tribrid		YES1	S197	Up-regulated	Metformin(24h)/Control@SW48-Log2FC	58_neww	Metformin
36781298		GAYS(ph)LSIR	S195	> 0.75			1.80731	H	C	Differential	Metformin signaling in colorectal cancer cells		Fe-NTA	Orbitrap Fusion Lumos Tribrid		YES1	S195	Up-regulated	Metformin(24h)/Control@SW48-Log2FC	58_neww	Metformin
36781298		LIEDNEY(ph)TAR	Y426	> 0.75			0.914886	H	C	Differential	Metformin signaling in colorectal cancer cells		Fe-NTA	Orbitrap Fusion Lumos Tribrid		YES1	Y426	Up-regulated	Metformin(24h)/Control@SW48-Log2FC	58_neww	Metformin
36781298		LIEDNEYT(ph)AR	T427	> 0.75			0.904751	H	C	Differential	Metformin signaling in colorectal cancer cells		Fe-NTA	Orbitrap Fusion Lumos Tribrid		YES1	T427	Up-regulated	Metformin(24h)/Control@SW48-Log2FC	58_neww	Metformin
36781298		TTEDLS(ph)FK	S111	> 0.75			0.780401	H	C	Differential	Metformin signaling in colorectal cancer cells		Fe-NTA	Orbitrap Fusion Lumos Tribrid		YES1	S111	Up-regulated	Metformin(24h)/Control@SW48-Log2FC	58_neww	Metformin
36781298		GAY(ph)SLS(ph)IR	Y194;S197	> 0.75			-0.773128	H	C	Differential	Metformin signaling in colorectal cancer cells		Fe-NTA	Orbitrap Fusion Lumos Tribrid		YES1	S197	down-regulated	Metformin(24h)/Control@SW837-Log2FC	59_neww	Metformin
36781298		GAYS(ph)LSIR	S195	> 0.75			1.28937	H	C	Differential	Metformin signaling in colorectal cancer cells		Fe-NTA	Orbitrap Fusion Lumos Tribrid		YES1	S195	Up-regulated	Metformin(24h)/Control@SW837-Log2FC	59_neww	Metformin
36781298		LIEDNEY(ph)TAR	Y426	> 0.75			1.07595	H	C	Differential	Metformin signaling in colorectal cancer cells		Fe-NTA	Orbitrap Fusion Lumos Tribrid		YES1	Y426	Up-regulated	Metformin(24h)/Control@SW837-Log2FC	59_neww	Metformin
36781298		LIEDNEYT(ph)AR	T427	> 0.75			1.07482	H	C	Differential	Metformin signaling in colorectal cancer cells		Fe-NTA	Orbitrap Fusion Lumos Tribrid		YES1	T427	Up-regulated	Metformin(24h)/Control@SW837-Log2FC	59_neww	Metformin
36781298		GAY(ph)SLS(ph)IR	Y194;S197	> 0.75			-0.59751	H	C	Differential	Metformin signaling in colorectal cancer cells		Fe-NTA	Orbitrap Fusion Lumos Tribrid		YES1	S197	down-regulated	Metformin(24h)/Control@SW948-Log2FC	60_neww	Metformin
36781298		LIEDNEY(ph)TAR	Y426	> 0.75			1.65877	H	C	Differential	Metformin signaling in colorectal cancer cells		Fe-NTA	Orbitrap Fusion Lumos Tribrid		YES1	Y426	Up-regulated	Metformin(24h)/Control@SW948-Log2FC	60_neww	Metformin
36781298		LIEDNEYT(ph)AR	T427	> 0.75			1.65876	H	C	Differential	Metformin signaling in colorectal cancer cells		Fe-NTA	Orbitrap Fusion Lumos Tribrid		YES1	T427	Up-regulated	Metformin(24h)/Control@SW948-Log2FC	60_neww	Metformin
36781298		GAY(ph)SLS(ph)IR	Y194;S197	> 0.75			0.645716	H	C	Differential	Metformin signaling in colorectal cancer cells		Fe-NTA	Orbitrap Fusion Lumos Tribrid		YES1	S197	Up-regulated	Metformin(24h)/Control@T84-Log2FC	61_neww	Metformin
36781298		GAYS(ph)LSIR	S195	> 0.75			1.40059	H	C	Differential	Metformin signaling in colorectal cancer cells		Fe-NTA	Orbitrap Fusion Lumos Tribrid		YES1	S195	Up-regulated	Metformin(24h)/Control@T84-Log2FC	61_neww	Metformin
36781298		LIEDNEY(ph)TAR	Y426	> 0.75			1.9663	H	C	Differential	Metformin signaling in colorectal cancer cells		Fe-NTA	Orbitrap Fusion Lumos Tribrid		YES1	Y426	Up-regulated	Metformin(24h)/Control@T84-Log2FC	61_neww	Metformin
36781298		LIEDNEYT(ph)AR	T427	> 0.75			1.9734	H	C	Differential	Metformin signaling in colorectal cancer cells		Fe-NTA	Orbitrap Fusion Lumos Tribrid		YES1	T427	Up-regulated	Metformin(24h)/Control@T84-Log2FC	61_neww	Metformin
36781298		TTEDLS(ph)FK	S111	> 0.75			1.59482	H	C	Differential	Metformin signaling in colorectal cancer cells		Fe-NTA	Orbitrap Fusion Lumos Tribrid		YES1	S111	Up-regulated	Metformin(24h)/Control@T84-Log2FC	61_neww	Metformin
38216124	KIADFGLARLIEDNEYTARQGAKFPIKWTAP;KVADFGLARLIEDNEYTARQGAKFPIKWTAP		Y419	0.977799	0.0330994	1.98856		H	C	Differential	Oncogene-induced senescence (OIS) upon RasG12V activation	Label free	PloyMAC	Orbitrap Fusion Lumos Tribrid		YES1	Y426	Up-regulated	4-OHT(d4)/4-OHT(d0)@IMR90-ER:RasG12V-AvgFC	154_neww	4-OHT
36781298		GAY(ph)SLS(ph)IR	Y194;S197	> 0.75			0.69145	H	C	Differential	Metformin signaling in colorectal cancer cells		Fe-NTA	Orbitrap Fusion Lumos Tribrid		YES1	Y194	Up-regulated	Metformin(24h)/Control@C2bbe1-Log2FC	50_neww	Metformin
36781298		GAY(ph)SLS(ph)IR	Y194;S197	> 0.75			2.18182	H	C	Differential	Metformin signaling in colorectal cancer cells		Fe-NTA	Orbitrap Fusion Lumos Tribrid		YES1	Y194	Up-regulated	Metformin(24h)/Control@LOVO-Log2FC	53_neww	Metformin
36781298		GAY(ph)SLSIR	Y194	> 0.75			0.450226	H	C	Differential	Metformin signaling in colorectal cancer cells		Fe-NTA	Orbitrap Fusion Lumos Tribrid		YES1	Y194	Up-regulated	Metformin(24h)/Control@RKO-Log2FC	56_neww	Metformin
36781298		GAY(ph)SLS(ph)IR	Y194;S197	> 0.75			-1.03271	H	C	Differential	Metformin signaling in colorectal cancer cells		Fe-NTA	Orbitrap Fusion Lumos Tribrid		YES1	Y194	down-regulated	Metformin(24h)/Control@SNU61-Log2FC	57_neww	Metformin
36781298		GAY(ph)SLS(ph)IR	Y194;S197	> 0.75			0.451889	H	C	Differential	Metformin signaling in colorectal cancer cells		Fe-NTA	Orbitrap Fusion Lumos Tribrid		YES1	Y194	Up-regulated	Metformin(24h)/Control@SW48-Log2FC	58_neww	Metformin
36781298		GAY(ph)SLS(ph)IR	Y194;S197	> 0.75			-0.773128	H	C	Differential	Metformin signaling in colorectal cancer cells		Fe-NTA	Orbitrap Fusion Lumos Tribrid		YES1	Y194	down-regulated	Metformin(24h)/Control@SW837-Log2FC	59_neww	Metformin
36781298		GAY(ph)SLS(ph)IR	Y194;S197	> 0.75			-0.59751	H	C	Differential	Metformin signaling in colorectal cancer cells		Fe-NTA	Orbitrap Fusion Lumos Tribrid		YES1	Y194	down-regulated	Metformin(24h)/Control@SW948-Log2FC	60_neww	Metformin
36781298		GAY(ph)SLS(ph)IR	Y194;S197	> 0.75			0.645716	H	C	Differential	Metformin signaling in colorectal cancer cells		Fe-NTA	Orbitrap Fusion Lumos Tribrid		YES1	Y194	Up-regulated	Metformin(24h)/Control@T84-Log2FC	61_neww	Metformin
38216124	RGIFLVRESETTKGAYSLSIRDWDEIRGDNV;RGTFLIRESETTKGAYSLSIRDWDDMKGDHV		Y185	0.999351	0.0334067	5.21523		H	C	Differential	Oncogene-induced senescence (OIS) upon RasG12V activation	Label free	PloyMAC	Orbitrap Fusion Lumos Tribrid		YES1	Y194	Up-regulated	4-OHT(d2)/4-OHT(d0)@IMR90-ER:RasG12V-AvgFC	153_neww	4-OHT

## Sheet: Supplementary Table S4
Supplementary Table S4: List of phosphosites on other proteins that positively co-modulate with YES1 (Y426)
site1	site2	n_00	n_iddi_nd	n_uddu	n_iidd	n_iidd/n_iddi	n_iddi/n_iidd	p-Value	chi_square_pval	IIDD_PMID_confidence	IIDD_Code_confidence	SUM_II	SUM_DD	SUM_IIDD	exp_condition_IIDD_x	SUM_ID	SUM_DI	SUM_IDDI	exp_condition_IDDI_x	htp_downstream	htp_upstream	Exp_val_downstream	Exp_val_upstream	ochava_downstream	ochava_upstream	predictive_downstream	predictive_upstream	Proteins	ON_FUNCTION	ON_PROCESS	ON_PROT_INTERACT	ON_OTHER_INTERACT	pmid_IIDD	code_IIDD	Exp_cond_id_IIDD	pmid_count_IIDD	code_count_IIDD	pmid_IDDI	code_IDDI	Exp_cond_id_IDDI	pmid_count_IDDI	code_count_IDDI	kinase/phosphatase	Binary	complex	complex_number
YES1_Y426	LIMA1_S686	47	61	1	24	24	0.0416667	6.23335e-05	0.000508175	6	9	10	14	24	(IL-33 (240min)/Control)@THP-1 cells-Log2FC;(PMA(6h)/Untreated)@HUES 9 cells-AbsFC;(TGF-beta(10min)/Unstimulated)@HaCaT cell line-Log2FC;(TGF-beta(5min)/Unstimulated)@HaCaT cell line-Log2FC;4-OHT(d4)/4-OHT(d0)@IMR90-ER:RasG12V-AvgFC;Metformin(24h)/Control@LOVO-Log2FC;Metformin(24h)/Control@RKO-Log2FC;Metformin(24h)/Control@SNU61-Log2FC;Metformin(24h)/Control@SW48-Log2FC;Metformin(24h)/Control@SW9…		1	1	(PMA(24h)/Untreated)@HUES 9 cells-AbsFC	NO	NO	NO	NO	NO	NO	NO	NO						35011700,21406692,25056879,38216124,36781298,33727228,25159151	IL33,Phorbol myristate acetate,TGF-beta,4-OHT,Metformin,AZR3/H1975 cells,AZR4/H1975 cells,Nocodazole,Osimertinib+(AZR3/H1975),Osimertinib+(AZR4/H1975)	8_neww,Prat_32,Prat_160,Prat_174,154_neww,53_neww,56_neww,57_neww,58_neww,60_neww,Prat_600,Prat_604,3_neww,1_neww,Prat_203,Prat_618,Prat_622,Prat_162,Prat_164,Prat_168,Prat_170,Prat_172,Prat_173,51_neww	7	10	21406692	Phorbol myristate acetate	Prat_25	1	1		YES	YES	complex_20152;complex_43019;complex_48982;complex_140816;complex_149628;complex_199616
YES1_Y426	CASC3_S148	52	60	1	20	20	0.05	0.000133943	0.000849773	6	8	10	10	20	(Her2+ve/Her2-ve)@AU565+T47D cell-Log2FC;(Her2+ve/Her2-ve)@HCC1954+HCC1500 cell-Log2FC;(IL-33 (240min)/Control)@THP-1 cells-Log2FC;(PCB/DMSO)@Primary ALL-5 cells-Log2FC;(PCB+VCR/DMSO)@Primary ALL-5 cells-Log2FC;(PMA(6h)/Untreated)@HUES 9 cells-AbsFC;(TGF-beta(10min)/Unstimulated)@HaCaT cell line-Log2FC;Metformin(24h)/Control@RKO-Log2FC;Metformin(24h)/Control@SNU61-Log2FC;Metformin(24h)/Control@T8…		1	1	(IL-33 (15min)/Control)@THP-1 cells-Log2FC	NO	NO	NO	NO	NO	NO	NO	NO						28102081,35011700,34604676,21406692,25056879,36781298,25159151	Her2 Pos/Neg,IL33,Palbociclib,Palbociclib+Vincristine,Phorbol myristate acetate,TGF-beta,Metformin,EGF,Nocodazole	Prat_279,Prat_281,8_neww,Prat_798,Prat_796,Prat_32,Prat_160,56_neww,57_neww,61_neww,Prat_199,1_neww,Prat_203,Prat_25,Prat_162,Prat_164,Prat_168,Prat_170,Prat_173,51_neww	7	9	35011700	IL33	3_neww	1	1			YES	complex_73735
YES1_Y426	SLC9A1_S605	48	64	1	20	20	0.05	0.000379015	0.00210799	4	5	10	10	20	(TGF-beta(10min)/Unstimulated)@HaCaT cell line-Log2FC;(TGF-beta(5min)/Unstimulated)@HaCaT cell line-Log2FC;4-OHT(d4)/4-OHT(d0)@IMR90-ER:RasG12V-AvgFC;Metformin(24h)/Control@C2bbe1-Log2FC;Metformin(24h)/Control@RKO-Log2FC;Metformin(24h)/Control@SNU61-Log2FC;Metformin(24h)/Control@SW48-Log2FC;Metformin(24h)/Control@SW837-Log2FC;Metformin(24h)/Control@SW948-Log2FC;Metformin(24h)/Control@T84-Log2FC;(…	1		1	Metformin(24h)/Control@LOVO-Log2FC	NO	NO	NO	NO	NO	NO	NO	NO						25056879,38216124,36781298,25159151,35011700	TGF-beta,4-OHT,Metformin,EGF,IL33,Nocodazole	Prat_160,Prat_174,154_neww,50_neww,56_neww,57_neww,58_neww,59_neww,60_neww,61_neww,Prat_199,1_neww,Prat_203,Prat_162,Prat_164,Prat_168,Prat_170,Prat_172,Prat_173,51_neww	5	6	36781298	Metformin	53_neww	1	1			YES	complex_28663;complex_73735;complex_80116
YES1_Y426	SLC20A2_S256	47	65	1	20	20	0.05	0.000486565	0.00261304	6	6	9	11	20	(IL-33 (240min)/Control)@THP-1 cells-Log2FC;(TGF-beta(10min)/Unstimulated)@HaCaT cell line-Log2FC;(TGF-beta(5min)/Unstimulated)@HaCaT cell line-Log2FC;4-OHT(d4)/4-OHT(d0)@IMR90-ER:RasG12V-AvgFC;Metformin(24h)/Control@C2bbe1-Log2FC;Metformin(24h)/Control@RKO-Log2FC;Metformin(24h)/Control@SNU61-Log2FC;Metformin(24h)/Control@SW948-Log2FC;Metformin(24h)/Control@T84-Log2FC;(Caffeine(100µM)/Control)@He…	1		1	Metformin(24h)/Control@SW837-Log2FC	NO	NO	NO	NO	NO	NO	NO	NO						35011700,25056879,38216124,36781298,35688186,25159151,33727228	IL33,TGF-beta,4-OHT,Metformin,Caffeine,Nocodazole,Osimertinib+(AZR3/H1975)	8_neww,Prat_160,Prat_174,154_neww,50_neww,56_neww,57_neww,60_neww,61_neww,Prat_780,3_neww,1_neww,Prat_203,Prat_618,Prat_162,Prat_164,Prat_168,Prat_170,Prat_172,Prat_173	7	7	36781298	Metformin	59_neww	1	1			YES	complex_28663;complex_103666
YES1_Y426	LYN_Y397	59	55	0	19	19	0	4.45576e-06	7.66665e-05	9	12	10	9	19	(Afatinib+EGF(3min)/EGF(3min))@H3255 cells-AbsFC;(Afatinib+EGF(3min)/Serum starved)@H3255 cells-AbsFC;(Eto/DMSO)@HCT116 cells-Log2FC;(Eto+PPM1Di/DMSO)@HCT116 cells-Log2FC;(JPH203(15min)/DMSO)@KKU-213 cell line)-AbsFC;(LPA/HB-EGF)@A498 cell line-Log2FC;Metformin(24h)/Control@C2bbe1-Log2FC;Metformin(24h)/Control@LOVO-Log2FC;Metformin(24h)/Control@SW948-Log2FC;Metformin(24h)/Control@T84-Log2FC;(Dasa…					NO	NO	NO	NO	NO	NO	YES	YES	LYN_Y397	molecular association, regulation; enzymatic activity, induced	DNA repair, induced; carcinogenesis, induced; cell motility, induced; cell growth, induced; apoptosis, inhibited; signaling pathway regulation; cell growth, altered	STAT3(INDUCES); PAG(INDUCES)		28331001,36060052,36357940,20071362,36781298,25348954,35508387,29496907,35646067	Afatinib+EGF/EGF,Afatinib+EGF,Etoposide,Etoposide+PPM1Di,JPH203 (LAT1i),Lysophosphatidic acid/HB-EGF,Metformin,Dasatinib,ALK overexp,SRMS Overexp,Lysophosphatidic acid,STO-609 (CAMKKi)	Prat_873,Prat_874,Prat_838,Prat_841,Prat_860,Prat_5,50_neww,53_neww,60_neww,61_neww,Prat_1,rat_752,rat_756,rat_759,Prat_228,Prat_230,Prat_6,Prat_774,51_neww	9	12				0	0	kinase	YES	YES	complex_28663;complex_31621;complex_86242;complex_152477;complex_161334;complex_176400;complex_216574;complex_289068
YES1_Y426	TCOF1_S1410	49	65	0	19	19	0	6.87236e-05	0.000840631	7	9	14	5	19	(B56i_Mitosis/Untreated)@HeLa cells-Log2FC;(Eto/DMSO)@HCT116 cells-Log2FC;(Eto+PPM1Di/DMSO)@HCT116 cells-Log2FC;(Her2+ve/Her2-ve)@AU565+MDA-MB-231 cell-Log2FC;(Her2+ve/Her2-ve)@AU565+T47D cell-Log2FC;(Her2+ve/Her2-ve)@HCC1954+HCC1500 cell-Log2FC;(IL-33 (240min)/Control)@THP-1 cells-Log2FC;Metformin(24h)/Control@C2bbe1-Log2FC;Metformin(24h)/Control@LOVO-Log2FC;Metformin(24h)/Control@RKO-Log2FC;Met…					NO	NO	NO	NO	NO	NO	NO	NO						32400009,36060052,28102081,35011700,36781298,35691368,25159151	PP2A‐B56i_Mitosis,Etoposide,Etoposide+PPM1Di,Her2 Pos/Neg,IL33,Metformin,Caffeine,EGF,Nocodazole	Prat_424,Prat_838,Prat_841,Prat_277,Prat_279,Prat_281,8_neww,50_neww,53_neww,56_neww,57_neww,58_neww,59_neww,61_neww,Prat_814,Prat_199,1_neww,Prat_203,51_neww	7	9				0	0			YES	complex_31621;complex_149628
YES1_Y426	NAP1L4_S125	44	70	0	19	19	0	0.000235689	0.00231076	7	7	10	9	19	(Her2+ve/Her2-ve)@AU565+MDA-MB-231 cell-Log2FC;(Her2+ve/Her2-ve)@AU565+T47D cell-Log2FC;(Her2+ve/Her2-ve)@HCC1954+HCC1500 cell-Log2FC;(IL-33 (240min)/Control)@THP-1 cells-Log2FC;(TGF-beta(10min)/Unstimulated)@HaCaT cell line-Log2FC;(TGF-beta(5min)/Unstimulated)@HaCaT cell line-Log2FC;4-OHT(d4)/4-OHT(d0)@IMR90-ER:RasG12V-AvgFC;Metformin(24h)/Control@RKO-Log2FC;Metformin(24h)/Control@SW837-Log2FC;M…					NO	NO	NO	NO	NO	NO	NO	NO						28102081,35011700,25056879,38216124,36781298,36329028,25159151	Her2 Pos/Neg,IL33,TGF-beta,4-OHT,Metformin,GFP_FGF10/GFP_UT,Nocodazole	Prat_277,Prat_279,Prat_281,8_neww,Prat_160,Prat_174,154_neww,56_neww,59_neww,60_neww,Prat_851,3_neww,1_neww,Prat_203,Prat_164,Prat_168,Prat_170,Prat_172,Prat_173	7	7				0	0			YES	complex_60597;complex_73735
YES1_Y426	PRKCD_S645	52	61	1	19	19	0.0526316	0.000237124	0.00134677	3	3	10	9	19	(TGF-beta(10min)/Unstimulated)@HaCaT cell line-Log2FC;(TGF-beta(5min)/Unstimulated)@HaCaT cell line-Log2FC;4-OHT(d4)/4-OHT(d0)@IMR90-ER:RasG12V-AvgFC;Metformin(24h)/Control@C2bbe1-Log2FC;Metformin(24h)/Control@LOVO-Log2FC;Metformin(24h)/Control@RKO-Log2FC;Metformin(24h)/Control@SNU61-Log2FC;Metformin(24h)/Control@SW48-Log2FC;Metformin(24h)/Control@SW837-Log2FC;Metformin(24h)/Control@SW948-Log2FC;…		1	1	(LPA/serum starved)@A498 cell line-Log2FC	NO	NO	NO	NO	NO	NO	NO	NO	PRKCD_S645	sumoylation; intracellular localization	carcinogenesis, induced			25056879,38216124,36781298,35011700	TGF-beta,4-OHT,Metformin,IL33	Prat_160,Prat_174,154_neww,50_neww,53_neww,56_neww,57_neww,58_neww,59_neww,60_neww,3_neww,1_neww,Prat_162,Prat_164,Prat_168,Prat_170,Prat_172,Prat_173,51_neww	4	4	20071362	Lysophosphatidic acid	Prat_6	1	1	kinase
YES1_Y426	LARP1_S627	47	66	1	19	19	0.0526316	0.000796569	0.00387343	7	8	11	8	19	(Her2+ve/Her2-ve)@AU565+MDA-MB-231 cell-Log2FC;(Her2+ve/Her2-ve)@AU565+T47D cell-Log2FC;(Her2+ve/Her2-ve)@HCC1954+HCC1500 cell-Log2FC;(IL-33 (240min)/Control)@THP-1 cells-Log2FC;4-OHT(d4)/4-OHT(d0)@IMR90-ER:RasG12V-AvgFC;Metformin(24h)/Control@LOVO-Log2FC;Metformin(24h)/Control@SNU61-Log2FC;Metformin(24h)/Control@SW48-Log2FC;Metformin(24h)/Control@SW837-Log2FC;Metformin(24h)/Control@SW948-Log2FC;…	1		1	Metformin(24h)/Control@RKO-Log2FC	NO	NO	NO	NO	NO	NO	NO	NO						28102081,35011700,38216124,36781298,33727228,35688186,25159151,36329028	Her2 Pos/Neg,IL33,4-OHT,Metformin,AZR3/H1975 cells,Caffeine,EGF,GFP_FGF10/GFP_UT,Nocodazole	Prat_277,Prat_279,Prat_281,8_neww,154_neww,53_neww,57_neww,58_neww,59_neww,60_neww,61_neww,Prat_600,Prat_780,Prat_199,Prat_851,3_neww,1_neww,Prat_203,51_neww	8	9	36781298	Metformin	56_neww	1	1			YES	complex_149628
YES1_Y426	FCHO2_S403	49	66	0	18	18	0	0.000119746	0.00127295	6	7	12	6	18	(Her2+ve/Her2-ve)@AU565+T47D cell-Log2FC;(Her2+ve/Her2-ve)@HCC1954+HCC1500 cell-Log2FC;(IL-33 (240min)/Control)@THP-1 cells-Log2FC;(LPA/HB-EGF)@A498 cell line-Log2FC;(PMA(6h)/Untreated)@HUES 9 cells-AbsFC;Metformin(24h)/Control@C2bbe1-Log2FC;Metformin(24h)/Control@LOVO-Log2FC;Metformin(24h)/Control@RKO-Log2FC;Metformin(24h)/Control@SW48-Log2FC;Metformin(24h)/Control@SW837-Log2FC;Metformin(24h)/Co…					NO	NO	NO	NO	NO	NO	NO	NO						28102081,35011700,20071362,21406692,36781298,25159151	Her2 Pos/Neg,IL33,Lysophosphatidic acid/HB-EGF,Phorbol myristate acetate,Metformin,Lysophosphatidic acid,Nocodazole	Prat_279,Prat_281,8_neww,Prat_5,Prat_32,50_neww,53_neww,56_neww,58_neww,59_neww,60_neww,61_neww,3_neww,1_neww,Prat_6,Prat_203,Prat_25,51_neww	6	7				0	0			YES	complex_103666;complex_115792;complex_149628
YES1_Y426	SPEN_T1826	57	57	1	18	18	0.0555556	0.00012134	0.000696949	3	3	10	8	18	(IL-33 (240min)/Control)@THP-1 cells-Log2FC;(TGF-beta(10min)/Unstimulated)@HaCaT cell line-Log2FC;(TGF-beta(5min)/Unstimulated)@HaCaT cell line-Log2FC;Metformin(24h)/Control@C2bbe1-Log2FC;Metformin(24h)/Control@LOVO-Log2FC;Metformin(24h)/Control@RKO-Log2FC;Metformin(24h)/Control@SNU61-Log2FC;Metformin(24h)/Control@SW48-Log2FC;Metformin(24h)/Control@SW837-Log2FC;Metformin(24h)/Control@T84-Log2FC;(…		1	1	Metformin(24h)/Control@COLO205-Log2FC	NO	NO	NO	NO	NO	NO	NO	NO						35011700,25056879,36781298,25159151	IL33,TGF-beta,Metformin,EGF	8_neww,Prat_160,Prat_174,50_neww,53_neww,56_neww,57_neww,58_neww,59_neww,61_neww,Prat_199,1_neww,Prat_162,Prat_164,Prat_168,Prat_170,Prat_172,Prat_173	4	4	36781298	Metformin	51_neww	1	1			YES	complex_73735;complex_80116
YES1_Y426	PEBP1_S52	52	62	1	18	18	0.0555556	0.000415777	0.0021195	7	8	11	7	18	(Centrinone+FLAG-G95R PLK4/DMSO)@U2OS cell line-Log2FC;(PMA(6h)/Untreated)@HUES 9 cells-AbsFC;4-OHT(d4)/4-OHT(d0)@IMR90-ER:RasG12V-AvgFC;Metformin(24h)/Control@C2bbe1-Log2FC;Metformin(24h)/Control@LOVO-Log2FC;Metformin(24h)/Control@RKO-Log2FC;Metformin(24h)/Control@SNU61-Log2FC;Metformin(24h)/Control@SW48-Log2FC;Metformin(24h)/Control@SW837-Log2FC;Metformin(24h)/Control@SW948-Log2FC;Metformin(24h…		1	1	(GFP_FGF10/GFP_UT)@HeLa cell line-Log2FC	NO	NO	NO	NO	NO	NO	NO	NO						32501498,21406692,38216124,36781298,35688186,25159151,35011700,33727228	Centrinone+FLAG-G95R PLK4,Phorbol myristate acetate,4-OHT,Metformin,Caffeine,EGF,IL33,Osimertinib+(AZR3/H1975),Osimertinib+(AZR4/H1975)	Prat_430,Prat_32,154_neww,50_neww,53_neww,56_neww,57_neww,58_neww,59_neww,60_neww,61_neww,Prat_780,Prat_199,3_neww,1_neww,Prat_618,Prat_622,Prat_25	8	9	36329028	GFP_FGF10/GFP_UT	Prat_851	1	1
YES1_Y426	TP53BP1_S580	51	63	1	18	18	0.0555556	0.00052557	0.00260726	5	5	10	8	18	(Eto+PPM1Di/DMSO)@HCT116 cells-Log2FC;(IL-33 (240min)/Control)@THP-1 cells-Log2FC;(TGF-beta(10min)/Unstimulated)@HaCaT cell line-Log2FC;(TGF-beta(5min)/Unstimulated)@HaCaT cell line-Log2FC;4-OHT(d4)/4-OHT(d0)@IMR90-ER:RasG12V-AvgFC;Metformin(24h)/Control@C2bbe1-Log2FC;Metformin(24h)/Control@LOVO-Log2FC;Metformin(24h)/Control@SNU61-Log2FC;Metformin(24h)/Control@SW837-Log2FC;Metformin(24h)/Control@…		1	1	(AZR3 cell line/H1975 cell line Exp1)-AbsFC	NO	NO	NO	NO	NO	NO	NO	NO						36060052,35011700,25056879,38216124,36781298,36329028	Etoposide+PPM1Di,IL33,TGF-beta,4-OHT,Metformin,GFP_FGF10/GFP_UT	Prat_841,8_neww,Prat_160,Prat_174,154_neww,50_neww,53_neww,57_neww,59_neww,60_neww,Prat_851,1_neww,Prat_162,Prat_164,Prat_168,Prat_170,Prat_172,Prat_173	6	6	33727228	AZR3/H1975 cells	Prat_600	1	1			YES	complex_31621
YES1_Y426	UBA1_S810	56	60	0	17	17	0	3.9806e-05	0.000461704	4	5	8	9	17	(IL-33 (240min)/Control)@THP-1 cells-Log2FC;(TGF-beta(10min)/Unstimulated)@HaCaT cell line-Log2FC;(TGF-beta(5min)/Unstimulated)@HaCaT cell line-Log2FC;Metformin(24h)/Control@C2bbe1-Log2FC;Metformin(24h)/Control@SW48-Log2FC;Metformin(24h)/Control@SW837-Log2FC;Metformin(24h)/Control@SW948-Log2FC;Metformin(24h)/Control@T84-Log2FC;(EGF(15min)/Untreated)@HeLa cells-Log2FC (calc);(IL-33 (5min)/Control)…					NO	NO	NO	NO	NO	NO	NO	NO						35011700,25056879,36781298,25159151	IL33,TGF-beta,Metformin,EGF,Nocodazole	8_neww,Prat_160,Prat_174,50_neww,58_neww,59_neww,60_neww,61_neww,Prat_199,1_neww,Prat_203,Prat_162,Prat_164,Prat_168,Prat_170,Prat_172,Prat_173	4	5				0	0			YES	complex_31621
YES1_Y426	DIP2B_T283	55	61	0	17	17	0	5.08995e-05	0.00057401	3	3	10	7	17	(IL-33 (240min)/Control)@THP-1 cells-Log2FC;(TGF-beta(5min)/Unstimulated)@HaCaT cell line-Log2FC;Metformin(24h)/Control@C2bbe1-Log2FC;Metformin(24h)/Control@LOVO-Log2FC;Metformin(24h)/Control@RKO-Log2FC;Metformin(24h)/Control@SNU61-Log2FC;Metformin(24h)/Control@SW48-Log2FC;Metformin(24h)/Control@SW837-Log2FC;Metformin(24h)/Control@SW948-Log2FC;Metformin(24h)/Control@T84-Log2FC;(IL-33 (15min)/Cont…					NO	NO	NO	NO	NO	NO	NO	NO						35011700,25056879,36781298	IL33,TGF-beta,Metformin	8_neww,Prat_174,50_neww,53_neww,56_neww,57_neww,58_neww,59_neww,60_neww,61_neww,3_neww,1_neww,Prat_162,Prat_164,Prat_168,Prat_170,Prat_173	3	3				0	0
YES1_Y426	HOMER3_S256	54	62	0	17	17	0	6.48558e-05	0.000710007	6	9	7	10	17	(Her2+ve/Her2-ve)@AU565+T47D cell-Log2FC;(Her2+ve/Her2-ve)@HCC1954+HCC1500 cell-Log2FC;(TGF-beta(10min)/Unstimulated)@HaCaT cell line-Log2FC;(TGF-beta(5min)/Unstimulated)@HaCaT cell line-Log2FC;4-OHT(d4)/4-OHT(d0)@IMR90-ER:RasG12V-AvgFC;Metformin(24h)/Control@LOVO-Log2FC;Metformin(24h)/Control@RKO-Log2FC;(AZR3 cell line/H1975 cell line Exp1)-AbsFC;(AZR4 cell line/H1975 cell line Exp1)-AbsFC;(Caff…					NO	NO	NO	NO	NO	NO	NO	NO						28102081,25056879,38216124,36781298,33727228,35688186	Her2 Pos/Neg,TGF-beta,4-OHT,Metformin,AZR3/H1975 cells,AZR4/H1975 cells,Caffeine,Osimertinib+(AZR3/H1975),Osimertinib+(AZR4/H1975)	Prat_279,Prat_281,Prat_160,Prat_174,154_neww,53_neww,56_neww,Prat_600,Prat_604,Prat_780,Prat_618,Prat_622,Prat_162,Prat_164,Prat_168,Prat_170,Prat_173	6	9				0	0			YES	complex_73735;complex_80116
YES1_Y426	TCP1_S544	53	63	0	17	17	0	8.23566e-05	0.000873938	6	7	12	5	17	(Her2+ve/Her2-ve)@AU565+MDA-MB-231 cell-Log2FC;(Her2+ve/Her2-ve)@AU565+T47D cell-Log2FC;(Her2+ve/Her2-ve)@HCC1954+HCC1500 cell-Log2FC;(IL-33 (240min)/Control)@THP-1 cells-Log2FC;Metformin(24h)/Control@C2bbe1-Log2FC;Metformin(24h)/Control@LOVO-Log2FC;Metformin(24h)/Control@RKO-Log2FC;Metformin(24h)/Control@SNU61-Log2FC;Metformin(24h)/Control@SW48-Log2FC;Metformin(24h)/Control@SW837-Log2FC;Metformi…					NO	NO	NO	NO	NO	NO	NO	NO						28102081,35011700,36781298,35688186,25159151,36329028	Her2 Pos/Neg,IL33,Metformin,Caffeine,EGF,GFP_FGF10/GFP_UT,Nocodazole	Prat_277,Prat_279,Prat_281,8_neww,50_neww,53_neww,56_neww,57_neww,58_neww,59_neww,60_neww,61_neww,Prat_780,Prat_199,Prat_851,1_neww,Prat_203	6	7				0	0		YES	YES	complex_20152;complex_20812;complex_30283;complex_43019;complex_48982;complex_95809;complex_140816;complex_181983;complex_190737;complex_207759
YES1_Y426	SAFB2_S207	52	64	0	17	17	0	0.000104233	0.00107067	4	4	10	7	17	(B56i_Mitosis/Untreated)@HeLa cells-Log2FC;(IL-33 (240min)/Control)@THP-1 cells-Log2FC;(TGF-beta(5min)/Unstimulated)@HaCaT cell line-Log2FC;Metformin(24h)/Control@C2bbe1-Log2FC;Metformin(24h)/Control@LOVO-Log2FC;Metformin(24h)/Control@RKO-Log2FC;Metformin(24h)/Control@SNU61-Log2FC;Metformin(24h)/Control@SW48-Log2FC;Metformin(24h)/Control@SW837-Log2FC;Metformin(24h)/Control@T84-Log2FC;(IL-33 (15mi…					NO	NO	NO	NO	NO	NO	NO	NO						32400009,35011700,25056879,36781298	PP2A‐B56i_Mitosis,IL33,TGF-beta,Metformin	Prat_424,8_neww,Prat_174,50_neww,53_neww,56_neww,57_neww,58_neww,59_neww,61_neww,3_neww,1_neww,Prat_164,Prat_168,Prat_170,Prat_172,Prat_173	4	4				0	0
YES1_Y426	VIPAS39_S121	47	69	0	17	17	0	0.000323	0.0027703	6	9	10	7	17	(Eto+PPM1Di/DMSO)@HCT116 cells-Log2FC;4-OHT(d4)/4-OHT(d0)@IMR90-ER:RasG12V-AvgFC;Metformin(24h)/Control@C2bbe1-Log2FC;Metformin(24h)/Control@LOVO-Log2FC;Metformin(24h)/Control@RKO-Log2FC;Metformin(24h)/Control@SNU61-Log2FC;Metformin(24h)/Control@SW48-Log2FC;Metformin(24h)/Control@SW837-Log2FC;Metformin(24h)/Control@SW948-Log2FC;Metformin(24h)/Control@T84-Log2FC;(AZR3 cell line/H1975 cell line Exp…					NO	NO	NO	NO	NO	NO	NO	NO						36060052,38216124,36781298,33727228,35688186,35011700	Etoposide+PPM1Di,4-OHT,Metformin,AZR3/H1975 cells,AZR4/H1975 cells,Caffeine,IL33,Osimertinib+(AZR3/H1975),Osimertinib+(AZR4/H1975)	Prat_841,154_neww,50_neww,53_neww,56_neww,57_neww,58_neww,59_neww,60_neww,61_neww,Prat_600,Prat_604,Prat_780,1_neww,Prat_618,Prat_622,51_neww	6	9				0	0
YES1_Y426	NELFE_S251	53	62	1	17	17	0.0588235	0.000578112	0.00271776	4	5	14	3	17	(Her2+ve/Her2-ve)@AU565+T47D cell-Log2FC;(Her2+ve/Her2-ve)@HCC1954+HCC1500 cell-Log2FC;(IL-33 (240min)/Control)@THP-1 cells-Log2FC;(PCB/DMSO)@Primary ALL-5 cells-Log2FC;(PCB+VCR/DMSO)@Primary ALL-5 cells-Log2FC;(PMA(6h)/Untreated)@HUES 9 cells-AbsFC;Metformin(24h)/Control@C2bbe1-Log2FC;Metformin(24h)/Control@LOVO-Log2FC;Metformin(24h)/Control@RKO-Log2FC;Metformin(24h)/Control@SNU61-Log2FC;Metform…		1	1	(PMA(24h)/Untreated)@HUES 9 cells-AbsFC	NO	NO	NO	NO	NO	NO	NO	NO	NELFE_S251	molecular association, regulation	transcription, induced	14-3-3 epsilon(INDUCES)		28102081,35011700,34604676,21406692,36781298	Her2 Pos/Neg,IL33,Palbociclib,Palbociclib+Vincristine,Phorbol myristate acetate,Metformin	Prat_279,Prat_281,8_neww,Prat_798,Prat_796,Prat_32,50_neww,53_neww,56_neww,57_neww,58_neww,59_neww,60_neww,61_neww,3_neww,1_neww,51_neww	5	6	21406692	Phorbol myristate acetate	Prat_25	1	1
YES1_Y426	ATG16L1_S287	42	74	0	17	17	0	0.000932469	0.00652845	5	7	11	6	17	(Her2+ve/Her2-ve)@AU565+MDA-MB-231 cell-Log2FC;(Her2+ve/Her2-ve)@AU565+T47D cell-Log2FC;(Her2+ve/Her2-ve)@HCC1954+HCC1500 cell-Log2FC;(IL-33 (240min)/Control)@THP-1 cells-Log2FC;Metformin(24h)/Control@C2bbe1-Log2FC;Metformin(24h)/Control@RKO-Log2FC;Metformin(24h)/Control@SNU61-Log2FC;Metformin(24h)/Control@SW48-Log2FC;Metformin(24h)/Control@SW837-Log2FC;Metformin(24h)/Control@SW948-Log2FC;Metform…					NO	NO	NO	NO	NO	NO	NO	NO						28102081,35011700,36781298,33727228,35688186	Her2 Pos/Neg,IL33,Metformin,AZR3/H1975 cells,AZR4/H1975 cells,Caffeine,Osimertinib+(AZR3/H1975)	Prat_277,Prat_279,Prat_281,8_neww,50_neww,56_neww,57_neww,58_neww,59_neww,60_neww,61_neww,Prat_600,Prat_604,Prat_780,3_neww,1_neww,Prat_618	5	7				0	0
YES1_Y426	SLK_S571	50	67	0	16	16	0	0.000288768	0.0024059	5	6	5	11	16	(TGF-beta(10min)/Unstimulated)@HaCaT cell line-Log2FC;(TGF-beta(5min)/Unstimulated)@HaCaT cell line-Log2FC;Metformin(24h)/Control@C2bbe1-Log2FC;Metformin(24h)/Control@SW48-Log2FC;Metformin(24h)/Control@SW948-Log2FC;(AZR3 cell line/H1975 cell line Exp1)-AbsFC;(EGF(15min)/Untreated)@HeLa cells-Log2FC (calc);(IL-33 (15min)/Control)@THP-1 cells-Log2FC;(IL-33 (5min)/Control)@THP-1 cells-Log2FC;(Nocoda…					NO	NO	NO	NO	NO	NO	NO	NO						25056879,36781298,33727228,25159151,35011700	TGF-beta,Metformin,AZR3/H1975 cells,EGF,IL33,Nocodazole	Prat_160,Prat_174,50_neww,58_neww,60_neww,Prat_600,Prat_199,3_neww,1_neww,Prat_203,Prat_162,Prat_164,Prat_168,Prat_170,Prat_173,51_neww	5	6				0	0	kinase		YES	complex_31621
YES1_Y426	ARHGEF16_S208	58	58	1	16	16	0.0625	0.000340645	0.00158839	5	6	12	4	16	(B56i_Mitosis/Untreated)@HeLa cells-Log2FC;(Her2+ve/Her2-ve)@AU565+T47D cell-Log2FC;(Her2+ve/Her2-ve)@HCC1954+HCC1500 cell-Log2FC;(PMA(6h)/Untreated)@HUES 9 cells-AbsFC;Metformin(24h)/Control@C2bbe1-Log2FC;Metformin(24h)/Control@LOVO-Log2FC;Metformin(24h)/Control@RKO-Log2FC;Metformin(24h)/Control@SNU61-Log2FC;Metformin(24h)/Control@SW48-Log2FC;Metformin(24h)/Control@SW837-Log2FC;Metformin(24h)/Co…		1	1	Metformin(24h)/Control@COLO205-Log2FC	NO	NO	NO	NO	NO	NO	NO	NO						32400009,28102081,21406692,36781298,35688186,25159151	PP2A‐B56i_Mitosis,Her2 Pos/Neg,Phorbol myristate acetate,Metformin,Caffeine,EGF,Nocodazole	Prat_424,Prat_279,Prat_281,Prat_32,50_neww,53_neww,56_neww,57_neww,58_neww,59_neww,60_neww,61_neww,Prat_780,Prat_199,Prat_203,Prat_25	6	7	36781298	Metformin	51_neww	1	1
YES1_Y426	PATJ_S645	55	61	1	16	16	0.0625	0.000661041	0.00291992	3	5	10	6	16	(Her2+ve/Her2-ve)@AU565+T47D cell-Log2FC;(Her2+ve/Her2-ve)@HCC1954+HCC1500 cell-Log2FC;(IL-33 (240min)/Control)@THP-1 cells-Log2FC;Metformin(24h)/Control@C2bbe1-Log2FC;Metformin(24h)/Control@LOVO-Log2FC;Metformin(24h)/Control@RKO-Log2FC;Metformin(24h)/Control@SNU61-Log2FC;Metformin(24h)/Control@SW837-Log2FC;Metformin(24h)/Control@SW948-Log2FC;Metformin(24h)/Control@T84-Log2FC;(AZR3 cell line/H197…	1		1	Metformin(24h)/Control@SW48-Log2FC	NO	NO	NO	NO	NO	NO	NO	NO						28102081,35011700,36781298,33727228	Her2 Pos/Neg,IL33,Metformin,AZR3/H1975 cells,Osimertinib+(AZR3/H1975),Osimertinib+(AZR4/H1975)	Prat_279,Prat_281,8_neww,50_neww,53_neww,56_neww,57_neww,59_neww,60_neww,61_neww,Prat_600,3_neww,1_neww,Prat_618,Prat_622,51_neww	4	6	36781298	Metformin	58_neww	1	1			YES	complex_73735;complex_80116
YES1_Y426	TBC1D5_S522	55	61	1	16	16	0.0625	0.000661041	0.00291992	4	5	10	6	16	(Her2+ve/Her2-ve)@AU565+T47D cell-Log2FC;(Her2+ve/Her2-ve)@HCC1954+HCC1500 cell-Log2FC;(IL-33 (240min)/Control)@THP-1 cells-Log2FC;Metformin(24h)/Control@C2bbe1-Log2FC;Metformin(24h)/Control@LOVO-Log2FC;Metformin(24h)/Control@RKO-Log2FC;Metformin(24h)/Control@SNU61-Log2FC;Metformin(24h)/Control@SW48-Log2FC;Metformin(24h)/Control@SW948-Log2FC;Metformin(24h)/Control@T84-Log2FC;(Caffeine(100µM)/Cont…		1	1	(Osimertinib+AZR3 cell line/Osimertinib+H1975 cell line Exp1)-AbsFC	NO	NO	NO	NO	NO	NO	NO	NO						28102081,35011700,36781298,35688186,25159151	Her2 Pos/Neg,IL33,Metformin,Caffeine,EGF,Nocodazole	Prat_279,Prat_281,8_neww,50_neww,53_neww,56_neww,57_neww,58_neww,60_neww,61_neww,Prat_780,Prat_199,3_neww,1_neww,Prat_203,51_neww	5	6	33727228	Osimertinib+(AZR3/H1975)	Prat_618	1	1			YES	complex_28663
YES1_Y426	AKAP1_S107	55	61	1	16	16	0.0625	0.000661041	0.00291992	4	4	13	3	16	(B56i_G1S(15min)/Untreated)@HeLa cells-Log2FC;(Her2+ve/Her2-ve)@AU565+MDA-MB-231 cell-Log2FC;(Her2+ve/Her2-ve)@AU565+T47D cell-Log2FC;(Her2+ve/Her2-ve)@HCC1954+HCC1500 cell-Log2FC;(IL-33 (240min)/Control)@THP-1 cells-Log2FC;Metformin(24h)/Control@C2bbe1-Log2FC;Metformin(24h)/Control@LOVO-Log2FC;Metformin(24h)/Control@RKO-Log2FC;Metformin(24h)/Control@SNU61-Log2FC;Metformin(24h)/Control@SW48-Log2F…		1	1	(Nocodazole/Untreated)@HeLa cells TiO2-Log2FC (calc)	NO	NO	NO	NO	NO	NO	NO	NO						32400009,28102081,35011700,36781298,35688186	PP2A‐B56i_G1S,Her2 Pos/Neg,IL33,Metformin,Caffeine	Prat_423,Prat_277,Prat_279,Prat_281,8_neww,50_neww,53_neww,56_neww,57_neww,58_neww,59_neww,60_neww,61_neww,Prat_780,1_neww,51_neww	5	5	25159151	Nocodazole	Prat_203	1	1			YES	complex_73735;complex_80116
YES1_Y426	EPB41L1_S870	53	63	1	16	16	0.0625	0.0010099	0.00427857	5	6	8	8	16	(Her2+ve/Her2-ve)@AU565+T47D cell-Log2FC;(Her2+ve/Her2-ve)@HCC1954+HCC1500 cell-Log2FC;(PCB+VCR/DMSO)@Primary ALL-5 cells-Log2FC;(TGF-beta(10min)/Unstimulated)@HaCaT cell line-Log2FC;(TGF-beta(5min)/Unstimulated)@HaCaT cell line-Log2FC;Metformin(24h)/Control@SNU61-Log2FC;Metformin(24h)/Control@SW948-Log2FC;Metformin(24h)/Control@T84-Log2FC;(EGF(15min)/Untreated)@HeLa cells-Log2FC (calc);(Nocodazo…		1	1	Metformin(24h)/Control@COLO205-Log2FC	NO	NO	NO	NO	NO	NO	NO	NO						28102081,34604676,25056879,36781298,25159151,33727228	Her2 Pos/Neg,Palbociclib+Vincristine,TGF-beta,Metformin,EGF,Nocodazole,Osimertinib+(AZR3/H1975)	Prat_279,Prat_281,Prat_796,Prat_160,Prat_174,57_neww,60_neww,61_neww,Prat_199,Prat_203,Prat_618,Prat_162,Prat_164,Prat_168,Prat_170,Prat_173	6	7	36781298	Metformin	51_neww	1	1			YES	complex_28663;complex_73735;complex_80116;complex_149628;complex_180986
YES1_Y426	ARMC10_S45	53	63	1	16	16	0.0625	0.0010099	0.00427857	4	5	11	5	16	(IL-33 (240min)/Control)@THP-1 cells-Log2FC;(LPA/HB-EGF)@A498 cell line-Log2FC;(PMA(6h)/Untreated)@HUES 9 cells-AbsFC;Metformin(24h)/Control@C2bbe1-Log2FC;Metformin(24h)/Control@LOVO-Log2FC;Metformin(24h)/Control@RKO-Log2FC;Metformin(24h)/Control@SNU61-Log2FC;Metformin(24h)/Control@SW48-Log2FC;Metformin(24h)/Control@SW837-Log2FC;Metformin(24h)/Control@SW948-Log2FC;Metformin(24h)/Control@T84-Log2F…		1	1	(LPA/serum starved)@A498 cell line-Log2FC	NO	NO	NO	NO	NO	NO	NO	NO	ARMC10_S45	activity, induced	autophagy, induced			35011700,20071362,21406692,36781298,25159151	IL33,Lysophosphatidic acid/HB-EGF,Phorbol myristate acetate,Metformin,EGF,Nocodazole	8_neww,Prat_5,Prat_32,50_neww,53_neww,56_neww,57_neww,58_neww,59_neww,60_neww,61_neww,Prat_199,1_neww,Prat_203,Prat_25,51_neww	5	6	20071362	Lysophosphatidic acid	Prat_6	1	1
YES1_Y426	CDK17_S137	51	65	1	16	16	0.0625	0.0015218	0.0061615	4	6	11	5	16	(B56i_G1S(15min)/Untreated)@HeLa cells-Log2FC;(B56i_Mitosis/Untreated)@HeLa cells-Log2FC;(LPA/HB-EGF)@A498 cell line-Log2FC;(PMA(6h)/Untreated)@HUES 9 cells-AbsFC;Metformin(24h)/Control@C2bbe1-Log2FC;Metformin(24h)/Control@LOVO-Log2FC;Metformin(24h)/Control@RKO-Log2FC;Metformin(24h)/Control@SNU61-Log2FC;Metformin(24h)/Control@SW48-Log2FC;Metformin(24h)/Control@SW948-Log2FC;Metformin(24h)/Control@…		1	1	(Nocodazole/Untreated)@HeLa cells TiO2-Log2FC (calc)	NO	NO	NO	NO	NO	NO	NO	NO						32400009,20071362,21406692,36781298,35011700	PP2A‐B56i_G1S,PP2A‐B56i_Mitosis,Lysophosphatidic acid/HB-EGF,Phorbol myristate acetate,Metformin,IL33,Lysophosphatidic acid	Prat_423,Prat_424,Prat_5,Prat_32,50_neww,53_neww,56_neww,57_neww,58_neww,60_neww,61_neww,3_neww,1_neww,Prat_6,Prat_25,51_neww	5	7	25159151	Nocodazole	Prat_203	1	1	kinase
YES1_Y426	LMO7_S246	51	65	1	16	16	0.0625	0.0015218	0.0061615	3	3	7	9	16	(IL-33 (240min)/Control)@THP-1 cells-Log2FC;(TGF-beta(10min)/Unstimulated)@HaCaT cell line-Log2FC;Metformin(24h)/Control@C2bbe1-Log2FC;Metformin(24h)/Control@RKO-Log2FC;Metformin(24h)/Control@SNU61-Log2FC;Metformin(24h)/Control@SW48-Log2FC;Metformin(24h)/Control@SW948-Log2FC;(Caffeine(100µM)/Control)@HepG2 cells-Log2FC;(IL-33 (5min)/Control)@THP-1 cells-Log2FC;(TGF-beta(15min)/TGF-beta(10min))@Ha…		1	1	(GFP_FGF10/GFP_UT)@HeLa cell line-Log2FC	NO	NO	NO	NO	NO	NO	NO	NO						35011700,25056879,36781298,35688186	IL33,TGF-beta,Metformin,Caffeine	8_neww,Prat_160,50_neww,56_neww,57_neww,58_neww,60_neww,Prat_780,1_neww,Prat_162,Prat_164,Prat_168,Prat_170,Prat_172,Prat_173,51_neww	4	4	36329028	GFP_FGF10/GFP_UT	Prat_851	1	1			YES	complex_20152;complex_43019;complex_48982;complex_140816;complex_149628;complex_199616
YES1_Y426	AFDN_S216	51	65	1	16	16	0.0625	0.0015218	0.0061615	6	10	7	9	16	(B56i_G1S(15min)/Untreated)@HeLa cells-Log2FC;(Her2+ve/Her2-ve)@AU565+T47D cell-Log2FC;(Her2+ve/Her2-ve)@HCC1954+HCC1500 cell-Log2FC;Metformin(24h)/Control@LOVO-Log2FC;Metformin(24h)/Control@RKO-Log2FC;Metformin(24h)/Control@SNU61-Log2FC;Metformin(24h)/Control@SW48-Log2FC;(AZR3 cell line/H1975 cell line Exp1)-AbsFC;(AZR4 cell line/H1975 cell line Exp1)-AbsFC;(Caffeine(100µM)/Control)@HepG2 cells-…	1		1	(IL-33 (240min)/Control)@THP-1 cells-Log2FC	NO	NO	NO	NO	NO	NO	NO	NO						32400009,28102081,36781298,33727228,35688186,25159151,35011700	PP2A‐B56i_G1S,Her2 Pos/Neg,Metformin,AZR3/H1975 cells,AZR4/H1975 cells,Caffeine,EGF,IL33,Nocodazole,Osimertinib+(AZR3/H1975),Osimertinib+(AZR4/H1975)	Prat_423,Prat_279,Prat_281,53_neww,56_neww,57_neww,58_neww,Prat_600,Prat_604,Prat_780,Prat_199,3_neww,1_neww,Prat_203,Prat_618,Prat_622	7	11	35011700	IL33	8_neww	1	1		YES	YES	complex_73735;complex_80116
YES1_Y426	MED13_S890	49	67	1	16	16	0.0625	0.00226325	0.0087318	5	6	6	10	16	(TGF-beta(5min)/Unstimulated)@HaCaT cell line-Log2FC;4-OHT(d4)/4-OHT(d0)@IMR90-ER:RasG12V-AvgFC;Metformin(24h)/Control@C2bbe1-Log2FC;Metformin(24h)/Control@SNU61-Log2FC;Metformin(24h)/Control@SW837-Log2FC;Metformin(24h)/Control@SW948-Log2FC;(AZR3 cell line/H1975 cell line Exp1)-AbsFC;(AZR4 cell line/H1975 cell line Exp1)-AbsFC;(IL-33 (15min)/Control)@THP-1 cells-Log2FC;(IL-33 (5min)/Control)@THP-…	1		1	Metformin(24h)/Control@SW48-Log2FC	NO	NO	NO	NO	NO	NO	NO	NO						25056879,38216124,36781298,33727228,35011700,25159151	TGF-beta,4-OHT,Metformin,AZR3/H1975 cells,AZR4/H1975 cells,IL33,Nocodazole	Prat_174,154_neww,50_neww,57_neww,59_neww,60_neww,Prat_600,Prat_604,3_neww,1_neww,Prat_203,Prat_164,Prat_168,Prat_170,Prat_172,Prat_173	6	7	36781298	Metformin	58_neww	1	1			YES	complex_73735;complex_80116;complex_190442
YES1_Y426	PRKCD_S304	45	71	1	16	16	0.0625	0.00482296	0.0167899	7	7	10	6	16	(B56i_G1S(15min)/Untreated)@HeLa cells-Log2FC;(PMA(6h)/Untreated)@HUES 9 cells-AbsFC;4-OHT(d4)/4-OHT(d0)@IMR90-ER:RasG12V-AvgFC;Metformin(24h)/Control@C2bbe1-Log2FC;Metformin(24h)/Control@RKO-Log2FC;Metformin(24h)/Control@SNU61-Log2FC;Metformin(24h)/Control@SW48-Log2FC;Metformin(24h)/Control@SW837-Log2FC;Metformin(24h)/Control@SW948-Log2FC;Metformin(24h)/Control@T84-Log2FC;(Caffeine(100µM)/Contro…		1	1	(EGF(15min)/Untreated)@HeLa cells-Log2FC (calc)	NO	NO	NO	NO	NO	NO	NO	NO						32400009,21406692,38216124,36781298,35688186,36329028,25605370,35011700	PP2A‐B56i_G1S,Phorbol myristate acetate,4-OHT,Metformin,Caffeine,GFP_FGF10/GFP_UT,Ibrutinib,IL33	Prat_423,Prat_32,154_neww,50_neww,56_neww,57_neww,58_neww,59_neww,60_neww,61_neww,Prat_780,Prat_851,Prat_24,1_neww,Prat_25,51_neww	8	8	25159151	EGF	Prat_199	1	1	kinase
YES1_Y426	FOXK1_S441	38	78	1	16	16	0.0625	0.0162327	0.0468069	6	7	11	5	16	(Centrinone+FLAG-G95R PLK4/DMSO)@U2OS cell line-Log2FC;(IL-33 (240min)/Control)@THP-1 cells-Log2FC;4-OHT(d4)/4-OHT(d0)@IMR90-ER:RasG12V-AvgFC;Metformin(24h)/Control@C2bbe1-Log2FC;Metformin(24h)/Control@LOVO-Log2FC;Metformin(24h)/Control@RKO-Log2FC;Metformin(24h)/Control@SNU61-Log2FC;Metformin(24h)/Control@SW48-Log2FC;Metformin(24h)/Control@SW837-Log2FC;Metformin(24h)/Control@SW948-Log2FC;Metformi…		1	1	Metformin(24h)/Control@COLO205-Log2FC	NO	NO	NO	NO	NO	NO	NO	NO						32501498,35011700,38216124,36781298,35688186,25159151,33727228	Centrinone+FLAG-G95R PLK4,IL33,4-OHT,Metformin,Caffeine,Nocodazole,Osimertinib+(AZR3/H1975),Osimertinib+(AZR4/H1975)	Prat_430,8_neww,154_neww,50_neww,53_neww,56_neww,57_neww,58_neww,59_neww,60_neww,61_neww,Prat_780,1_neww,Prat_203,Prat_618,Prat_622	7	8	36781298	Metformin	51_neww	1	1			YES	complex_73735;complex_80116
YES1_Y426	NME1_T94	59	59	0	15	15	0	7.51281e-05	0.000684794	3	3	12	3	15	(Her2+ve/Her2-ve)@AU565+MDA-MB-231 cell-Log2FC;(Her2+ve/Her2-ve)@AU565+T47D cell-Log2FC;(Her2+ve/Her2-ve)@HCC1954+HCC1500 cell-Log2FC;(IL-33 (240min)/Control)@THP-1 cells-Log2FC;Metformin(24h)/Control@C2bbe1-Log2FC;Metformin(24h)/Control@LOVO-Log2FC;Metformin(24h)/Control@RKO-Log2FC;Metformin(24h)/Control@SNU61-Log2FC;Metformin(24h)/Control@SW48-Log2FC;Metformin(24h)/Control@SW837-Log2FC;Metformi…					NO	NO	NO	NO	NO	NO	NO	NO						28102081,35011700,36781298	Her2 Pos/Neg,IL33,Metformin	Prat_277,Prat_279,Prat_281,8_neww,50_neww,53_neww,56_neww,57_neww,58_neww,59_neww,60_neww,61_neww,3_neww,1_neww,51_neww	3	3				0	0	kinase
YES1_Y426	CAMSAP3_S431	56	62	0	15	15	0	0.00014531	0.00124249	5	5	10	5	15	(Centrinone+FLAG-G95R PLK4/DMSO)@U2OS cell line-Log2FC;(IL-33 (240min)/Control)@THP-1 cells-Log2FC;Metformin(24h)/Control@C2bbe1-Log2FC;Metformin(24h)/Control@LOVO-Log2FC;Metformin(24h)/Control@RKO-Log2FC;Metformin(24h)/Control@SNU61-Log2FC;Metformin(24h)/Control@SW48-Log2FC;Metformin(24h)/Control@SW837-Log2FC;Metformin(24h)/Control@SW948-Log2FC;Metformin(24h)/Control@T84-Log2FC;(Caffeine(100µM)/…					NO	NO	NO	NO	NO	NO	NO	NO						32501498,35011700,36781298,35688186,25159151	Centrinone+FLAG-G95R PLK4,IL33,Metformin,Caffeine,Nocodazole	Prat_430,8_neww,50_neww,53_neww,56_neww,57_neww,58_neww,59_neww,60_neww,61_neww,Prat_780,3_neww,1_neww,Prat_203,51_neww	5	5				0	0			YES	complex_73735;complex_80116
YES1_Y426	SLC4A7_S407	56	62	0	15	15	0	0.00014531	0.00124249	4	4	12	3	15	(Her2+ve/Her2-ve)@AU565+T47D cell-Log2FC;(Her2+ve/Her2-ve)@HCC1954+HCC1500 cell-Log2FC;(IL-33 (240min)/Control)@THP-1 cells-Log2FC;(PMA(6h)/Untreated)@HUES 9 cells-AbsFC;Metformin(24h)/Control@C2bbe1-Log2FC;Metformin(24h)/Control@LOVO-Log2FC;Metformin(24h)/Control@RKO-Log2FC;Metformin(24h)/Control@SNU61-Log2FC;Metformin(24h)/Control@SW48-Log2FC;Metformin(24h)/Control@SW837-Log2FC;Metformin(24h)/C…					NO	NO	NO	NO	NO	NO	NO	NO						28102081,35011700,21406692,36781298	Her2 Pos/Neg,IL33,Phorbol myristate acetate,Metformin	Prat_279,Prat_281,8_neww,Prat_32,50_neww,53_neww,56_neww,57_neww,58_neww,59_neww,60_neww,61_neww,1_neww,Prat_25,51_neww	4	4				0	0			YES	complex_28663;complex_73735;complex_103666;complex_180986
YES1_Y426	SEC16A_S1327	56	62	0	15	15	0	0.00014531	0.00124249	5	7	8	7	15	Metformin(24h)/Control@C2bbe1-Log2FC;Metformin(24h)/Control@LOVO-Log2FC;Metformin(24h)/Control@RKO-Log2FC;Metformin(24h)/Control@SNU61-Log2FC;Metformin(24h)/Control@SW48-Log2FC;Metformin(24h)/Control@SW837-Log2FC;Metformin(24h)/Control@SW948-Log2FC;Metformin(24h)/Control@T84-Log2FC;(AZR3 cell line/H1975 cell line Exp1)-AbsFC;(Caffeine(100µM)/Control)@HepG2 cells-Log2FC;(EGF(15min)/Untreated)@HeLa…					NO	NO	NO	NO	NO	NO	NO	NO						36781298,33727228,35688186,25159151,36329028	Metformin,AZR3/H1975 cells,Caffeine,EGF,GFP_FGF10/GFP_UT,Osimertinib+(AZR3/H1975),Osimertinib+(AZR4/H1975)	50_neww,53_neww,56_neww,57_neww,58_neww,59_neww,60_neww,61_neww,Prat_600,Prat_780,Prat_199,Prat_851,Prat_618,Prat_622,51_neww	5	7				0	0			YES	complex_31621;complex_155438;complex_180986;complex_199616
YES1_Y426	SYNE2_S2781	55	63	0	15	15	0	0.000179908	0.0015013	3	4	7	8	15	(TGF-beta(10min)/Unstimulated)@HaCaT cell line-Log2FC;(TGF-beta(5min)/Unstimulated)@HaCaT cell line-Log2FC;Metformin(24h)/Control@C2bbe1-Log2FC;Metformin(24h)/Control@RKO-Log2FC;Metformin(24h)/Control@SNU61-Log2FC;Metformin(24h)/Control@SW837-Log2FC;Metformin(24h)/Control@SW948-Log2FC;(EGF(15min)/Untreated)@HeLa cells-Log2FC (calc);(Nocodazole/Untreated)@HeLa cells TiO2-Log2FC (calc);(TGF-beta(15…					NO	NO	NO	NO	NO	NO	NO	NO						25056879,36781298,25159151	TGF-beta,Metformin,EGF,Nocodazole	Prat_160,Prat_174,50_neww,56_neww,57_neww,59_neww,60_neww,Prat_199,Prat_203,Prat_162,Prat_164,Prat_168,Prat_170,Prat_173,51_neww	3	4				0	0			YES	complex_73735;complex_80116
YES1_Y426	CEP131_S47	57	60	1	15	15	0.0666667	0.000786298	0.00323858	4	4	10	5	15	(B56i_G1S(15min)/Untreated)@HeLa cells-Log2FC;(IL-33 (240min)/Control)@THP-1 cells-Log2FC;Metformin(24h)/Control@C2bbe1-Log2FC;Metformin(24h)/Control@LOVO-Log2FC;Metformin(24h)/Control@RKO-Log2FC;Metformin(24h)/Control@SNU61-Log2FC;Metformin(24h)/Control@SW48-Log2FC;Metformin(24h)/Control@SW837-Log2FC;Metformin(24h)/Control@SW948-Log2FC;Metformin(24h)/Control@T84-Log2FC;(Caffeine(100µM)/Control)@…		1	1	(Osimertinib+AZR3 cell line/Osimertinib+H1975 cell line Exp1)-AbsFC	NO	NO	NO	NO	NO	NO	NO	NO	CEP131_S47	molecular association, regulation		14-3-3 zeta(INDUCES); 14-3-3 epsilon(INDUCES)		32400009,35011700,36781298,35688186,33727228	PP2A‐B56i_G1S,IL33,Metformin,Caffeine,Osimertinib+(AZR4/H1975)	Prat_423,8_neww,50_neww,53_neww,56_neww,57_neww,58_neww,59_neww,60_neww,61_neww,Prat_780,3_neww,1_neww,Prat_622,51_neww	5	5	33727228	Osimertinib+(AZR3/H1975)	Prat_618	1	1			YES	complex_73735;complex_80116;complex_115792
YES1_Y426	PNPLA2_S428	54	63	1	15	15	0.0666667	0.00143774	0.00561743	3	3	11	4	15	(IL-33 (240min)/Control)@THP-1 cells-Log2FC;(PMA(6h)/Untreated)@HUES 9 cells-AbsFC;4-OHT(d4)/4-OHT(d0)@IMR90-ER:RasG12V-AvgFC;Metformin(24h)/Control@C2bbe1-Log2FC;Metformin(24h)/Control@LOVO-Log2FC;Metformin(24h)/Control@RKO-Log2FC;Metformin(24h)/Control@SNU61-Log2FC;Metformin(24h)/Control@SW48-Log2FC;Metformin(24h)/Control@SW837-Log2FC;Metformin(24h)/Control@SW948-Log2FC;Metformin(24h)/Control@T…	1		1	(Centrinone+FLAG-G95R PLK4/DMSO)@U2OS cell line-Log2FC	NO	NO	NO	NO	NO	NO	NO	NO						35011700,21406692,38216124,36781298	IL33,Phorbol myristate acetate,4-OHT,Metformin	8_neww,Prat_32,154_neww,50_neww,53_neww,56_neww,57_neww,58_neww,59_neww,60_neww,61_neww,3_neww,1_neww,Prat_25,51_neww	4	4	32501498	Centrinone+FLAG-G95R PLK4	Prat_430	1	1
[truncated: 380 more rows]

## Sheet: Supplementary Table S5
Supplementary Table S5: List of phosphosites on other proteins that negatively co-modulate with YES1 (Y426)
[truncated: 103 more rows]

## Sheet: Supplementary Table S6
Supplementary Table S6: Biological process of positively co-modulated protein phosphosites with YES1 (Y426)
[truncated: 43 more rows]

## Sheet: Supplementary  Table S7
Supplementary Table S7: Binary interactors co-modulating with YES1 predominant phosphosite.
[truncated: 25 more rows]

[truncated: 4 more sheets: Supplementary  Table S8, Supplementary Table S9, Supplementary Table S10, Supplementary  Table S11]
